# Supplementary material for: Transcriptome-wide 5-methylcytosine modification profiling of long non-coding RNAs in A549 cells infected with H1N1 influenza A virus
Source: BMC Genomics. 2023 Jun 12;24:316. doi: 10.1186/s12864-023-09432-z (PMC10258786; doi:10.1186/s12864-023-09432-z)
Supplement: Supplementary file 1 — Supplementary Material 1 [file 12864_2023_9432_MOESM1_ESM.xls]

## Sheet: Additional file 2 Differentiall
Differentially expressed lncRNAs for: H1N1-infected vs uninfected Fold Change cut-off: 2.0 P-value cut-off: 0.05 Column A: LncRNA transcriptid id Column B ~ E: Deseq2 results for differentially expressed lncRNAs. Column F ~ K: The information of differentially expressed lncRNAs Column L ~ Q: Read Counts for differentially expressed lncRNAs Column S ~ W: TPM for differentially expressed lncRNAs Co…
Transcriptid	baseMean	log2FoldChange	pvalue	padj	Chr	Start	End	Strand	Length	gene_id	C1_Count	C2_Count	C3_Count	E1_Count	E2_Count	E3_Count	C1_TPM	C2_TPM	C3_TPM	E1_TPM	E2_TPM	E3_TPM	Classification	type
ENST00000527318.1	2649.12	8.7276	1.49e-113	8.82e-110	chr8	42705583	42721946	-	16364	ENSG00000255101.1	27	13	8	5959	4020	4011	3.78768	3.50037	1.4534	1407.29	1071.63	978.587	overlapping	up
ENST00000607781.1	1815.18	7.79542	1.71e-91	5.06e-88	chr2	10690344	10692099	+	1756	ENSG00000243819.4	19	17	24	4279	3094	2207	24.8387	42.6564	40.6322	9417.12	7686.1	5017.81	divergent	up
ENST00000637155.1	2488.09	9.54007	2.93e-79	5.79e-76	chr1	161403409	161470523	-	67115	ENSG00000283360.1	20	0	8	5576	3878	3698	0.684084	0	0.354367	321.073	252.057	219.98	divergent	up
ENST00000663193.1	2111.63	8.86813	7.23e-52	1.07e-48	chr6	27473194	27494436	+	21243	ENSG00000286652.1	15	0	22	4249	2447	4421	1.62097	0	3.07886	772.986	502.491	830.885	divergent	up
ENST00000570843.1	818.327	5.54238	1.15e-43	1.36e-40	chr16	3156736	3157483	-	748	ENSG00000261889.1	82	30	24	1422	1165	1622	251.658	176.718	95.3878	7346.81	6794.14	8657.36	convergent	up
MSTRG.83548.11	17959.1	4.81399	2.79e-43	2.76e-40	chr6	31268926	31355806	-	86881	MSTRG.83548	1791	1303	1418	23231	24027	43213	47.3227	66.0815	48.5216	1033.34	1206.38	1985.76	overlapping	up
ENST00000563635.5	1071.76	4.73501	4.97e-43	4.21e-40	chr13	75549773	75807120	+	257348	ENSG00000261553.5	110	58	128	2032	1228	2185	0.98123	0.993042	1.47867	30.5143	20.8155	33.8974	overlapping	up
ENST00000537821.2	810.434	8.1695	5.6e-35	4.15e-32	chr1	161513176	161605099	+	91924	ENSG00000273112.1	0	8	11	1750	1090	1429	0	0.383461	0.355752	73.5715	51.7259	62.064	containing	up
ENST00000681370.1	3056.42	8.29562	1.23e-32	8.1e-30	chr1	27660384	27666279	-	5896	ENSG00000233975.2	28	6	44	2483	2194	11094	10.9018	4.48388	22.186	1627.5	1623.26	7512.2	overlapping	up
ENST00000624624.1	687.77	-2.68496	1.35e-30	8.03e-28	chr11	75260129	75262466	-	2338	ENSG00000279117.1	2041	983	1552	162	167	157	2004	1852.55	1973.47	267.776	311.589	268.097	nested	down
ENST00000655687.1	2812.07	15.195	1.83e-30	9.88e-28	chr6	26324705	26331900	-	7196	ENSG00000287050.1	0	0	0	3154	1999	9476	0	0	0	1693.83	1211.8	5257.39	divergent	up
ENST00000511929.2	574.126	5.67543	8.4e-29	4.15e-26	chr8	23225233	23230915	-	5683	ENSG00000250714.3	14	30	31	1354	770	863	5.65522	23.2597	16.2169	920.75	591.049	606.275	same_strand	up
ENST00000527209.1	656.691	6.20254	2.59e-28	1.18e-25	chr19	50050589	50066793	+	16205	ENSG00000204666.3	53	10	11	1263	603	1550	7.50803	2.71901	2.01803	301.2	162.322	381.873	overlapping	up
ENST00000552784.1	694.782	5.26363	3.64e-27	1.54e-24	chr12	112907628	113017751	-	110124	ENSG00000257452.1	82	18	45	866	787	1878	1.70935	0.720196	1.21483	30.3904	31.1747	68.0848	overlapping	up
MSTRG.189.1	332.109	7.64758	4.78e-27	1.89e-24	KI270733.1	135331	138971	-	3641	MSTRG.189	13	1	0	632	603	505	8.19637	1.21015	0	670.806	722.448	553.741	overlapping	up
MSTRG.41406.4	1643.63	5.18754	1.98e-25	7.33e-23	chr17	32127604	32137371	+	9768	MSTRG.41406	140	47	161	3704	3653	1113	32.9019	21.2008	49.0008	1465.43	1631.38	454.91	overlapping	up
MSTRG.40033.1	507.395	5.21298	5.44e-25	1.9e-22	chr17	8216414	8224043	-	7630	MSTRG.40033	49	29	22	707	493	1382	14.7425	16.7469	8.57199	358.093	281.859	723.136	overlapping	up
ENST00000509915.1	380.501	12.3094	2.04e-23	6.73e-21	chr5	10248325	10249915	+	1591	ENSG00000248968.1	0	0	0	769	519	719	0	0	0	1867.91	1423.01	1804.24	overlapping	up
ENST00000671054.1	876.01	6.27715	2.75e-23	8.57e-21	chr5	173757562	173773164	+	15603	ENSG00000287003.1	50	21	16	784	696	3003	7.35632	5.93023	3.04856	194.182	194.586	768.393	overlapping	up
ENST00000613639.1	1519.74	5.07181	3.23e-21	9.58e-19	chr17	32127595	32128454	+	860	ENSG00000277511.1	140	47	161	3516	3450	856	373.705	240.802	556.558	15799.8	17499.7	3973.85	same_strand	up
MSTRG.35689.5	591.114	6.89753	8.75e-21	2.47e-18	chr16	11312891	11320592	+	7702	MSTRG.35689	19	16	0	1158	1155	774	5.66303	9.15328	0	581.039	654.167	401.212	overlapping	up
ENST00000554286.1	285.872	3.96446	1.87e-20	5.04e-18	chr14	20693480	20707120	-	13641	ENSG00000258451.1	73	17	50	551	529	338	12.285	5.49115	10.897	156.101	169.169	98.9252	overlapping	up
ENST00000606511.1	219.962	11.5187	8.89e-19	2.29e-16	chr10	84138420	84140582	-	2163	ENSG00000271933.1	0	0	0	377	213	565	0	0	0	673.574	429.569	1042.87	overlapping	up
ENST00000432386.1	490.05	4.08792	9.42e-19	2.33e-16	chr1	151994531	152042774	+	48244	ENSG00000229021.2	93	64	43	688	550	1182	4.42526	5.84517	2.64977	55.1119	49.7313	97.8161	overlapping	up
MSTRG.76020.14	545.405	3.247	1.14e-18	2.71e-16	chr4	168468742	168479778	-	11037	MSTRG.76020	193	67	152	1138	920	556	40.1426	26.7476	40.9426	398.466	363.619	201.122	overlapping	up
ENST00000439145.1	173.268	11.1747	1.64e-18	3.75e-16	chr9	77456295	77526697	+	70403	ENSG00000231373.1	0	0	0	385	214	318	0	0	0	21.1334	13.2597	18.0332	nested	up
MSTRG.83000.13	559.18	2.70437	5.43e-18	1.19e-15	chr6	26409583	26415209	+	5627	MSTRG.83000	278	90	225	839	933	773	113.414	70.4735	118.875	576.216	723.294	548.452	overlapping	up
ENST00000548506.1	301.785	6.36418	1.52e-17	3.22e-15	chr12	116368764	116389471	+	20708	ENSG00000258346.1	7	0	22	484	443	636	0.775995	0	3.15841	90.3249	93.3202	122.618	divergent	up
ENST00000559041.1	135.95	10.8245	5.44e-17	1.11e-14	chr15	89518523	89591956	+	73434	ENSG00000259713.1	0	0	0	226	178	309	0	0	0	11.8936	10.5738	16.7995	overlapping	up
ENST00000582866.1	801.435	-2.63421	6.77e-17	1.34e-14	chr17	81878425	81881106	-	2682	ENSG00000263731.1	2137	943	2281	235	202	150	1829.13	1549.22	2528.42	338.618	328.551	223.29	same_strand	down
ENST00000554988.1	296.198	3.35057	1.22e-16	2.33e-14	chr14	20343048	20343685	-	638	ENSG00000259001.3	56	63	68	556	418	448	201.496	435.091	316.863	3367.86	2858.02	2803.46	overlapping	up
ENST00000619812.1	197.416	6.10446	1.84e-16	3.4e-14	chr15	95990582	96300990	+	310409	ENSG00000275443.2	10	10	0	389	318	318	0.0739545	0.141947	0	4.84302	4.46892	4.09005	same_strand	up
ENST00000646338.1	214.746	6.07875	4.55e-16	8.17e-14	chr9	115324932	115744330	-	419399	ENSG00000228714.4	6	0	19	423	343	350	0.0328415	0	0.134682	3.89775	3.56761	3.33179	overlapping	up
ENST00000648816.1	101.648	10.4053	1.64e-15	2.85e-13	chr6	27491422	27519435	-	28014	ENSG00000285703.1	0	0	0	239	138	162	0	0	0	32.9703	21.4889	23.0875	same_strand	up
MSTRG.13656.1	111.813	10.5428	1.68e-15	2.85e-13	chr10	102186551	102219014	+	32464	MSTRG.13656	0	0	0	268	210	115	0	0	0	31.9031	28.2181	14.1427	overlapping	up
ENST00000430643.1	197.168	-3.35595	2.6e-15	4.28e-13	chr1	45694684	45697075	-	2392	ENSG00000230896.1	470	389	438	30	25	37	451.061	716.554	544.373	48.4686	45.592	61.7557	overlapping	down
ENST00000415387.1	558.049	2.87433	4.18e-15	6.7e-13	chr2	212581357	213021545	-	440189	ENSG00000273118.1	195	83	243	1110	808	682	1.01694	0.830805	1.64116	9.74506	8.00723	6.1856	overlapping	up
MSTRG.44956.12	468.294	4.40197	6.58e-15	1.03e-12	chr17	78187372	78195098	+	7727	MSTRG.44956	46	18	101	1141	794	443	13.6661	10.2641	38.8592	570.657	448.249	228.891	overlapping	up
MSTRG.81604.1	379.531	6.47406	7.91e-15	1.2e-12	chr5	175204142	175287884	-	83743	MSTRG.81604	14	15	0	1018	671	311	0.383777	0.789229	0	46.9786	34.953	14.8268	overlapping	up
ENST00000653211.1	83.5597	10.1224	1.71e-14	2.53e-12	chr6	28635569	28649538	+	13970	ENSG00000287279.1	0	0	0	160	113	167	0	0	0	44.2613	35.2852	47.7261	divergent	up
MSTRG.62966.1	101.358	10.4013	2.1e-14	3.04e-12	chr21	8219126	8221726	-	2601	MSTRG.62966	0	0	0	293	154	95	0	0	0	435.339	258.28	145.821	overlapping	up
ENST00000510592.1	113.066	6.56238	4.84e-14	6.83e-12	chr4	131930031	131975952	-	45922	ENSG00000251555.1	9	1	0	228	118	245	0.449905	0.0959488	0	19.1873	11.2091	21.3001	overlapping	up
ENST00000649603.1	83.0611	10.1135	1.06e-13	1.46e-11	chr8	78805293	78956082	+	150790	ENSG00000285744.1	0	0	0	126	212	96	0	0	0	3.22923	6.13301	2.54176	overlapping	up
ENST00000478808.3	79.4215	10.0496	2.68e-13	3.61e-11	chr12	109052349	109053984	-	1636	ENSG00000256262.2	0	0	0	231	89	105	0	0	0	545.669	237.31	256.237	overlapping	up
MSTRG.187.2	1640.77	2.31011	5.37e-13	7.08e-11	KI270733.1	121600	170667	+	49068	MSTRG.187	758	564	694	2327	1755	3083	35.4625	50.6455	42.0479	183.273	156.023	250.848	overlapping	up
ENST00000472903.5	76.3249	9.99214	5.85e-13	7.53e-11	chr4	70637745	70686816	+	49072	ENSG00000286848.1	0	0	0	219	116	73	0	0	0	17.2469	10.3118	5.93917	overlapping	up
ENST00000635495.1	82.3697	10.102	7.78e-13	9.81e-11	chr19	42977463	43171515	+	194053	ENSG00000282943.1	0	0	0	228	57	155	0	0	0	4.54062	1.28134	3.18895	containing	up
ENST00000548740.1	60.6878	9.66093	9.5e-13	1.17e-10	chr12	96422326	96485442	-	63117	ENSG00000258272.1	0	0	0	112	118	89	0	0	0	6.8576	8.15541	5.62963	divergent	up
ENST00000609178.1	63.4373	9.72459	9.82e-13	1.19e-10	chr22	50542305	50542906	-	602	ENSG00000272666.1	0	0	0	87	107	137	0	0	0	558.5	775.349	908.574	divergent	up
ENST00000665743.1	72.4684	9.91682	1.1e-12	1.31e-10	chr8	22698384	22703776	-	5393	ENSG00000287812.1	0	0	0	118	70	192	0	0	0	84.5575	56.621	142.137	same_strand	up
ENST00000655960.1	97.6427	9.38302	1.46e-12	1.7e-10	chr1	60912791	61056885	-	144095	ENSG00000237928.6	0	0	1	113	173	221	0	0	0.0206317	3.03061	5.2373	6.12322	nested	up
MSTRG.38459.5	547.206	2.7556	3.47e-12	3.96e-10	chr16	74671869	74675100	-	3232	MSTRG.38459	200	150	166	743	566	1186	142.055	204.494	152.693	888.419	763.933	1465.04	overlapping	up
MSTRG.94426.9	66.388	9.79014	3.91e-12	4.37e-10	chr8	39913901	39915721	+	1821	MSTRG.94426	0	0	0	73	89	183	0	0	0	154.922	213.201	401.215	overlapping	up
MSTRG.70675.1	49.7254	9.37344	1.11e-11	1.22e-09	chr3	152987895	153108660	-	120766	MSTRG.70675	0	0	0	87	92	82	0	0	0	2.78404	3.32318	2.71085	overlapping	up
ENST00000487840.5	77.1613	10.0075	1.27e-11	1.37e-09	chr3	150039214	150213614	+	174401	ENSG00000243944.5	0	0	0	163	35	210	0	0	0	3.61193	0.875446	4.80736	overlapping	up
ENST00000623789.1	63.1772	7.3108	1.57e-11	1.66e-09	chr22	31051630	31068327	+	16698	ENSG00000278920.1	0	0	3	126	108	97	0	0	0.534122	29.1613	28.2143	23.1923	overlapping	up
ENST00000595500.1	60.1341	9.64822	1.71e-11	1.78e-09	chr19	51361712	51365544	-	3833	ENSG00000268520.1	0	0	0	179	91	52	0	0	0	180.474	103.565	54.1628	nested	up
MSTRG.52722.4	65.9204	9.77983	1.86e-11	1.9e-09	chr2	6829035	6836449	-	7415	MSTRG.52722	0	0	0	49	189	102	0	0	0	25.5379	111.189	54.9193	overlapping	up
MSTRG.97148.4	7470.46	2.69255	1.94e-11	1.95e-09	chr8	143018528	143023875	+	5348	MSTRG.97148	3416	1573	2745	8188	7156	18377	1466.31	1295.98	1525.93	5916.8	5836.99	13718.9	overlapping	up
ENST00000553312.1	46.2356	9.2687	3.12e-11	3.08e-09	chr14	51765276	51825422	+	60147	ENSG00000258535.1	0	0	0	96	79	69	0	0	0	6.16819	5.72959	4.58006	same_strand	up
ENST00000662953.1	54.2747	9.49937	4.53e-11	4.4e-09	chr2	6819463	6840430	-	20968	ENSG00000225964.6	0	0	0	52	142	87	0	0	0	9.584	29.5421	16.5653	same_strand	up
ENST00000557226.1	227.092	3.19755	4.62e-11	4.42e-09	chr14	100333790	100354061	+	20272	ENSG00000258666.1	73	49	43	243	294	528	8.26657	10.6502	6.30602	46.3244	63.2646	103.986	overlapping	up
ENST00000569104.1	45.8716	9.25679	7.28e-11	6.85e-09	chr16	84928353	84939603	+	11251	ENSG00000260340.1	0	0	0	59	80	100	0	0	0	20.2657	31.0177	35.485	same_strand	up
ENST00000641660.1	55.1536	9.52272	7.82e-11	7.24e-09	chr6	26569324	26574698	+	5375	ENSG00000284607.1	0	0	0	64	57	166	0	0	0	46.0153	46.2601	123.301	same_strand	up
ENST00000636161.1	96.4475	8.06497	9.23e-11	8.42e-09	chr1	161399409	161422424	+	23016	ENSG00000283696.1	3	0	0	245	37	230	0.29922	0	0	41.1374	7.01265	39.8965	divergent	up
MSTRG.56162.1	231.28	3.35293	1.06e-10	9.54e-09	chr2	108505555	108534196	-	28642	MSTRG.56162	89	37	35	278	244	577	7.13322	5.69192	3.63285	37.5096	37.1618	80.4283	overlapping	up
MSTRG.49768.18	92.1554	4.89961	1.24e-10	1.1e-08	chr19	35118530	35124324	+	5795	MSTRG.49768	12	0	13	171	164	135	4.75365	0	6.66919	114.036	123.453	93.0072	overlapping	up
MSTRG.91023.1	46.4643	9.2752	1.31e-10	1.14e-08	chr7	100979357	101017665	-	38309	MSTRG.91023	0	0	0	48	97	96	0	0	0	4.84218	11.0454	10.0048	overlapping	up
ENST00000517623.1	41.0236	9.09585	1.41e-10	1.21e-08	chr8	39903775	39995248	-	91474	ENSG00000253939.1	0	0	0	68	77	70	0	0	0	2.87284	3.672	3.05518	overlapping	up
ENST00000693380.1	43.6798	9.18608	1.84e-10	1.55e-08	chr4	139177456	139245432	+	67977	ENSG00000288785.1	0	0	0	50	86	91	0	0	0	2.84255	5.51882	5.34461	divergent	up
MSTRG.38574.2	41.3631	9.1076	1.86e-10	1.55e-08	chr16	77289339	77324286	+	34948	MSTRG.38574	0	0	0	60	87	69	0	0	0	6.63482	10.8594	7.88248	overlapping	up
ENST00000644133.1	168.584	6.61623	2.96e-10	2.44e-08	chr20	58916000	58981169	-	65170	ENSG00000285091.1	0	0	13	238	402	231	0	0	0.593033	14.1133	26.9084	14.1514	divergent	up
ENST00000453753.5	38.5296	9.00538	3.32e-10	2.7e-08	chr10	103479603	103517393	-	37791	ENSG00000235470.5	0	0	0	64	62	76	0	0	0	6.54474	7.15671	8.029	overlapping	up
ENST00000520862.5	41.692	9.11976	4.06e-10	3.25e-08	chr8	61785047	61852765	+	67719	ENSG00000254119.5	0	0	0	108	43	71	0	0	0	6.16331	2.76992	4.18585	divergent	up
ENST00000468186.5	46.2366	9.26856	4.51e-10	3.57e-08	chr3	9349689	9396654	-	46966	ENSG00000206573.10	0	0	0	87	121	35	0	0	0	7.15873	11.2386	2.97523	containing	up
ENST00000379526.1	39.5954	9.04447	4.87e-10	3.8e-08	chr20	4070152	4075165	-	5014	ENSG00000205300.3	0	0	0	48	78	80	0	0	0	36.9962	67.861	63.7004	divergent	up
ENST00000561567.1	263.479	4.37397	5.72e-10	4.41e-08	chr16	87780134	87806476	-	26343	ENSG00000260177.1	19	6	70	615	390	330	1.65572	1.00357	7.8998	90.2216	64.5817	50.0132	same_strand	up
ENST00000692754.1	36.1433	8.91303	7.96e-10	6.05e-08	chr12	95336664	95435497	+	98834	ENSG00000289510.1	0	0	0	55	69	65	0	0	0	2.15059	3.04546	2.62569	same_strand	up
MSTRG.9928.1	5915.51	1.5518	8.97e-10	6.73e-08	chr10	3775995	3782214	-	6220	MSTRG.9928	5336	2008	4522	7470	8663	6997	1969.36	1422.44	2161.34	4641.2	6075.58	4491.15	overlapping	up
ENST00000586356.5	1040.22	-1.72925	1.57e-09	1.16e-07	chr19	11300777	11324441	-	23665	ENSG00000267174.6	2704	1365	2042	352	532	375	262.301	254.148	256.527	57.4826	98.0653	63.2646	overlapping	down
MSTRG.28558.16	312.651	2.18338	1.67e-09	1.23e-07	chr14	49991558	50000058	-	8501	MSTRG.28558	174	124	116	523	343	485	46.9871	64.2705	40.5669	237.756	176.009	227.776	overlapping	up
ENST00000623726.1	8169.96	-1.34936	1.76e-09	1.27e-07	chr22	37876148	37895563	+	19416	ENSG00000279738.1	18578	10529	15189	4372	4484	3258	2196.54	2389.39	2325.69	870.204	1007.43	669.927	containing	down
MSTRG.60389.4	1273.7	1.64926	1.98e-09	1.41e-07	chr20	4119847	4175263	+	55417	MSTRG.60389	1068	395	967	1609	1738	1717	44.2412	31.4061	51.876	112.205	136.81	123.698	overlapping	up
MSTRG.54524.7	307.638	3.72866	2.15e-09	1.52e-07	chr2	55656402	55667095	-	10694	MSTRG.54524	96	21	61	280	260	945	20.6077	8.65246	16.9579	101.186	106.058	352.799	overlapping	up
ENST00000670247.1	41.1119	9.0988	2.2e-09	1.53e-07	chr10	30529517	30554625	+	25109	ENSG00000287420.1	0	0	0	54	123	37	0	0	0	8.31122	21.3691	5.88313	convergent	up
MSTRG.8237.8	863.357	1.61885	2.22e-09	1.53e-07	chr1	206491669	206496889	+	5221	MSTRG.8237	708	329	600	1287	1271	873	311.3	277.653	341.65	952.632	1061.94	667.57	overlapping	up
ENST00000507838.1	44.2058	9.20341	2.71e-09	1.85e-07	chr4	165684639	165762778	+	78140	ENSG00000249500.1	0	0	0	39	44	146	0	0	0	1.92882	2.45634	7.4596	overlapping	up
ENST00000606932.1	32.0997	8.74215	2.83e-09	1.91e-07	chr20	53255979	53487274	-	231296	ENSG00000271774.1	0	0	0	62	56	51	0	0	0	1.03591	1.05616	0.880316	nested	up
MSTRG.57439.8	38.7197	9.01207	3.24e-09	2.16e-07	chr2	162319266	162338649	+	19384	MSTRG.57439	0	0	0	30	78	92	0	0	0	5.98106	17.5534	18.9488	overlapping	up
ENST00000453606.5	31.4629	8.71307	3.78e-09	2.49e-07	chr2	30051066	30140666	-	89601	ENSG00000233862.8	0	0	0	53	53	59	0	0	0	2.28593	2.58032	2.62891	divergent	up
ENST00000553330.1	165.832	-2.5863	4.24e-09	2.76e-07	chr14	31944853	31950382	+	5530	ENSG00000258474.1	492	307	256	52	34	39	204.239	244.61	137.625	36.3395	26.8203	28.1563	same_strand	down
ENST00000639998.1	32.3632	8.75385	4.85e-09	3.12e-07	chr7	12726152	13704540	+	978389	ENSG00000229618.3	0	0	0	59	72	39	0	0	0	0.233046	0.321019	0.159144	same_strand	up
ENST00000562038.1	485.351	-2.48995	5.21e-09	3.32e-07	chr2	216217045	216220192	+	3148	ENSG00000260804.3	1413	531	1305	135	70	181	1030.4	743.225	1232.42	165.729	97.0004	229.552	same_strand	down
ENST00000648730.1	33.6731	8.81072	6.1e-09	3.85e-07	chr16	77289339	77299950	+	10612	ENSG00000260922.2	0	0	0	40	87	48	0	0	0	14.5668	35.7628	18.0584	nested	up
MSTRG.15400.3	32.1022	8.74248	6.17e-09	3.85e-07	chr11	10813006	10826915	-	13910	MSTRG.15400	0	0	0	74	61	35	0	0	0	20.5591	19.1299	10.0456	overlapping	up
ENST00000671933.1	42.9578	8.19384	7.26e-09	4.48e-07	chr4	25529177	25619447	+	90271	ENSG00000248545.3	0	1	0	71	99	54	0	0.0488104	0	3.03956	4.78406	2.38826	same_strand	up
ENST00000658004.1	31.2232	8.70259	7.9e-09	4.83e-07	chr11	83072066	83107789	+	35724	ENSG00000246067.9	0	0	0	79	49	38	0	0	0	8.54609	5.98337	4.24678	divergent	up
ENST00000647815.1	47.5896	8.34521	8.37e-09	5.06e-07	chr6	139486482	139667283	+	180802	ENSG00000226571.2	0	0	1	150	51	54	0	0	0.016443	3.20618	1.23049	1.19241	overlapping	up
ENST00000654786.1	133.695	3.15181	1.14e-08	6.81e-07	chr17	15266848	15311760	+	44913	ENSG00000286792.1	39	21	43	360	125	159	1.99339	2.06019	2.84629	30.9764	12.1408	14.1339	overlapping	up
ENST00000660381.1	40.0425	8.09592	1.15e-08	6.81e-07	chr19	38975161	39014527	+	39367	ENSG00000287271.1	1	0	0	86	78	47	0.0583132	0	0	8.44241	8.64316	4.76652	overlapping	up
ENST00000520426.1	29.3878	8.61488	1.25e-08	7.33e-07	chr8	57594166	57805029	-	210864	ENSG00000253322.1	0	0	0	59	36	60	0	0	0	1.08131	0.744749	1.13602	overlapping	up
ENST00000591501.1	620.425	1.52884	1.29e-08	7.48e-07	chr19	10651862	10653844	-	1983	ENSG00000267100.1	537	318	342	808	793	817	621.657	706.585	512.728	1574.67	1744.46	1644.89	divergent	up
MSTRG.28032.1	167.397	-2.49431	1.45e-08	8.36e-07	chr14	31944653	31950382	+	5730	MSTRG.28032	492	307	256	52	34	47	197.11	236.072	132.822	35.0711	25.8842	32.7476	overlapping	down
ENST00000482142.5	41.5825	9.11535	1.59e-08	9.08e-07	chr3	118004819	118557668	-	552850	ENSG00000243276.6	0	0	0	54	20	143	0	0	0	0.377474	0.157809	1.03268	overlapping	up
ENST00000664243.1	582.295	1.92187	1.62e-08	9.15e-07	chr14	73555115	73633722	-	78608	ENSG00000258603.5	476	197	277	747	601	1067	13.9008	11.0423	10.476	36.7244	33.3517	54.1919	overlapping	up
ENST00000610128.2	761.913	-1.91743	1.66e-08	9.29e-07	chr3	122886941	122892416	+	5476	ENSG00000273033.2	1811	1006	1750	364	307	173	759.196	809.459	950.075	256.885	244.56	126.13	same_strand	down
MSTRG.33616.1	29.6386	8.62681	1.71e-08	9.46e-07	chr15	74048445	74054070	+	5626	MSTRG.33616	0	0	0	44	38	73	0	0	0	30.2241	29.4642	51.8035	overlapping	up
ENST00000564352.1	162.07	-2.53953	1.83e-08	1e-06	chr10	112823490	112827726	+	4237	ENSG00000260917.1	552	260	252	44	51	30	299.075	270.38	176.818	40.1324	52.5076	28.2683	same_strand	down
MSTRG.27082.2	28.5051	8.57106	1.85e-08	1.01e-06	chr13	98577976	98606839	+	28864	MSTRG.27082	0	0	0	66	50	35	0	0	0	8.83666	7.55655	4.84114	overlapping	up
MSTRG.12326.8	182.107	-2.15413	1.93e-08	1.04e-06	chr10	73230466	73235481	+	5016	MSTRG.12326	434	267	413	55	72	48	198.624	234.538	244.78	42.3746	62.616	38.205	overlapping	down
ENST00000420724.1	42.8738	7.4226	2.05e-08	1.1e-06	chr2	65589566	65640177	-	50612	ENSG00000235725.1	2	0	0	50	64	108	0.0907142	0	0	3.81783	5.51616	8.51935	overlapping	up
MSTRG.79766.4	915.174	-1.46151	2.24e-08	1.18e-06	chr5	127940445	128082453	-	142009	MSTRG.79766	1939	1374	1621	434	406	440	31.3445	42.6316	33.9352	11.8107	12.4715	12.3701	overlapping	down
ENST00000661633.1	27.3719	8.51196	2.37e-08	1.24e-06	chr12	7954216	7972759	+	18544	ENSG00000288043.1	0	0	0	40	51	52	0	0	0	8.33599	11.9971	11.1953	divergent	up
ENST00000662277.1	29.3803	8.61499	2.45e-08	1.27e-06	chr3	39425342	39448037	-	22696	ENSG00000286781.1	0	0	0	83	35	39	0	0	0	14.1328	6.72711	6.86043	convergent	up
ENST00000666247.1	34.397	8.84245	2.85e-08	1.47e-06	chr10	75243568	75361680	+	118113	ENSG00000226051.9	0	0	0	112	52	21	0	0	0	3.66455	1.92051	0.709836	divergent	up
ENST00000449143.2	32.1658	8.74449	3.09e-08	1.58e-06	chr6	20212087	20317739	+	105653	ENSG00000227803.2	0	0	0	23	62	81	0	0	0	0.841292	2.55988	3.06083	overlapping	up
ENST00000598112.2	163.471	-2.95388	3.28e-08	1.66e-06	chr19	16633797	16635269	-	1473	ENSG00000269044.2	406	242	443	57	16	27	632.736	723.891	894.096	149.545	47.3835	73.1808	nested	down
MSTRG.68914.1	851.068	1.43727	3.41e-08	1.71e-06	chr3	98902377	98998841	+	96465	MSTRG.68914	666	379	692	1237	1118	920	15.8491	17.3113	21.3265	49.5565	50.5571	38.0763	overlapping	up
ENST00000520268.1	31.0819	8.69533	3.67e-08	1.83e-06	chr8	101461177	101492499	-	31323	ENSG00000254024.1	0	0	0	39	30	93	0	0	0	4.81174	4.178	11.8538	overlapping	up
ENST00000503048.1	27.2899	8.50749	3.86e-08	1.91e-06	chr5	152620505	153223543	-	603039	ENSG00000249484.9	0	0	0	33	49	60	0	0	0	0.21148	0.354455	0.39723	overlapping	up
ENST00000535764.1	32.0515	8.74037	4.04e-08	1.98e-06	chr12	19775451	20009937	+	234487	ENSG00000255910.2	0	0	0	86	19	66	0	0	0	1.41736	0.353464	1.12373	same_strand	up
MSTRG.96033.7	27.2113	8.504	4.08e-08	1.98e-06	chr8	99982062	100002364	-	20303	MSTRG.96033	0	0	0	60	29	55	0	0	0	11.4207	6.23086	10.8153	overlapping	up
ENST00000647580.1	26.1803	8.44842	4.91e-08	2.37e-06	chr14	76958098	77000609	-	42512	ENSG00000285966.1	0	0	0	64	41	34	0	0	0	5.81794	4.2071	3.19304	same_strand	up
ENST00000623128.1	303.954	-2.55758	5.3e-08	2.53e-06	chr19	40840159	40842039	+	1881	ENSG00000279108.1	971	359	724	58	124	48	1185.03	840.942	1144.28	119.163	287.57	101.88	nested	down
ENST00000580671.1	25.9005	8.43215	5.66e-08	2.68e-06	chr17	73164977	73196593	+	31617	ENSG00000264860.1	0	0	0	34	46	55	0	0	0	4.15584	6.34669	6.9451	containing	up
ENST00000520185.1	29.1788	8.60436	7e-08	3.29e-06	chr8	39914229	39915721	+	1493	ENSG00000253838.1	0	0	0	51	80	22	0	0	0	132.011	233.744	58.83	nested	up
ENST00000604845.1	616.605	-1.85728	7.1e-08	3.31e-06	chr2	75660462	75662208	+	1747	ENSG00000270696.1	1694	728	1340	282	278	144	2225.97	1836.11	2280.32	623.816	694.164	329.083	overlapping	down
ENST00000615671.2	1390.67	1.52722	7.64e-08	3.54e-06	chr15	50348936	50354861	-	5926	ENSG00000285410.1	1225	532	1028	2236	1927	1293	474.541	395.558	515.721	1458.18	1418.5	871.11	nested	up
ENST00000442316.1	31.3448	8.70763	9e-08	4.13e-06	chr2	167293171	167558333	+	265163	ENSG00000228222.1	0	0	0	46	19	99	0	0	0	0.670418	0.312572	1.49059	nested	up
ENST00000653101.1	26.7633	8.47935	9.59e-08	4.37e-06	chr3	111835723	111860730	-	25008	ENSG00000286492.1	0	0	0	31	73	35	0	0	0	4.79053	12.7337	5.5876	overlapping	up
ENST00000620266.1	429.223	-1.56256	1.05e-07	4.75e-06	chr17	68126666	68129586	+	2921	ENSG00000278730.1	1162	538	775	180	226	163	913.216	811.542	788.776	238.145	337.51	222.788	same_strand	down
ENST00000658405.1	23.3758	8.28458	1.19e-07	5.34e-06	chr9	96416724	96417377	-	654	ENSG00000286835.1	0	0	0	44	36	43	0	0	0	260.001	240.124	262.499	nested	up
MSTRG.95552.2	515.346	-1.73428	1.34e-07	5.97e-06	chr8	80628511	80633007	-	4497	MSTRG.95552	1218	571	1270	195	257	172	621.761	559.466	839.584	167.576	249.299	152.701	overlapping	down
MSTRG.16663.4	234.361	-1.88807	1.36e-07	6.01e-06	chr11	59852808	59861679	-	8872	MSTRG.16663	774	296	386	102	86	75	200.271	147.004	129.345	44.4303	42.2851	33.7502	overlapping	down
MSTRG.94448.1	226.41	2.08053	1.37e-07	6.01e-06	chr8	40156847	40178363	+	21517	MSTRG.94448	192	48	114	372	281	314	20.4842	9.82924	15.7509	66.8131	56.9685	58.2618	overlapping	up
ENST00000454622.2	27.5087	8.51883	1.42e-07	6.21e-06	chr21	32913649	33071104	-	157456	ENSG00000227757.3	0	0	0	20	52	70	0	0	0	0.490875	1.44064	1.77491	overlapping	up
ENST00000506926.1	24.3881	8.34595	1.46e-07	6.33e-06	chr4	167946674	168113331	-	166658	ENSG00000248601.1	0	0	0	53	25	51	0	0	0	1.229	0.654371	1.22174	overlapping	up
ENST00000543624.1	30.2545	8.65616	1.58e-07	6.8e-06	chr11	62909546	62918361	+	8816	ENSG00000257002.1	0	0	0	23	102	31	0	0	0	10.0822	50.4706	14.0387	nested	up
ENST00000686912.1	23.7492	8.30713	1.95e-07	8.33e-06	chr8	29289253	29320221	-	30969	ENSG00000288735.1	0	0	0	33	32	59	0	0	0	4.11801	4.50747	7.60608	same_strand	up
ENST00000656085.1	282.704	2.42105	2e-07	8.47e-06	chr6	159468601	159662627	-	194027	ENSG00000286533.1	144	42	170	533	439	289	1.70372	0.953778	2.60477	10.6161	9.86989	5.94664	same_strand	up
MSTRG.98349.29	25.5008	8.41056	2.25e-07	9.46e-06	chr9	34011530	34032909	-	21380	MSTRG.98349	0	0	0	70	47	19	0	0	0	12.6529	9.58959	3.54799	overlapping	up
ENST00000508096.1	37.3726	6.95231	2.53e-07	1.06e-05	chr10	124917143	124942881	+	25739	ENSG00000249456.1	0	2	0	65	87	42	0	0.342372	0	9.75938	14.7448	6.51469	overlapping	up
ENST00000559909.1	28.0753	8.54833	2.57e-07	1.06e-05	chr15	51037488	51293912	+	256425	ENSG00000259240.1	0	0	0	20	34	91	0	0	0	0.301419	0.5784	1.41683	containing	up
ENST00000414039.1	23.0722	8.26559	2.62e-07	1.08e-05	chr1	94318479	94324569	-	6091	ENSG00000236098.1	0	0	0	40	55	26	0	0	0	25.3788	39.3898	17.042	same_strand	up
ENST00000560034.1	23.1765	8.27192	2.77e-07	1.13e-05	chr15	45170344	45199958	+	29615	ENSG00000259519.1	0	0	0	32	30	59	0	0	0	4.17579	4.41896	7.95384	overlapping	up
ENST00000605548.1	128.279	4.92242	2.81e-07	1.14e-05	chr17	35868967	35885863	+	16897	ENSG00000270240.2	0	8	20	217	144	291	0	2.08613	3.51887	49.6307	37.176	68.7574	containing	up
MSTRG.82047.11	1044.19	-1.39902	2.85e-07	1.15e-05	chr5	181233706	181235808	+	2103	MSTRG.82047	2850	1263	1760	633	500	385	3111.03	2646.21	2488.04	1163.23	1037.15	730.9	overlapping	down
ENST00000655046.1	24.0533	8.32648	3.45e-07	1.38e-05	chr20	34741401	34807447	+	66047	ENSG00000286803.1	0	0	0	73	22	34	0	0	0	4.2714	1.45305	2.05524	nested	up
ENST00000523063.5	22.6459	8.23876	3.51e-07	1.4e-05	chr8	33604856	34038485	+	433630	ENSG00000253642.6	0	0	0	40	24	55	0	0	0	0.356485	0.241436	0.506384	divergent	up
MSTRG.44623.1	135.956	5.72954	3.84e-07	1.51e-05	chr17	75156413	75160349	-	3937	MSTRG.44623	1	13	0	278	309	116	0.583087	14.5492	0	272.885	342.376	117.633	overlapping	up
ENST00000561542.1	150.898	-2.16036	3.92e-07	1.53e-05	chr10	30302826	30306066	-	3241	ENSG00000259994.1	540	169	285	61	40	45	382.484	229.757	261.426	72.7363	53.8383	55.4332	same_strand	down
ENST00000689682.1	31.4127	7.74419	4.15e-07	1.57e-05	chr3	152159528	152205461	-	45934	ENSG00000289315.1	1	0	0	37	33	93	0.0499764	0	0	3.11292	3.13393	8.08323	divergent	up
ENST00000519555.1	25.5306	8.41148	4.13e-07	1.57e-05	chr8	6044353	6257537	-	213185	ENSG00000253880.1	0	0	0	31	21	81	0	0	0	0.56196	0.429707	1.51693	overlapping	up
ENST00000667222.1	25.0117	8.38152	4.11e-07	1.57e-05	chr11	4179675	4202663	+	22989	ENSG00000254480.2	0	0	0	17	49	63	0	0	0	2.85778	9.29793	10.941	same_strand	up
ENST00000662165.1	23.222	8.27559	4.15e-07	1.57e-05	chr11	86955616	87021909	+	66294	ENSG00000246523.9	0	0	0	64	20	40	0	0	0	3.73084	1.31603	2.40892	divergent	up
MSTRG.39965.4	1309.92	-1.23025	4.13e-07	1.57e-05	chr17	7626235	7627876	-	1642	MSTRG.39965	2932	1686	2301	646	615	791	4099.11	4524.23	4166.07	1520.41	1633.85	1923.27	overlapping	down
ENST00000424926.2	27.3985	7.54713	4.21e-07	1.58e-05	chr13	85363601	85544570	+	180970	ENSG00000226317.3	1	0	0	67	37	41	0.0126851	0	0	1.43077	0.891878	0.90451	overlapping	up
ENST00000552663.2	20.7185	8.11048	4.28e-07	1.59e-05	chr12	111369261	111403310	+	34050	ENSG00000257595.3	0	0	0	39	35	35	0	0	0	4.42637	4.48395	4.10381	divergent	up
ENST00000566986.1	359.553	2.7918	4.55e-07	1.68e-05	chr17	82293716	82294910	+	1195	ENSG00000260563.3	145	124	52	639	714	302	278.547	457.208	129.366	2066.49	2606.4	1008.96	convergent	up
ENST00000668280.1	24.2122	8.33572	4.59e-07	1.69e-05	chrX	46256759	46327649	-	70891	ENSG00000236751.3	0	0	0	63	16	50	0	0	0	3.43439	0.984553	2.81589	overlapping	up
MSTRG.28013.17	2172.87	-1.47117	4.76e-07	1.74e-05	chr14	31427507	31457506	-	30000	MSTRG.28013	5664	2268	4590	1152	1179	704	433.412	333.106	454.857	148.399	171.436	93.6888	overlapping	down
ENST00000668450.1	23.8377	8.3135	4.95e-07	1.8e-05	chr2	64836985	64848264	+	11280	ENSG00000287123.1	0	0	0	74	19	35	0	0	0	25.3526	7.34775	12.3878	divergent	up
ENST00000580225.1	2682.61	-1.08064	5.9e-07	2.13e-05	chr17	20185082	20322973	+	137892	ENSG00000263494.1	6051	2773	5262	1476	1613	1429	100.737	88.6076	113.448	41.3664	51.0276	41.3742	overlapping	down
ENST00000449106.2	24.568	8.35579	6.19e-07	2.22e-05	chr3	171815586	171900749	-	85164	ENSG00000234717.2	0	0	0	19	32	76	0	0	0	0.86218	1.63909	3.56282	overlapping	up
ENST00000641970.1	20.7298	8.11124	6.21e-07	2.22e-05	chr5	25087450	25190690	-	103241	ENSG00000251273.4	0	0	0	39	45	25	0	0	0	1.45987	1.90139	0.966772	overlapping	up
ENST00000658937.1	23.6781	8.30269	6.39e-07	2.27e-05	chr15	23757115	23856375	+	99261	ENSG00000286973.1	0	0	0	25	25	73	0	0	0	0.973334	1.09868	2.93617	divergent	up
ENST00000434176.1	25.7036	8.42232	6.63e-07	2.34e-05	chr20	56577563	56596126	+	18564	ENSG00000225657.2	0	0	0	91	15	33	0	0	0	18.9439	3.52476	7.09706	same_strand	up
ENST00000552486.1	29.6434	8.62814	6.85e-07	2.4e-05	chr12	106245613	106246956	-	1344	ENSG00000258355.1	0	0	0	125	18	19	0	0	0	359.427	58.4229	56.4405	nested	up
ENST00000556738.1	120.178	-2.91964	7.27e-07	2.53e-05	chr14	20260480	20264308	-	3829	ENSG00000258768.2	302	203	282	43	22	10	181.059	233.599	218.951	43.3994	25.0638	10.4268	containing	down
ENST00000626300.1	24.2879	8.33911	7.57e-07	2.62e-05	chr9	34985410	34989379	-	3970	ENSG00000281491.1	0	0	0	14	57	54	0	0	0	13.6282	62.6317	54.305	divergent	up
ENST00000666866.1	19.834	8.04739	7.79e-07	2.68e-05	chr17	76831684	76841099	-	9416	ENSG00000287836.1	0	0	0	33	30	41	0	0	0	13.544	13.8984	17.3842	divergent	up
ENST00000528520.1	19.6695	8.03574	8.13e-07	2.79e-05	chr11	9242448	9245509	-	3062	ENSG00000255097.1	0	0	0	43	31	30	0	0	0	54.2705	44.1638	39.1158	nested	up
ENST00000535817.1	27.2592	8.50587	8.66e-07	2.95e-05	chr11	62832234	62834043	+	1810	ENSG00000256690.1	0	0	0	21	19	101	0	0	0	44.8375	45.7915	222.781	overlapping	up
ENST00000673955.1	20.6343	8.10513	8.93e-07	3.02e-05	chr1	180509380	180566523	+	57144	ENSG00000236719.5	0	0	0	55	22	33	0	0	0	3.71957	1.67943	2.30558	divergent	up
MSTRG.52444.35	330.292	-1.73781	9.05e-07	3.05e-05	chr19	57435344	57438457	+	3114	MSTRG.52444	694	556	589	163	131	108	511.611	786.713	562.315	202.288	183.511	138.465	overlapping	down
ENST00000425364.1	38.9418	6.97851	9.11e-07	3.05e-05	chr6	111227747	111259034	-	31288	ENSG00000231046.1	0	2	0	38	41	121	0	0.281652	0	4.6936	5.71631	15.4399	overlapping	up
MSTRG.88051.4	23.1232	8.26845	9.38e-07	3.12e-05	chr7	16619402	16645817	-	26416	MSTRG.88051	0	0	0	23	24	73	0	0	0	3.36482	3.96328	11.033	overlapping	up
ENST00000574616.2	4207.59	-1.84788	9.51e-07	3.14e-05	chr16	9104848	9113181	+	8334	ENSG00000263244.2	11119	5164	9143	1739	2242	829	3062.75	2730.19	3261.51	806.393	1173.52	397.134	nested	down
ENST00000455835.2	20.7597	8.1129	9.54e-07	3.14e-05	chr19	53854581	53869107	-	14527	ENSG00000228323.2	0	0	0	26	54	28	0	0	0	6.91668	16.2154	7.69517	overlapping	up
ENST00000490375.1	160.056	3.98785	9.92e-07	3.25e-05	chr3	146066344	146069185	-	2842	ENSG00000240032.1	9	7	56	311	361	122	7.26972	10.8526	58.5797	422.899	554.106	171.385	same_strand	up
ENST00000582263.1	26.3118	7.48746	1.03e-06	3.32e-05	chr17	39927867	39939601	+	11735	ENSG00000264968.1	1	0	0	27	47	62	0.195621	0	0	8.89163	17.4713	21.0933	nested	up
ENST00000626781.2	19.2902	8.00765	1.03e-06	3.32e-05	chr19	1385473	1389665	-	4193	ENSG00000280486.2	0	0	0	42	27	33	0	0	0	38.7102	28.0898	31.4214	nested	up
MSTRG.69164.2	19.6339	8.03278	1.02e-06	3.32e-05	chr3	108755638	108765194	-	9557	MSTRG.69164	0	0	0	33	26	44	0	0	0	13.3442	11.8676	18.3809	overlapping	up
ENST00000655089.1	20.8115	8.11746	1.09e-06	3.48e-05	chr17	49248237	49318011	+	69775	ENSG00000177369.10	0	0	0	57	35	19	0	0	0	3.15701	2.18816	1.08715	overlapping	up
ENST00000424761.1	20.4599	8.09177	1.2e-06	3.83e-05	chr22	36388626	36396517	+	7892	ENSG00000223695.1	0	0	0	20	47	39	0	0	0	9.79362	25.9789	19.7294	divergent	up
MSTRG.14107.2	90.7948	-2.43667	1.23e-06	3.91e-05	chr10	116461231	116477958	+	16728	MSTRG.14107	239	111	242	20	31	23	32.7984	29.2374	43.0085	4.62047	8.08403	5.48934	overlapping	down
ENST00000508616.1	23.9753	8.32084	1.27e-06	4e-05	chr3	98233651	98457898	+	224248	ENSG00000251088.1	0	0	0	30	15	80	0	0	0	0.517003	0.291792	1.42429	containing	up
ENST00000651408.1	27.0284	8.49348	1.28e-06	4.03e-05	chr10	88990045	88994249	-	4205	ENSG00000286116.1	0	0	0	12	29	98	0	0	0	11.0285	30.0844	93.0457	overlapping	up
ENST00000624324.1	21.1503	8.14046	1.38e-06	4.32e-05	chr19	16074293	16077395	-	3103	ENSG00000279198.1	0	0	0	47	15	50	0	0	0	58.5351	21.0872	64.3316	overlapping	up
ENST00000656493.1	22.0871	8.20355	1.4e-06	4.35e-05	chr4	185086275	185115500	+	29226	ENSG00000250754.6	0	0	0	74	28	17	0	0	0	9.78505	4.17925	2.32229	same_strand	up
ENST00000669358.1	19.7056	8.03829	1.48e-06	4.57e-05	chr7	22822954	22833430	+	10477	ENSG00000286703.1	0	0	0	40	19	45	0	0	0	14.7545	7.91092	17.1479	divergent	up
ENST00000650446.1	98.9189	5.6327	1.49e-06	4.57e-05	chr17	67244282	67273503	+	29222	ENSG00000285877.1	0	0	15	179	161	170	0	0	1.52604	23.6725	24.034	23.226	overlapping	up
ENST00000617703.1	23.9439	8.32012	1.54e-06	4.72e-05	chr20	62648961	62650767	-	1807	ENSG00000277496.1	0	0	0	91	16	23	0	0	0	194.618	38.6253	50.8166	nested	up
MSTRG.22518.3	381.587	-1.29011	1.59e-06	4.83e-05	chr12	57931165	57941726	-	10562	MSTRG.22518	858	499	681	191	189	201	186.483	208.168	191.683	69.8856	78.0595	75.9777	overlapping	down
ENST00000648197.1	20.4848	8.09419	1.65e-06	4.97e-05	chr1	190878145	191151410	-	273266	ENSG00000285638.1	0	0	0	40	16	52	0	0	0	0.565685	0.255414	0.759721	overlapping	up
MSTRG.86072.1	1855.3	-1.01965	1.65e-06	4.97e-05	chr6	125219962	125302078	-	82117	MSTRG.86072	4581	2038	3015	1086	982	1151	128.064	109.353	109.153	51.109	52.1661	55.9601	overlapping	down
ENST00000585258.1	117.937	2.06087	1.78e-06	5.32e-05	chr18	76794732	76822295	-	27564	ENSG00000264278.1	60	47	60	191	137	173	4.99698	7.51304	6.47131	26.7788	21.6815	25.0576	divergent	up
ENST00000435254.1	18.0224	7.90943	1.84e-06	5.49e-05	chr7	36463023	36504513	+	41491	ENSG00000237400.1	0	0	0	36	29	30	0	0	0	3.35312	3.04898	2.88671	convergent	up
ENST00000651272.1	22.9551	8.25793	1.87e-06	5.51e-05	chr12	89712048	90100763	+	388716	ENSG00000258216.7	0	0	0	21	19	79	0	0	0	0.208779	0.213222	0.811393	divergent	up
ENST00000589826.1	23.0747	8.266	1.86e-06	5.51e-05	chr17	68557516	68582577	+	25062	ENSG00000267461.1	0	0	0	52	60	10	0	0	0	8.01841	10.4435	1.59302	nested	up
ENST00000428888.1	18.4237	7.94071	1.95e-06	5.72e-05	chr2	165794857	165846091	-	51235	ENSG00000229195.1	0	0	0	24	35	37	0	0	0	1.81028	2.97997	2.88318	same_strand	up
ENST00000656143.1	40.726	8.11623	1.96e-06	5.72e-05	chr1	193473224	194198708	+	725485	ENSG00000227240.2	0	1	0	12	29	167	0	0.0060734	0	0.0639224	0.174373	0.919019	overlapping	up
ENST00000653420.1	23.7957	8.30976	2.05e-06	5.95e-05	chr4	141302910	141332617	-	29708	ENSG00000248810.3	0	0	0	22	85	16	0	0	0	2.86187	12.4812	2.15022	convergent	up
ENST00000509833.1	20.7631	8.11381	2.12e-06	6.12e-05	chr17	51042524	51085471	+	42948	ENSG00000249870.1	0	0	0	49	48	13	0	0	0	4.40914	4.87538	1.20847	overlapping	up
ENST00000512715.1	19.1059	7.99298	2.33e-06	6.69e-05	chr4	143286293	143329858	+	43566	ENSG00000250969.1	0	0	0	19	46	34	0	0	0	1.68541	4.60596	3.11579	same_strand	up
ENST00000512563.1	18.9177	7.9787	2.58e-06	7.39e-05	chr4	23234625	23285573	-	50949	ENSG00000249547.1	0	0	0	18	38	42	0	0	0	1.36533	3.25355	3.29117	overlapping	up
ENST00000578787.2	18.0701	7.91356	2.65e-06	7.54e-05	chr18	3284120	3330984	+	46865	ENSG00000266578.2	0	0	0	45	30	21	0	0	0	3.71077	2.79243	1.78899	same_strand	up
ENST00000649017.1	29.9044	5.99463	2.7e-06	7.67e-05	chr13	109272203	109278512	+	6310	ENSG00000275216.2	4	0	0	65	59	32	1.45522	0	0	39.8093	40.788	20.2468	same_strand	up
ENST00000664430.1	26.9097	8.48728	2.76e-06	7.8e-05	chr10	89853595	90225443	+	371849	ENSG00000280560.3	0	0	0	18	12	109	0	0	0	0.187071	0.140775	1.1703	same_strand	up
ENST00000443631.2	432.193	-1.44107	2.81e-06	7.88e-05	chr9	128724435	128733199	+	8765	ENSG00000223478.2	833	632	846	213	217	181	218.168	317.706	286.947	93.9135	107.999	82.4447	overlapping	down
ENST00000650205.1	17.3106	7.85118	2.86e-06	7.99e-05	chr10	6779608	6877888	+	98281	ENSG00000285845.1	0	0	0	32	33	26	0	0	0	1.25829	1.46472	1.05619	overlapping	up
ENST00000668379.1	17.3005	7.85036	3.08e-06	8.57e-05	chr4	165647636	165757667	-	110032	ENSG00000287424.1	0	0	0	32	24	35	0	0	0	1.12391	0.951486	1.26995	overlapping	up
MSTRG.12268.1	18.7334	7.96456	3.2e-06	8.87e-05	chr10	72642640	72676491	-	33852	MSTRG.12268	0	0	0	18	48	31	0	0	0	2.05489	6.18539	3.65606	overlapping	up
ENST00000432081.1	17.0562	7.82999	3.31e-06	9.11e-05	chr1	169310665	169322479	+	11815	ENSG00000235575.1	0	0	0	35	25	30	0	0	0	11.4481	9.23031	10.1373	overlapping	up
ENST00000650825.1	19.6294	8.03315	3.35e-06	9.18e-05	chr1	229812917	229892008	-	79092	ENSG00000227043.3	0	0	0	56	13	36	0	0	0	2.73625	0.717003	1.81721	overlapping	up
ENST00000631338.1	48.4028	4.25137	3.7e-06	0.000101105	chr3	36823151	36825158	-	2008	ENSG00000281100.1	8	0	12	83	92	67	9.14587	0	17.7665	159.74	199.864	133.213	same_strand	up
ENST00000569678.1	16.9866	7.82426	3.96e-06	0.000107696	chr16	4634329	4640623	-	6295	ENSG00000261442.1	0	0	0	39	22	29	0	0	0	23.9425	15.2453	18.3924	nested	up
ENST00000604081.1	17.2573	7.8464	4.01e-06	0.000108523	chr12	53993810	53995899	-	2090	ENSG00000250133.2	0	0	0	23	27	40	0	0	0	42.5287	56.3544	76.41	overlapping	up
ENST00000366451.3	136.707	-1.8359	4.14e-06	0.000111634	chr3	129847048	129847957	-	910	ENSG00000203644.3	428	160	256	50	58	49	1079.7	774.709	836.338	212.339	278.033	214.977	nested	down
ENST00000607496.1	131.386	-2.46399	4.19e-06	0.000112419	chr17	9553323	9555696	-	2374	ENSG00000271851.1	275	264	248	40	46	20	265.92	489.986	310.566	65.1148	84.5254	33.6345	nested	down
MSTRG.42621.4	325.62	1.66366	4.41e-06	0.00011774	chr17	45263135	45267761	-	4627	MSTRG.42621	248	125	225	312	452	525	123.041	119.034	144.566	260.589	426.137	452.998	overlapping	up
ENST00000474798.1	376.129	2.30294	4.5e-06	0.00011967	chr3	98902424	99018562	+	116139	ENSG00000239462.1	155	55	289	506	522	611	3.06374	2.08663	7.39781	16.8373	19.6066	21.0039	divergent	up
ENST00000607056.1	436.989	-1.93157	4.54e-06	0.000120105	chr5	44826076	44828592	+	2517	ENSG00000272335.1	1243	493	982	249	149	86	1133.67	863.026	1159.88	382.311	258.234	136.412	same_strand	down
ENST00000555539.1	17.0817	7.83253	4.69e-06	0.000123661	chr14	73822559	73830135	-	7577	ENSG00000258586.1	0	0	0	45	21	25	0	0	0	22.9517	12.0902	13.1728	divergent	up
ENST00000428660.1	25.4042	8.4045	4.75e-06	0.000124678	chr7	7958183	7969903	-	11721	ENSG00000233108.1	0	0	0	43	85	5	0	0	0	14.1777	31.6347	1.70311	overlapping	up
ENST00000560647.5	19.7827	8.04407	4.85e-06	0.000126767	chr15	45450118	45513767	+	63650	ENSG00000259354.5	0	0	0	49	46	10	0	0	0	2.97508	3.1526	0.627246	overlapping	up
MSTRG.102620.5	15473.7	-1.07624	4.88e-06	0.000126972	chrX	24068015	24078827	+	10813	MSTRG.102620	33451	16617	30431	10568	8873	6846	7101.69	6771.22	8366.68	3777	3579.6	2527.71	overlapping	down
ENST00000686335.1	131.072	2.14088	5.11e-06	0.000132209	chr14	73592139	73595766	+	3628	ENSG00000288797.1	87	36	66	216	113	235	55.0492	43.7215	54.0829	230.084	135.869	258.605	nested	up
MSTRG.33270.10	385.482	-1.69437	5.14e-06	0.00013255	chr15	67514921	67521545	-	6625	MSTRG.33270	820	565	793	237	125	122	284.136	375.771	355.853	138.249	82.3065	73.5208	overlapping	down
ENST00000427458.1	728.182	-1.12388	5.27e-06	0.00013405	chr7	92457564	92491610	+	34047	ENSG00000244055.2	1644	783	1417	370	405	425	110.846	101.331	123.73	41.9975	51.8903	49.8364	overlapping	down
ENST00000563098.1	20.3384	7.11317	5.26e-06	0.00013405	chr16	75119558	75144200	+	24643	ENSG00000261058.1	0	0	1	46	34	27	0	0	0.12064	7.21381	6.0186	4.37428	divergent	up
ENST00000498589.1	16.214	7.75664	5.27e-06	0.00013405	chr22	21652270	21670237	+	17968	ENSG00000207751.3	0	0	0	27	28	30	0	0	0	5.80717	6.7978	6.66589	overlapping	up
MSTRG.81506.1	90.2139	2.29666	5.39e-06	0.000136478	chr5	172954673	172958778	-	4106	MSTRG.81506	51	23	44	168	84	145	28.5135	24.6814	31.8579	158.121	89.2422	140.989	overlapping	up
MSTRG.97148.19	126.671	1.75926	5.66e-06	0.000142806	chr8	143030858	143032638	+	1781	MSTRG.97148	99	54	66	171	184	158	127.606	133.595	110.17	371.05	450.676	354.184	overlapping	up
ENST00000514726.1	16.2825	7.76254	5.75e-06	0.000144548	chr17	51312609	51335165	-	22557	ENSG00000249383.2	0	0	0	23	30	32	0	0	0	3.94046	5.80163	5.66376	convergent	up
ENST00000454380.1	19.1849	7.99889	5.92e-06	0.000148013	chr5	132419416	132426714	-	7299	ENSG00000238160.1	0	0	0	13	28	58	0	0	0	6.88304	16.7342	31.725	nested	up
ENST00000444112.1	21.6425	8.1744	5.94e-06	0.000148013	chr20	53608354	53634590	+	26237	ENSG00000235415.1	0	0	0	88	13	17	0	0	0	12.9619	2.16142	2.58685	overlapping	up
ENST00000567465.2	82.9035	3.00546	6.09e-06	0.000151046	chr16	16499533	16664135	+	164603	ENSG00000260126.2	20	22	23	119	65	202	0.278927	0.588905	0.415407	2.79389	1.7226	4.89948	overlapping	up
ENST00000687213.1	17.8252	7.89356	6.48e-06	0.000159479	chr2	68251603	68346035	+	94433	ENSG00000289156.1	0	0	0	35	13	46	0	0	0	1.43234	0.600523	1.94478	overlapping	up
MSTRG.19831.9	47.8751	-2.83595	6.47e-06	0.000159479	chr12	2805131	2812902	-	7772	MSTRG.19831	138	74	107	12	7	12	40.761	41.9526	40.9293	5.9669	3.92894	6.16431	overlapping	down
ENST00000503553.3	516.706	-1.78765	6.61e-06	0.000161919	chr5	139364677	139369717	-	5041	ENSG00000272742.1	1324	855	785	254	239	120	602.935	747.325	462.952	194.723	206.819	95.0388	nested	down
MSTRG.62310.3	18.019	7.90839	6.8e-06	0.000165926	chr20	50309549	50314736	-	5188	MSTRG.62310	0	0	0	13	35	45	0	0	0	9.68376	29.4292	34.6297	overlapping	up
ENST00000650850.1	25.5829	7.44499	7e-06	0.000169971	chr4	106525401	106938640	+	413240	ENSG00000286147.1	0	0	1	13	36	82	0	0	0.00719417	0.121574	0.380023	0.792224	overlapping	up
ENST00000654135.1	18.4593	7.94455	7.52e-06	0.000180361	chr8	70525053	70535646	-	10594	ENSG00000287230.1	0	0	0	57	31	11	0	0	0	20.7929	12.7647	4.14542	same_strand	up
ENST00000623489.1	322.489	-1.37841	7.5e-06	0.000180361	chr9	41012231	41014133	+	1903	ENSG00000280077.1	866	318	658	160	143	168	1044.67	736.29	1027.95	324.924	327.799	352.458	overlapping	down
ENST00000650928.1	15.6293	7.70368	7.51e-06	0.000180361	chr20	5482736	5526606	-	43871	ENSG00000205181.8	0	0	0	27	30	25	0	0	0	2.37841	2.983	2.27509	same_strand	up
ENST00000600074.1	26.1424	8.44669	8.15e-06	0.000194759	chr19	51152923	51181966	-	29044	ENSG00000269072.1	0	0	0	111	4	28	0	0	0	14.7695	0.600777	3.84891	overlapping	up
ENST00000691552.1	91.6195	5.09319	8.19e-06	0.000195023	chr19	3932493	3951407	-	18915	ENSG00000289254.1	24	0	1	296	107	77	2.91275	0	0.157173	60.4764	24.6767	16.2525	containing	up
ENST00000560387.1	22.8831	8.25316	8.28e-06	0.000196397	chr15	64701248	64719602	+	18355	ENSG00000259635.1	0	0	0	5	67	45	0	0	0	1.05273	15.9232	9.78801	overlapping	up
ENST00000630806.1	15.4336	7.68553	8.52e-06	0.000201301	chr6	31934474	31941724	-	7251	ENSG00000281756.1	0	0	0	27	30	24	0	0	0	14.3902	18.0482	13.2145	overlapping	up
ENST00000693400.1	19.4401	8.01791	8.91e-06	0.000209647	chr17	74532406	74534807	+	2402	ENSG00000289070.1	0	0	0	12	66	22	0	0	0	19.3067	119.862	36.5667	divergent	up
ENST00000445300.1	31.0592	5.97144	9.01e-06	0.000211118	chr1	8026738	8122702	+	95965	ENSG00000238290.1	0	3	0	65	38	58	0	0.137743	0	2.61759	1.72735	2.41297	divergent	up
ENST00000619166.1	20.4439	8.09056	9.33e-06	0.000217659	chr12	6466537	6467135	+	599	ENSG00000276718.1	0	0	0	11	74	20	0	0	0	70.9686	538.908	133.303	nested	up
ENST00000584611.1	15.2888	7.67179	9.75e-06	0.000225744	chr18	21380286	21451017	-	70732	ENSG00000265751.1	0	0	0	24	31	25	0	0	0	1.31128	1.91186	1.41111	overlapping	up
MSTRG.6867.20	161.945	1.87627	9.74e-06	0.000225744	chr1	169148735	169157014	+	8280	MSTRG.6867	86	72	94	244	258	167	23.8433	38.3144	33.7505	113.883	135.925	80.5235	overlapping	up
ENST00000623236.1	17.1139	7.83551	1.03e-05	0.000236791	chr21	8996496	9018670	-	22175	ENSG00000279501.1	0	0	0	55	23	14	0	0	0	9.58516	4.52454	2.52058	overlapping	up
ENST00000670606.1	20.7896	8.11484	1.07e-05	0.000245881	chr2	75799974	76208703	+	408730	ENSG00000287474.1	0	0	0	10	19	78	0	0	0	0.0945505	0.202781	0.761894	divergent	up
MSTRG.69121.2	375.5	1.61582	1.08e-05	0.00024633	chr3	107240664	107298984	+	58321	MSTRG.69121	413	108	234	564	535	394	16.2564	8.15942	11.9282	37.3727	40.0165	26.9717	overlapping	up
ENST00000681994.1	48.5996	4.21333	1.09e-05	0.000247299	chr19	1245890	1249559	-	3670	ENSG00000288704.1	10	0	11	132	58	57	6.25508	0	8.91066	138.998	68.9401	62.0076	overlapping	up
ENST00000587826.1	117.367	5.31905	1.09e-05	0.000247299	chr19	2458935	2462185	-	3251	ENSG00000267201.1	28	0	0	286	176	147	19.7715	0	0	339.977	236.16	180.525	same_strand	up
MSTRG.21275.6	108.244	2.16202	1.09e-05	0.000247299	chr12	42692391	42928172	+	235782	MSTRG.21275	44	47	49	161	170	133	0.428392	0.878309	0.61783	2.63886	3.1452	2.25205	overlapping	up
ENST00000649903.1	16.5054	7.78257	1.1e-05	0.00024763	chr11	62116470	62123767	-	7298	ENSG00000285656.1	0	0	0	32	13	42	0	0	0	16.9452	7.77051	22.9764	divergent	up
ENST00000609434.1	16.6529	7.79463	1.12e-05	0.000250746	chr10	73630556	73631490	+	935	ENSG00000272791.1	0	0	0	13	38	35	0	0	0	53.7319	177.289	149.449	convergent	up
ENST00000413606.5	62.7734	-2.96969	1.19e-05	0.000266984	chr1	93262186	93345831	-	83646	ENSG00000223745.8	187	114	114	8	8	21	5.1321	6.0051	4.05175	0.369611	0.41721	1.00233	overlapping	down
ENST00000588799.1	15.4024	7.68269	1.23e-05	0.000273074	chr19	16283359	16324514	-	41156	ENSG00000267275.1	0	0	0	28	17	36	0	0	0	2.62921	1.80188	3.49225	divergent	up
ENST00000377186.3	44.3712	2.72728	1.34e-05	0.000298554	chr6	28943877	28944537	+	661	ENSG00000204709.4	17	10	17	87	55	62	59.04	66.659	76.4594	508.649	362.97	374.478	divergent	up
ENST00000637634.1	16.2537	7.75965	1.36e-05	0.000300339	chr2	238289127	238300185	+	11059	ENSG00000283635.1	0	0	0	13	31	40	0	0	0	4.54285	12.228	14.4404	overlapping	up
ENST00000607953.2	19.8182	-7.55648	1.4e-05	0.00030851	chr21	33967100	33968573	-	1474	ENSG00000273102.2	23	51	58	0	0	0	35.8203	152.452	116.981	0	0	0	same_strand	down
ENST00000569032.1	17.2746	7.84788	1.41e-05	0.000309449	chr16	77201474	77249957	-	48484	ENSG00000261063.1	0	0	0	21	13	56	0	0	0	1.67387	1.16965	4.61133	overlapping	up
MSTRG.38110.8	199.282	1.70689	1.45e-05	0.000316146	chr16	69566263	69631982	+	65720	MSTRG.38110	116	100	122	305	286	212	4.05191	6.70444	5.51881	17.9351	18.9836	12.8788	overlapping	up
ENST00000564762.1	87.855	2.07502	1.47e-05	0.000319056	chr17	28263634	28266369	-	2736	ENSG00000260777.1	59	23	50	148	133	94	49.5034	37.0401	54.3297	209.048	212.054	137.167	divergent	up
MSTRG.88.2	565.938	8.53003	1.47e-05	0.000319056	GL000220.1	118616	120372	-	1757	MSTRG.88	0	8	0	1563	1033	415	0	20.0622	0	3437.86	2564.71	943.002	overlapping	up
MSTRG.49412.53	1310.8	-1.46915	1.51e-05	0.000325763	chr19	27730113	27794005	-	63893	MSTRG.49412	3404	1702	2261	862	617	368	122.302	117.373	105.204	52.138	42.1252	22.9949	overlapping	down
MSTRG.44287.5	340.455	-1.84595	1.53e-05	0.000330019	chr17	68101903	68126665	+	24763	MSTRG.44287	888	443	709	85	196	104	82.3206	78.8244	85.119	13.2653	34.5273	16.7674	overlapping	down
MSTRG.81957.1	222.08	1.88733	1.54e-05	0.000330019	chr5	179806398	179814945	+	8548	MSTRG.81957	153	112	79	303	245	369	41.089	57.7316	27.4755	136.987	125.029	172.345	overlapping	up
MSTRG.53434.1	40.8244	5.44133	1.55e-05	0.000330833	chr2	27716947	27757762	+	40816	MSTRG.53434	0	0	7	87	77	47	0	0	0.50986	8.23738	8.22944	4.59731	overlapping	up
ENST00000693292.1	14.5558	7.60139	1.58e-05	0.000337138	chr1	173637713	173678264	+	40552	ENSG00000289426.1	0	0	0	32	19	26	0	0	0	3.04957	2.04386	2.55975	overlapping	up
ENST00000413915.1	284.395	-1.44243	1.6e-05	0.000340165	chr9	37509150	37510299	+	1150	ENSG00000234160.1	722	392	460	115	129	156	1441.25	1501.93	1189.17	386.456	489.33	541.581	convergent	down
ENST00000691778.1	22.1582	8.20784	1.71e-05	0.000360574	chr3	113050912	113104422	-	53511	ENSG00000241219.2	0	0	0	68	3	48	0	0	0	4.91096	0.244562	3.58125	same_strand	up
ENST00000690696.1	16.7071	7.79926	1.71e-05	0.000360574	chr19	41530719	41531568	-	850	ENSG00000289298.1	0	0	0	10	42	34	0	0	0	45.4655	215.546	159.697	divergent	up
ENST00000567090.1	1415.23	-1.13924	1.72e-05	0.000361958	chr16	57461055	57462737	+	1683	ENSG00000260345.1	3502	1745	2200	958	784	593	4776.73	4568.48	3886.17	2199.79	2032.09	1406.72	overlapping	down
ENST00000650435.1	15.8645	7.72604	1.74e-05	0.000364956	chr7	116563594	116663829	-	100236	ENSG00000231210.3	0	0	0	47	12	26	0	0	0	1.81207	0.522237	1.03559	convergent	up
ENST00000441001.2	19.2322	8.00329	1.86e-05	0.000387645	chr10	61781745	61821246	-	39502	ENSG00000233643.2	0	0	0	44	5	53	0	0	0	4.30461	0.552155	5.35665	convergent	up
ENST00000606513.5	14.4407	7.58972	1.93e-05	0.000401762	chr5	10761065	10770294	+	9230	ENSG00000272324.5	0	0	0	27	17	32	0	0	0	11.3048	8.03447	13.8415	overlapping	up
MSTRG.93454.1	270.544	-1.8945	1.97e-05	0.000407859	chr8	12530975	12624810	+	93836	MSTRG.93454	738	364	532	66	153	79	18.0545	17.092	16.8549	2.71816	7.11266	3.3612	overlapping	down
MSTRG.68492.19	691.93	-1.07373	1.98e-05	0.000409412	chr3	66236567	66378159	+	141593	MSTRG.68492	1348	831	1337	441	353	380	21.8548	25.8595	28.072	12.0364	10.8753	10.7147	overlapping	down
MSTRG.44386.1	36.5173	5.76093	2.1e-05	0.00043145	chr17	69903013	69983510	+	80498	MSTRG.44386	6	0	0	100	17	75	0.171106	0	0	4.80082	0.921242	3.71974	overlapping	up
ENST00000532961.2	15.6483	7.70586	2.19e-05	0.000450168	chr11	123668499	123675569	+	7071	ENSG00000254467.2	0	0	0	38	35	10	0	0	0	20.7684	21.5922	5.64619	divergent	up
ENST00000670444.1	869.545	8.37745	2.27e-05	0.000463959	chr7	69186821	69304184	-	117364	ENSG00000225718.2	26	0	0	1421	1002	2123	0.508554	0	0	46.7907	37.2428	72.219	overlapping	up
ENST00000689245.1	758.73	-1.20531	2.28e-05	0.000464713	chr11	61797424	61799145	-	1722	ENSG00000289268.1	1640	953	1393	526	384	305	2186.3	2438.48	2404.92	1180.47	972.765	707.136	nested	down
ENST00000631198.1	13.9235	7.53692	2.34e-05	0.000475417	chr4	386174	454070	+	67897	ENSG00000281016.1	0	0	0	23	20	30	0	0	0	1.30911	1.28496	1.76403	overlapping	up
ENST00000554548.1	14.2771	7.5732	2.37e-05	0.000479037	chr14	52792875	52820034	-	27160	ENSG00000258698.1	0	0	0	25	16	34	0	0	0	3.55722	2.56981	4.99788	same_strand	up
MSTRG.54653.1	949.632	-1.10937	2.42e-05	0.000487878	chr2	61136043	61144969	-	8927	MSTRG.54653	2420	1130	1452	509	606	462	622.313	557.742	483.553	220.35	296.126	206.62	overlapping	down
ENST00000648281.1	19.7876	7.07395	2.44e-05	0.000489756	chr13	19561328	19588238	+	26911	ENSG00000225316.3	0	0	1	66	13	27	0	0	0.110472	9.47795	2.10729	4.00562	divergent	up
ENST00000649802.1	4525.82	1.05025	2.46e-05	0.000492915	chr6	31828834	31839719	+	10886	ENSG00000285565.1	4646	2029	4781	5974	4973	5131	979.738	821.247	1305.67	2120.79	1992.78	1881.78	overlapping	up
MSTRG.8416.1	15.4081	7.68411	2.53e-05	0.000505935	chr1	211730005	211740004	-	10000	MSTRG.8416	0	0	0	51	13	19	0	0	0	19.7093	5.67092	7.5856	overlapping	up
ENST00000665858.1	77.7487	4.2241	2.59e-05	0.000513051	chr8	119832875	119855509	+	22635	ENSG00000286362.1	17	0	17	79	65	240	1.72412	0	2.23281	13.488	12.5269	42.3318	overlapping	up
MSTRG.60370.1	66.3449	5.18532	2.58e-05	0.000513051	chr20	4070034	4090864	-	20831	MSTRG.60370	17	0	0	73	126	137	1.87343	0	0	13.5429	26.3858	26.2571	overlapping	up
ENST00000435148.1	14.1526	7.56036	2.62e-05	0.000518161	chr7	69224696	69430923	-	206228	ENSG00000225718.2	0	0	0	22	35	17	0	0	0	0.412264	0.740339	0.329107	overlapping	up
ENST00000690409.1	123.943	-2.14968	2.67e-05	0.000525217	chr16	67768822	67769462	-	641	ENSG00000289164.1	208	227	278	34	49	36	744.911	1560.37	1289.35	204.985	333.463	224.223	nested	down
ENST00000644718.1	14.2251	7.56809	2.68e-05	0.000525479	chr6	8158162	8760447	+	602286	ENSG00000285216.1	0	0	0	28	14	33	0	0	0	0.179662	0.101399	0.21875	containing	up
ENST00000499292.2	14.2242	7.56854	2.75e-05	0.00053777	chr4	36244116	36274220	+	30105	ENSG00000247193.4	0	0	0	40	16	20	0	0	0	5.13478	2.31842	2.65233	overlapping	up
ENST00000439849.1	14.7872	7.624	2.84e-05	0.000554582	chr1	243545532	243548329	+	2798	ENSG00000236031.1	0	0	0	31	36	11	0	0	0	42.8168	56.1261	15.6957	overlapping	up
ENST00000649991.1	14.6778	7.61307	2.94e-05	0.000568611	chr5	72095855	72108000	-	12146	ENSG00000285804.2	0	0	0	26	39	12	0	0	0	8.27257	14.0069	3.94443	overlapping	up
ENST00000439299.1	149.924	1.68042	2.93e-05	0.000568611	chr13	109163902	109201483	-	37582	ENSG00000236242.1	146	43	98	214	179	209	8.91809	5.04137	7.75228	22.0057	20.777	22.2025	nested	up
ENST00000434957.1	13.7237	7.5161	2.95e-05	0.000569569	chr3	186807692	186818121	+	10430	ENSG00000231724.1	0	0	0	24	31	17	0	0	0	8.89257	12.9654	6.5073	divergent	up
ENST00000655701.1	14.6064	7.60573	2.98e-05	0.000573434	chr3	29054570	29280015	-	225446	ENSG00000235904.3	0	0	0	17	17	42	0	0	0	0.291412	0.32894	0.743778	overlapping	up
ENST00000662662.1	17.4415	7.86151	3.03e-05	0.000580657	chr12	31876969	31959316	-	82348	ENSG00000255760.3	0	0	0	11	14	65	0	0	0	0.516226	0.741626	3.15135	divergent	up
ENST00000651475.1	14.4699	7.59202	3.1e-05	0.000590062	chr22	17521514	17570078	-	48565	ENSG00000286195.1	0	0	0	15	40	20	0	0	0	1.19363	3.59291	1.64416	overlapping	up
MSTRG.40789.24	27.4639	-5.53757	3.09e-05	0.000590062	chr17	20018015	20067729	+	49715	MSTRG.40789	70	60	63	0	0	3	3.23228	5.3177	3.76735	0	0	0.240918	overlapping	down
MSTRG.105055.14	110.062	2.12945	3.15e-05	0.00059866	chrX	134807252	134833154	+	25903	MSTRG.105055	99	31	35	196	159	119	8.77373	5.27317	4.017	29.242	26.7767	18.3414	overlapping	up
MSTRG.4203.1	200.179	2.0376	3.17e-05	0.000599112	chr1	89128378	89179787	+	51410	MSTRG.4203	130	97	57	274	213	357	5.8049	8.31351	3.29618	20.597	18.0735	27.7241	overlapping	up
MSTRG.82485.2	155.543	2.82826	3.17e-05	0.000599112	chr6	12484209	12486791	+	2583	MSTRG.82485	19	32	86	239	325	151	16.8861	54.5866	98.9823	357.581	548.869	233.394	overlapping	up
ENST00000619354.1	15.8835	7.72805	3.2e-05	0.000602654	chr16	68450283	68452318	+	2036	ENSG00000274698.1	0	0	0	58	17	11	0	0	0	110.091	36.4235	21.5701	divergent	up
ENST00000420918.3	621.893	-1.35317	3.23e-05	0.000605206	chr2	61141592	61144950	-	3359	ENSG00000212978.6	1688	856	864	257	354	303	1153.62	1122.86	764.693	295.681	459.731	360.138	divergent	down
ENST00000440244.1	16.9397	7.81991	3.31e-05	0.000616903	chr6	28859625	28863350	-	3726	ENSG00000225595.2	0	0	0	32	51	6	0	0	0	33.19	59.7087	6.42902	same_strand	up
ENST00000597226.1	13.5467	7.49794	3.31e-05	0.000616903	chr19	16610411	16636531	+	26121	ENSG00000268087.1	0	0	0	34	21	17	0	0	0	5.03025	3.50703	2.59834	overlapping	up
ENST00000600941.1	479.207	5.84723	3.34e-05	0.000621234	chr19	48262900	48271283	-	8384	ENSG00000268186.1	37	23	0	1303	657	554	10.1309	12.0875	0	600.612	341.841	263.812	overlapping	up
MSTRG.51475.2	479.011	5.84663	3.36e-05	0.0006217	chr19	48263007	48270233	-	7227	MSTRG.51475	37	23	0	1303	657	553	11.7528	14.0226	0	696.766	396.568	305.494	overlapping	up
ENST00000589360.1	93.204	3.35858	3.42e-05	0.000631496	chr19	3544199	3557569	+	13371	ENSG00000267436.1	43	9	17	81	56	304	7.3825	2.96578	3.7798	23.4111	18.2698	90.7708	containing	up
ENST00000598846.1	510.118	-1.25714	3.47e-05	0.000639242	chr1	1702736	1737688	-	34953	ENSG00000268575.1	1133	632	956	207	302	276	74.4122	79.6696	81.3124	22.8869	37.6906	31.5254	overlapping	down
ENST00000666424.1	132.849	4.21596	3.51e-05	0.000644329	chr19	48547637	48597238	-	49602	ENSG00000287603.1	52	8	0	234	268	161	2.4066	0.710642	0	18.2313	23.5692	12.9587	overlapping	up
ENST00000647750.1	14.5571	7.60197	3.58e-05	0.000652222	chr5	36864425	36876657	-	12233	ENSG00000285967.1	0	0	0	44	23	11	0	0	0	13.9002	8.20172	3.59001	divergent	up
ENST00000686504.1	87.3578	3.92525	3.57e-05	0.000652222	chr22	22790853	22818902	-	28050	ENSG00000289120.1	39	0	11	168	152	113	3.19176	0	1.16585	23.1461	23.6385	16.0835	divergent	up
ENST00000577914.1	13.2326	7.46389	3.78e-05	0.000687832	chr2	121530422	121532705	+	2284	ENSG00000265451.1	0	0	0	29	16	25	0	0	0	49.0685	30.5586	43.6999	overlapping	up
ENST00000542620.1	15.0603	7.65063	3.86e-05	0.0006991	chr12	120740470	120761592	-	21123	ENSG00000255946.2	0	0	0	38	34	8	0	0	0	6.9523	7.02156	1.51207	convergent	up
ENST00000453721.1	13.184	7.45875	3.94e-05	0.000711026	chr5	56900041	56910714	-	10674	ENSG00000225230.1	0	0	0	32	17	21	0	0	0	11.5857	6.94755	7.85468	overlapping	up
ENST00000443837.1	15.6715	7.70831	3.95e-05	0.000711026	chr7	5662432	5680461	-	18030	ENSG00000237738.1	0	0	0	48	29	7	0	0	0	10.2884	7.01637	1.55002	nested	up
ENST00000421331.1	13.3898	7.48102	4.35e-05	0.000781287	chr1	77881348	77889539	-	8192	ENSG00000235927.4	0	0	0	32	26	13	0	0	0	15.096	13.845	6.33563	overlapping	up
ENST00000453135.2	75.7883	4.00476	4.38e-05	0.000785056	chr1	11609468	11613358	+	3891	ENSG00000235643.2	25	10	0	120	141	113	14.7495	11.324	0	119.185	158.077	115.945	convergent	up
ENST00000660390.1	12.805	7.41601	4.46e-05	0.000796944	chr5	155087430	155199252	+	111823	ENSG00000287963.1	0	0	0	20	25	22	0	0	0	0.691193	0.975257	0.785467	same_strand	up
ENST00000660170.1	13.9659	7.54173	4.54e-05	0.000808127	chr5	147093259	147097240	+	3982	ENSG00000286468.1	0	0	0	33	31	10	0	0	0	32.0268	33.9602	10.0262	divergent	up
ENST00000665394.1	13.5243	7.49502	4.59e-05	0.00081486	chr1	238238943	238404906	+	165964	ENSG00000234464.2	0	0	0	23	13	35	0	0	0	0.535568	0.341696	0.841958	overlapping	up
ENST00000648837.1	99.2725	2.03109	4.65e-05	0.000823402	chr15	84717474	84746837	-	29364	ENSG00000285667.1	58	24	70	173	107	142	4.53432	3.60128	7.08706	22.7683	15.8957	19.3068	same_strand	up
ENST00000573866.2	61.5883	5.1652	4.69e-05	0.000827728	chr17	19112000	19112636	-	637	ENSG00000262202.4	16	0	0	185	70	67	57.6606	0	0	1122.36	479.368	419.925	divergent	up
MSTRG.97617.27	226.283	-1.40858	4.77e-05	0.000838868	chr9	5787002	5797933	-	10932	MSTRG.97617	531	333	359	110	95	120	111.505	134.216	97.6288	38.886	37.9083	43.8246	overlapping	down
ENST00000608819.1	117.515	5.08831	4.86e-05	0.000852994	chr7	135168403	135169547	+	1145	ENSG00000272941.1	33	0	0	143	198	254	66.1618	0	0	482.649	754.345	885.655	overlapping	up
ENST00000688408.1	13.1545	7.45498	4.96e-05	0.000867217	chr22	40660784	40684935	-	24152	ENSG00000289292.1	0	0	0	23	32	14	0	0	0	3.68023	5.77972	2.31426	containing	up
ENST00000592441.1	15.0416	7.64845	5.29e-05	0.000920245	chr7	106489724	106770207	-	280484	ENSG00000243797.6	0	0	0	28	44	7	0	0	0	0.38579	0.684313	0.0996383	containing	up
ENST00000546414.1	12.6391	7.39712	5.28e-05	0.000920245	chr12	115810359	115886137	-	75779	ENSG00000257683.1	0	0	0	18	22	26	0	0	0	0.917961	1.26644	1.36981	same_strand	up
ENST00000623250.1	53.4917	-2.92812	5.38e-05	0.000929317	chr2	216211404	216213519	+	2116	ENSG00000279348.1	198	41	153	15	6	12	214.807	85.3746	214.961	27.3953	12.3693	22.6413	same_strand	down
ENST00000509363.1	16.3193	7.76684	5.37e-05	0.000929317	chr5	177682294	177713969	+	31676	ENSG00000249849.1	0	0	0	56	27	5	0	0	0	6.83216	3.71829	0.630197	overlapping	up
MSTRG.27431.6	127.657	-1.95663	5.47e-05	0.000942871	chr13	113585007	113586340	+	1334	MSTRG.27431	385	184	211	41	31	65	662.527	607.746	470.23	118.776	101.372	194.533	overlapping	down
ENST00000624088.1	1084.48	2.3715	5.59e-05	0.000959965	chr19	47487638	47489519	-	1882	ENSG00000279861.1	526	347	429	969	564	3191	641.601	812.4	677.674	1989.78	1307.28	6769.3	overlapping	up
MSTRG.94159.37	1256.66	-1.16778	5.74e-05	0.000984237	chr8	32721764	32743253	+	21490	MSTRG.94159	2666	1359	2630	919	523	611	284.789	278.64	363.833	165.265	106.164	113.512	overlapping	down
ENST00000505389.1	13.2595	7.46614	5.85e-05	0.000999874	chr4	182144852	182190382	+	45531	ENSG00000248266.1	0	0	0	17	37	15	0	0	0	1.44292	3.54491	1.31529	nested	up
ENST00000510311.5	13.8431	7.52931	5.88e-05	0.00100088	chr5	142325293	142464054	+	138762	ENSG00000231185.8	0	0	0	40	25	9	0	0	0	1.11401	0.785922	0.258945	overlapping	up
MSTRG.69643.1	115.611	2.05032	6.06e-05	0.0010295	chr3	122719903	122732960	-	13058	MSTRG.69643	93	46	33	213	149	131	16.3495	15.5218	7.51312	63.0382	49.776	40.0526	overlapping	up
ENST00000692099.1	14.7256	7.61768	6.2e-05	0.00105059	chr11	109803905	110088173	-	284269	ENSG00000289465.1	0	0	0	21	8	48	0	0	0	0.28549	0.122764	0.674137	overlapping	up
ENST00000422848.1	12.692	7.40362	6.27e-05	0.00105929	chr10	97401115	97419524	+	18410	ENSG00000231970.1	0	0	0	26	13	28	0	0	0	5.45783	3.08035	6.07212	overlapping	up
ENST00000374945.1	13.2117	7.46221	6.7e-05	0.00112873	chr17	78261349	78278492	-	17144	ENSG00000204277.1	0	0	0	42	15	14	0	0	0	9.46755	3.81671	3.26026	convergent	up
MSTRG.2420.1	12.1495	7.34051	6.86e-05	0.00115142	chr1	36546882	36554007	+	7126	MSTRG.2420	0	0	0	24	23	17	0	0	0	13.0157	14.0797	9.52444	overlapping	up
MSTRG.66442.5	80.2033	5.04102	6.92e-05	0.00115893	chr3	9986940	10005244	+	18305	MSTRG.66442	23	0	0	166	72	174	2.88441	0	0	35.046	17.1582	37.9504	overlapping	up
ENST00000663800.1	13.5744	7.50126	6.98e-05	0.00116604	chr3	172711151	172725038	+	13888	ENSG00000287012.1	0	0	0	44	19	10	0	0	0	12.2437	5.96793	2.87473	overlapping	up
MSTRG.51541.2	67.3055	2.41792	7.08e-05	0.00117812	chr19	48552281	48587228	+	34948	MSTRG.51541	38	26	14	120	89	90	2.49609	3.27802	1.19094	13.2696	11.1091	10.2815	overlapping	up
ENST00000670978.1	187.918	2.04363	7.12e-05	0.00118182	chr7	135170816	135172414	+	1599	ENSG00000287733.1	133	58	94	472	184	156	190.942	159.823	174.768	1140.76	501.972	389.504	divergent	up
ENST00000578265.5	827.993	-1.1996	7.52e-05	0.0012448	chr17	30607566	30672789	+	65224	ENSG00000214719.13	1883	888	1677	475	533	313	66.2738	59.9882	76.4379	28.1441	35.6476	19.159	same_strand	down
ENST00000650453.1	23.4844	8.29078	7.75e-05	0.00127589	chr9	84316514	84657077	+	340564	ENSG00000285987.1	0	0	0	1	21	98	0	0	0	0.0113475	0.268987	1.14885	overlapping	up
ENST00000561083.1	20.3077	5.65311	7.73e-05	0.00127589	chr15	58434890	58498735	-	63846	ENSG00000259293.1	0	0	3	40	38	27	0	0	0.139692	2.42118	2.59633	1.68837	nested	up
ENST00000505156.2	21.6823	8.17574	7.84e-05	0.00128678	chr8	115950511	116325059	-	374549	ENSG00000249917.3	0	0	0	14	2	96	0	0	0	0.144451	0.0232933	1.02329	overlapping	up
ENST00000577846.1	14.7161	7.618	8.02e-05	0.00131259	chr17	29761103	29787836	+	26734	ENSG00000263657.1	0	0	0	57	8	15	0	0	0	8.2397	1.30538	2.24008	overlapping	up
ENST00000409819.2	228.444	1.26373	8.16e-05	0.00133271	chr2	202075410	202117058	-	41649	ENSG00000222035.4	225	109	182	264	320	261	12.4016	11.5314	12.9912	24.4963	33.5163	25.0191	nested	up
ENST00000356006.3	15.019	7.64555	8.27e-05	0.00134618	chr1	160932465	160949922	+	17458	ENSG00000198358.4	0	0	0	5	33	39	0	0	0	1.10682	8.24574	8.9188	overlapping	up
ENST00000654840.1	64.9936	2.02487	8.31e-05	0.00135038	chr2	200393953	200478018	-	84066	ENSG00000287299.1	39	20	39	93	102	79	1.06498	1.04826	1.3792	4.27527	5.29285	3.75183	nested	up
ENST00000606907.1	128.386	2.63736	8.39e-05	0.00135852	chr2	10767875	10770058	-	2184	ENSG00000272275.1	73	46	12	166	178	234	76.7307	92.8037	16.3347	293.735	355.531	427.759	nested	up
MSTRG.37428.20	651.986	-1.03829	8.41e-05	0.00135852	chr16	53923056	54118380	+	195325	MSTRG.37428	1415	699	1250	328	404	385	16.6302	15.7681	19.0255	6.48958	9.02264	7.86936	overlapping	down
MSTRG.10112.10	91.4181	4.12426	8.72e-05	0.00140405	chr10	6779586	6873799	+	94214	MSTRG.10112	0	7	28	143	160	150	0	0.327373	0.883539	5.86572	7.40823	6.35641	overlapping	up
MSTRG.39047.40	241.827	1.76541	8.78e-05	0.0014108	chr16	89343046	89490561	-	147516	MSTRG.39047	117	146	115	332	326	322	1.82073	4.36088	2.31762	8.6976	9.64026	8.71471	overlapping	up
ENST00000659554.1	12.0874	7.33333	9.3e-05	0.00148548	chr5	39092658	39103677	-	11020	ENSG00000286809.1	0	0	0	27	12	25	0	0	0	9.46853	4.75018	9.05722	same_strand	up
ENST00000691121.1	12.9872	7.43591	9.36e-05	0.00149179	chr5	61321498	61331839	-	10342	ENSG00000288936.1	0	0	0	9	25	33	0	0	0	3.36309	10.545	12.7393	divergent	up
ENST00000590069.1	12.6402	7.39845	9.86e-05	0.0015678	chr19	32831295	32833168	+	1874	ENSG00000267555.1	0	0	0	41	14	13	0	0	0	84.5502	32.5888	27.6956	nested	up
MSTRG.76023.2	478.735	1.67523	9.92e-05	0.00157248	chr4	168487590	168492224	+	4635	MSTRG.76023	390	174	321	826	798	305	193.159	165.409	205.892	688.701	751.04	262.716	overlapping	up
ENST00000496027.5	12.6903	7.40283	0.000101492	0.00160439	chr3	42698708	42732922	-	34215	ENSG00000285539.1	0	0	0	16	38	12	0	0	0	1.80719	4.84481	1.40024	overlapping	up
ENST00000521204.1	184.958	2.03394	0.000102677	0.00161881	chr5	159209921	159248796	+	38876	ENSG00000253256.1	181	28	99	282	306	195	10.688	3.17349	7.57072	28.0329	34.336	20.0258	overlapping	up
ENST00000686788.1	59.6516	4.17085	0.000105654	0.00166132	chr2	237923437	237962730	-	39294	ENSG00000288857.1	4	0	21	133	65	102	0.233686	0	1.58883	13.0805	7.21601	10.3636	divergent	up
ENST00000512370.5	16.7935	7.80708	0.000114325	0.00179291	chr4	16400430	16512187	+	111758	ENSG00000248138.5	0	0	0	14	4	69	0	0	0	0.484117	0.156132	2.46494	overlapping	up
MSTRG.15330.6	38.8906	2.89073	0.00011712	0.00183189	chr11	9664229	9724885	+	60657	MSTRG.15330	10	6	19	50	76	53	0.378458	0.435844	0.931228	3.18559	5.46566	3.48844	overlapping	up
ENST00000522961.1	11.6695	7.28202	0.000117906	0.00183933	chr8	76491200	76683156	-	191957	ENSG00000253661.3	0	0	0	17	15	29	0	0	0	0.342252	0.340877	0.603157	overlapping	up
MSTRG.44108.17	680.178	-1.09553	0.000118218	0.00183936	chr17	64968100	64975117	-	7018	MSTRG.44108	1451	829	1216	407	446	287	474.628	520.477	515.114	224.12	277.224	163.269	overlapping	down
ENST00000647601.1	11.5115	7.26223	0.000120622	0.00186697	chr10	9758783	9878060	-	119278	ENSG00000228636.3	0	0	0	15	19	26	0	0	0	0.485995	0.69487	0.870261	overlapping	up
MSTRG.103499.2	191.263	-1.66819	0.000120599	0.00186697	chrX	57112193	57120631	-	8439	MSTRG.103499	440	263	390	126	60	58	119.691	137.317	137.391	57.7006	31.0149	27.4393	overlapping	down
MSTRG.56445.6	347.898	-1.21592	0.000121728	0.00187917	chr2	119302249	119339975	-	37727	MSTRG.56445	738	486	578	169	211	168	44.9059	56.7602	45.5469	17.3115	24.3972	17.7784	overlapping	down
MSTRG.13394.16	645.161	-1.27807	0.000124632	0.00191901	chr10	98441903	98445404	-	3502	MSTRG.13394	1306	869	1215	444	332	222	856.103	1093.36	1031.44	489.968	413.554	253.089	overlapping	down
ENST00000688681.1	151.566	1.64021	0.000125859	0.00193289	chr11	64183353	64184738	-	1386	ENSG00000288852.1	129	70	80	214	250	139	213.661	222.533	171.597	596.693	786.841	400.394	divergent	up
ENST00000434112.1	61.4854	4.05265	0.000126615	0.00193947	chr1	151540516	151561855	+	21340	ENSG00000232536.1	0	11	11	104	125	75	0	2.27122	1.53243	18.8339	25.552	14.0315	nested	up
ENST00000623430.1	311.561	7.31963	0.000127442	0.00194711	chr19	45641691	45642840	+	1150	ENSG00000267757.4	0	0	15	570	334	725	0	0	38.7772	1915.48	1266.95	2516.96	overlapping	up
ENST00000444158.1	11.3556	7.24315	0.000131426	0.00200281	chr7	157466231	157499716	+	33486	ENSG00000234210.1	0	0	0	24	13	23	0	0	0	2.7698	1.69352	2.74221	convergent	up
ENST00000627339.2	12.7001	7.40503	0.00013341	0.00202783	chr10	112395813	112409458	-	13646	ENSG00000232934.8	0	0	0	38	23	7	0	0	0	10.7616	7.35246	2.048	nested	up
ENST00000624171.1	425.207	-1.70438	0.000136066	0.00205766	chr17	7858943	7866083	+	7141	ENSG00000280046.1	1179	517	831	120	117	283	379.013	319.001	345.96	64.9416	71.4722	158.221	overlapping	down
MSTRG.55978.9	206.828	1.82419	0.000135756	0.00205766	chr2	101056576	101253096	-	196521	MSTRG.55978	170	68	119	428	142	290	1.98582	1.52462	1.8002	8.41657	3.15202	5.89149	overlapping	up
ENST00000635687.1	206.726	1.49829	0.000140053	0.00210719	chr1	9148011	9182392	-	34382	ENSG00000228526.7	223	79	127	248	339	213	14.8892	10.1241	10.9814	27.8754	43.0109	24.7335	same_strand	up
ENST00000503323.1	13.65	7.50809	0.000142615	0.00214031	chr5	143605628	143828772	+	223145	ENSG00000249881.1	0	0	0	15	7	49	0	0	0	0.259779	0.136842	0.876688	containing	up
ENST00000624054.1	267.124	2.15502	0.000144165	0.00215811	chrX	154396878	154398816	-	1939	ENSG00000280195.1	217	40	152	381	186	580	256.91	90.8955	233.05	759.36	418.452	1194.23	containing	up
ENST00000606963.1	196.522	-2.76867	0.000145661	0.00217501	chr8	65591850	65592472	-	623	ENSG00000272010.1	491	251	571	104	20	13	1809.22	1775.19	2724.78	645.128	140.04	83.3089	same_strand	down
ENST00000521188.1	11.8347	7.3024	0.000146511	0.00218221	chr8	51961458	52022974	+	61517	ENSG00000253844.1	0	0	0	20	32	10	0	0	0	1.25642	2.26916	0.648995	divergent	up
ENST00000587961.1	25.9594	6.2984	0.000147687	0.00219421	chr19	28606688	28615229	+	8542	ENSG00000266976.3	0	2	0	7	44	80	0	1.03165	0	3.16693	22.47	37.391	overlapping	up
ENST00000657518.1	72.7567	4.585	0.000148363	0.00219874	chr2	85934535	85937548	-	3014	ENSG00000287628.1	0	12	5	271	69	39	0	17.5428	4.93185	347.477	99.8656	51.6604	same_strand	up
ENST00000382045.3	16.1436	7.75109	0.000149135	0.00220466	chr2	6729168	6770311	-	41144	ENSG00000205837.7	0	0	0	55	30	2	0	0	0	5.16603	3.18072	0.194071	same_strand	up
MSTRG.61784.1	13.7231	7.5165	0.000154432	0.00227164	chr20	40988552	40997285	-	8734	MSTRG.61784	0	0	0	34	4	35	0	0	0	15.0441	1.99782	15.9989	overlapping	up
ENST00000610085.1	224.888	-1.92819	0.000155569	0.00227795	chr7	148696467	148698664	-	2198	ENSG00000273314.1	575	359	392	121	34	94	600.536	719.659	530.202	212.744	67.4779	170.74	overlapping	down
ENST00000415082.1	11.4223	7.25133	0.000155629	0.00227795	chr13	44146470	44158222	-	11753	ENSG00000235285.1	0	0	0	21	28	11	0	0	0	6.90512	10.3925	3.73663	nested	up
ENST00000610658.1	19.3716	5.38689	0.000156348	0.00228284	chr17	38749360	38751457	+	2098	ENSG00000277182.1	4	0	0	37	23	40	4.37677	0	0	68.1548	47.8225	76.1186	overlapping	up
MSTRG.51175.5	298.549	2.95735	0.000156866	0.00228478	chr19	46063853	46077728	-	13876	MSTRG.51175	166	41	74	171	131	1064	27.4627	13.0191	15.8544	47.6247	41.1829	306.135	overlapping	up
ENST00000559783.2	33.1598	7.82295	0.00015757	0.00228941	chr15	61298791	61635449	-	336659	ENSG00000259616.2	1	0	0	71	0	104	0.00681881	0	0	0.815021	0	1.23333	same_strand	up
ENST00000437354.1	12.3073	7.35978	0.000159633	0.0023137	chr7	3264032	3302452	-	38421	ENSG00000236708.1	0	0	0	37	7	22	0	0	0	3.72163	0.794766	2.28607	overlapping	up
ENST00000659845.1	262.743	3.63932	0.000161055	0.00232863	chr11	59545602	59558882	+	13281	ENSG00000287264.1	85	0	86	583	366	342	14.6922	0	19.2509	169.644	120.215	102.809	convergent	up
MSTRG.9968.15	286.364	-1.16899	0.00016331	0.00235549	chr10	4843843	4848062	+	4220	MSTRG.9968	747	324	470	144	174	144	406.356	338.293	331.107	131.871	179.865	136.234	overlapping	down
ENST00000506068.1	10.9126	7.18522	0.000164434	0.00236593	chr4	111802801	111839886	+	37086	ENSG00000250855.2	0	0	0	16	23	18	0	0	0	1.66729	2.70538	1.93775	overlapping	up
ENST00000624769.1	10.9434	7.18918	0.000170437	0.00244638	chr5	126496279	126498604	+	2326	ENSG00000279118.1	0	0	0	14	21	22	0	0	0	23.2605	39.384	37.7615	overlapping	up
ENST00000649048.1	13.6435	7.50785	0.000171528	0.00245607	chr3	107834586	107928541	+	93956	ENSG00000240423.3	0	0	0	27	4	41	0	0	0	1.11055	0.185714	1.74219	same_strand	up
ENST00000650631.1	15.2097	7.66388	0.000174388	0.00249102	chr1	168695874	169103276	-	407403	ENSG00000285622.2	0	0	0	4	14	60	0	0	0	0.0379434	0.149904	0.587981	overlapping	up
ENST00000661858.1	39.1499	2.43528	0.000174835	0.00249139	chr9	5457477	5629748	-	172272	ENSG00000286162.3	21	10	16	75	44	56	0.279836	0.255768	0.276114	1.68247	1.11416	1.29781	overlapping	up
ENST00000530663.1	18.5643	7.95194	0.000175319	0.00249231	chr11	27696312	27877648	-	181337	ENSG00000255496.1	0	0	0	25	1	71	0	0	0	0.532788	0.024056	1.56318	overlapping	up
ENST00000609924.1	116.981	-1.65838	0.000180351	0.00255771	chr18	3246401	3247086	-	686	ENSG00000272688.1	290	124	278	64	47	38	970.449	796.449	1204.77	360.542	298.871	221.155	divergent	down
MSTRG.26992.1	3171.16	-1.49025	0.000180827	0.00255834	chr13	94960771	95034740	-	73970	MSTRG.26992	8173	3356	6763	1501	2128	741	253.644	199.906	271.811	78.4198	125.495	39.9944	overlapping	down
MSTRG.31592.1	10.9336	7.18793	0.000189949	0.002681	chr15	36451165	36501703	+	50539	MSTRG.31592	0	0	0	15	27	15	0	0	0	1.147	2.33049	1.18495	overlapping	up
ENST00000563129.2	427.168	-1.03388	0.000192112	0.00270508	chr16	23061406	23064173	-	2768	ENSG00000260566.2	835	504	817	263	259	215	692.499	802.278	877.484	367.189	408.173	310.105	nested	down
ENST00000421866.1	12.0156	7.3255	0.000195202	0.00274208	chr1	154579065	154579663	-	599	ENSG00000233875.1	0	0	0	43	10	12	0	0	0	277.423	72.8255	79.9817	nested	up
ENST00000661381.1	10.9513	7.1902	0.000199628	0.00279762	chr8	108871128	108918614	-	47487	ENSG00000253796.3	0	0	0	14	28	15	0	0	0	1.13934	2.57213	1.26111	same_strand	up
ENST00000558749.1	11.6775	7.28424	0.00020714	0.00289605	chr15	59348648	59359889	-	11242	ENSG00000259735.1	0	0	0	40	13	10	0	0	0	13.7505	5.0444	3.55134	nested	up
ENST00000507844.1	11.0107	7.19851	0.000208844	0.00291301	chr4	133871246	134010690	-	139445	ENSG00000251388.1	0	0	0	21	10	27	0	0	0	0.581992	0.312829	0.773031	overlapping	up
MSTRG.42797.7	604.974	-1.40063	0.000209847	0.00292013	chr17	47488634	47492492	-	3859	MSTRG.42797	1604	789	969	461	205	221	954.176	900.871	746.504	461.665	231.734	228.641	overlapping	down
ENST00000434418.2	14.4458	7.58984	0.000210888	0.0029209	chr2	187712816	188287691	-	574876	ENSG00000231689.3	0	0	0	14	4	57	0	0	0	0.094114	0.0303526	0.395856	divergent	up
MSTRG.47238.3	54.9676	2.77764	0.000210557	0.0029209	chr18	76809032	76822295	-	13264	MSTRG.47238	8	19	20	92	61	99	1.38457	6.3116	4.48269	26.8049	20.0616	29.7987	overlapping	up
ENST00000501897.1	63.8939	2.4157	0.000214183	0.00295958	chr8	23068229	23083619	+	15391	ENSG00000246130.1	22	27	21	87	128	66	3.28137	7.7296	4.05635	21.845	36.2788	17.1204	overlapping	up
MSTRG.82606.1	12.1067	-6.85098	0.000214679	0.00295958	chr6	16762545	16771041	-	8497	MSTRG.82606	51	15	32	0	0	0	13.7785	7.77832	11.1961	0	0	0	overlapping	down
ENST00000450686.1	61.781	3.90683	0.00021562	0.00295994	chr7	104950315	105013044	-	62730	ENSG00000228393.5	23	8	0	148	108	52	0.841689	0.561921	0	9.11773	7.51032	3.30952	overlapping	up
ENST00000651138.1	13.7694	7.52043	0.000215704	0.00295994	chr11	111510600	111513888	+	3289	ENSG00000286028.1	0	0	0	11	54	6	0	0	0	12.925	71.6209	7.28322	nested	up
ENST00000610058.2	123.909	-1.98052	0.000226371	0.00309914	chr4	82344876	82346842	-	1967	ENSG00000273156.2	336	112	339	37	64	30	392.133	250.885	512.364	72.6939	141.934	60.891	same_strand	down
MSTRG.36126.1	50.0285	3.33579	0.000227529	0.00310782	chr16	18896791	18937207	+	40417	MSTRG.36126	5	4	25	77	46	116	0.283991	0.43607	1.8389	7.36253	4.96482	11.4586	overlapping	up
MSTRG.70908.1	87.1798	2.12721	0.000231066	0.00314888	chr3	159706919	159763210	-	56292	MSTRG.70908	74	18	41	79	153	137	3.01776	1.40892	2.16531	5.42352	11.8565	9.71651	overlapping	up
ENST00000469965.1	13.6857	7.51301	0.000236207	0.00321155	chr7	128850162	128862626	-	12465	ENSG00000242902.1	0	0	0	48	3	23	0	0	0	14.8816	1.04988	7.36668	overlapping	up
ENST00000605778.1	210.264	1.40418	0.000237872	0.00321942	chr7	35695214	35699413	+	4200	ENSG00000271122.1	208	98	138	196	300	299	113.688	102.81	97.6817	180.346	311.589	284.222	overlapping	up
ENST00000547021.1	20.007	-5.67077	0.000237454	0.00321942	chr12	111599498	111600256	+	759	ENSG00000258099.1	33	34	75	0	0	2	99.8093	197.377	293.767	0	0	10.5202	overlapping	down
ENST00000588469.1	10.9687	7.19244	0.000239803	0.00323817	chr19	12825711	12832983	+	7273	ENSG00000267424.1	0	0	0	12	14	31	0	0	0	6.37629	8.39701	17.0171	overlapping	up
MSTRG.37934.9	33.6626	3.6685	0.000240393	0.00323875	chr16	67770407	67805539	-	35133	MSTRG.37934	11	0	10	52	63	49	0.718748	0	0.84619	5.7199	7.82232	5.56823	overlapping	up
ENST00000645512.1	45.4266	4.3992	0.000251806	0.00338482	chr5	55978248	56111329	+	133082	ENSG00000249236.2	1	0	15	66	76	85	0.0172496	0	0.335085	1.91657	2.49118	2.54998	overlapping	up
MSTRG.21845.12	83.3799	3.8552	0.000258712	0.00346978	chr12	51048327	51050069	+	1743	MSTRG.21845	0	16	18	158	95	158	0	40.4467	30.7014	350.316	237.759	361.906	overlapping	up
ENST00000444770.1	17.2249	7.84346	0.000260311	0.00348336	chr10	63664664	63990568	+	325905	ENSG00000228566.2	0	0	0	1	22	65	0	0	0	0.0118579	0.29447	0.796267	same_strand	up
ENST00000611423.1	70.4836	4.79117	0.000261774	0.00349503	chr19	47607873	47608454	-	582	ENSG00000277383.1	24	0	0	109	70	178	94.6645	0	0	723.776	524.669	1221.05	overlapping	up
ENST00000606587.1	10.8696	7.17972	0.000262994	0.00350343	chr5	72955206	72955699	-	494	ENSG00000272081.1	0	0	0	19	29	9	0	0	0	148.637	256.083	72.7364	divergent	up
ENST00000662823.1	10.184	7.08621	0.000269248	0.00357549	chr5	904319	912587	-	8269	ENSG00000287600.1	0	0	0	24	15	15	0	0	0	11.2165	7.91313	7.24227	overlapping	up
MSTRG.37135.1	10.8873	7.182	0.000269609	0.00357549	chr16	46711755	46715938	+	4184	MSTRG.37135	0	0	0	18	30	9	0	0	0	16.6258	31.278	8.5879	overlapping	up
ENST00000561388.1	10.2228	7.09152	0.000276527	0.00365904	chr15	40999274	41004865	+	5592	ENSG00000259617.1	0	0	0	22	20	12	0	0	0	15.2039	15.6017	8.56743	nested	up
MSTRG.33374.5	127.132	1.96907	0.000281756	0.00371994	chr15	69337338	69371132	+	33795	MSTRG.33374	88	38	75	151	100	279	5.97763	4.9544	6.59769	17.2673	12.908	32.9601	overlapping	up
ENST00000432694.2	16.641	7.79415	0.000284557	0.00374857	chr1	172775905	173064015	+	288111	ENSG00000224228.2	0	0	0	23	1	63	0	0	0	0.308509	0.0151408	0.873006	containing	up
ENST00000595680.1	10.6729	7.15338	0.000288933	0.00379777	chr19	43794309	43795658	-	1350	ENSG00000268601.1	0	0	0	19	28	9	0	0	0	54.3902	90.4762	26.6161	nested	up
ENST00000587412.1	12.8783	-6.93385	0.000295914	0.00388092	chr19	35960512	35964063	+	3552	ENSG00000267388.1	34	39	14	0	0	0	21.9738	48.3784	11.7176	0	0	0	same_strand	down
ENST00000567834.1	2056.27	-1.17302	0.000327845	0.00429022	chr16	69463844	69466264	+	2421	ENSG00000260108.1	4600	2515	3683	1298	1369	664	4361.76	4577.24	4522.62	2071.96	2466.71	1094.99	nested	down
ENST00000549888.1	9.89894	7.04483	0.000332648	0.00432443	chr12	75964440	75967062	+	2623	ENSG00000257329.1	0	0	0	18	21	13	0	0	0	26.5201	34.9246	19.7871	convergent	up
ENST00000613178.1	81.4311	-2.71546	0.000335334	0.0043498	chr17	68131462	68131907	+	446	ENSG00000274561.1	66	151	267	26	13	18	339.71	1491.77	1779.75	225.288	127.151	161.129	same_strand	down
ENST00000454172.5	15.8419	7.72319	0.000338501	0.00436225	chr6	84421031	84556152	-	135122	ENSG00000231776.5	0	0	0	24	1	58	0	0	0	0.686413	0.0322838	1.71371	overlapping	up
ENST00000686408.1	9.84019	7.03651	0.000337333	0.00436225	chr15	94971837	95018114	-	46278	ENSG00000289464.1	0	0	0	21	13	18	0	0	0	1.75366	1.2254	1.55287	overlapping	up
MSTRG.43321.4	890.333	1.16579	0.000337777	0.00436225	chr17	56791936	56833920	-	41985	MSTRG.43321	975	356	839	1111	1330	794	53.3101	37.3608	59.4088	102.263	138.187	75.5027	overlapping	up
ENST00000563540.1	184.438	3.91272	0.00034305	0.00441128	chr16	30585907	30608593	+	22687	ENSG00000260167.1	0	45	21	407	317	192	0	8.73968	2.75185	69.3295	60.9526	33.7878	overlapping	up
ENST00000663801.1	49.8369	2.36659	0.000346192	0.00444205	chr3	83953639	84051419	+	97781	ENSG00000287158.2	18	16	25	109	50	63	0.422588	0.720984	0.760097	4.30797	2.23062	2.5723	overlapping	up
ENST00000418525.2	9.9673	7.05529	0.00035258	0.00451424	chr1	15740048	15749896	-	9849	ENSG00000224459.2	0	0	0	25	11	17	0	0	0	9.80953	4.87204	6.89117	overlapping	up
ENST00000618589.1	10.6574	7.15135	0.000361771	0.00461199	chr1	145281116	145281462	+	347	ENSG00000276216.1	0	0	0	20	29	7	0	0	0	222.741	364.568	80.5387	convergent	up
ENST00000452962.1	76.7303	-2.21347	0.000361472	0.00461199	chr1	155045191	155046118	-	928	ENSG00000232093.1	248	111	130	30	10	32	613.483	527.03	416.465	124.932	47.007	137.67	nested	down
ENST00000664167.1	54.3937	2.18347	0.000373487	0.00475114	chr9	34702953	34774466	+	71514	ENSG00000288583.1	44	11	25	107	65	65	1.41241	0.677738	1.03928	5.7822	3.9649	3.62876	containing	up
ENST00000541885.1	9.69426	7.01475	0.000375891	0.00477148	chr12	64507166	64533638	-	26473	ENSG00000256199.1	0	0	0	18	13	20	0	0	0	2.62766	2.14215	3.01622	nested	up
ENST00000458063.1	9.74509	7.02207	0.00037837	0.00479268	chr10	43628817	43674703	+	45887	ENSG00000223910.1	0	0	0	15	14	22	0	0	0	1.26329	1.33091	1.91412	containing	up
ENST00000686113.1	159.106	2.01577	0.000392353	0.00493815	chr8	143556821	143558277	-	1457	ENSG00000289161.1	51	67	104	140	228	294	80.3544	202.617	212.206	371.338	682.63	805.609	overlapping	up
ENST00000527518.1	9.99404	7.05903	0.000391541	0.00493815	chr12	4700417	4720102	-	19686	ENSG00000255474.1	0	0	0	24	20	9	0	0	0	4.71145	4.43182	1.82525	nested	up
MSTRG.97183.3	159.106	2.01577	0.000392353	0.00493815	chr8	143556830	143558277	-	1448	MSTRG.97183	51	67	104	140	228	294	80.8538	203.876	213.525	373.646	686.873	810.616	overlapping	up
MSTRG.78195.6	276.853	-1.12621	0.0004016	0.00504382	chr5	69100633	69104716	+	4084	MSTRG.78195	696	316	457	191	121	148	391.221	340.927	332.67	180.737	129.244	144.681	overlapping	down
MSTRG.98761.20	351.194	-1.12196	0.000403271	0.0050541	chr9	40993342	41014138	+	20797	MSTRG.98761	885	341	668	171	181	227	97.6881	72.246	95.4903	31.7758	37.9654	43.5774	overlapping	down
ENST00000648740.1	10.8883	-6.69552	0.000409953	0.005127	chr17	77088767	77099902	+	11136	ENSG00000234912.12	39	20	24	0	0	0	8.0396	7.91336	6.40716	0	0	0	nested	down
ENST00000636951.1	9.79593	7.02935	0.000411189	0.00513164	chr6	104864464	104941447	-	76984	ENSG00000203809.7	0	0	0	12	15	24	0	0	0	0.602395	0.849965	1.24465	overlapping	up
ENST00000610202.2	11.2353	7.22869	0.000432237	0.00538299	chr2	101151660	101155412	+	3753	ENSG00000272902.2	0	0	0	43	12	6	0	0	0	44.2782	13.948	6.38277	nested	up
ENST00000504004.1	10.9126	7.18653	0.000439479	0.0054617	chr5	112228283	112257309	+	29027	ENSG00000251076.1	0	0	0	39	14	6	0	0	0	5.19234	2.10395	0.82525	overlapping	up
ENST00000607858.1	44.7789	-2.43647	0.00044299	0.00549381	chr1	2363061	2363628	-	568	ENSG00000272420.1	182	49	79	16	13	8	735.567	380.109	413.487	108.861	99.8401	56.2313	nested	down
ENST00000650010.1	11.9875	7.32056	0.000445566	0.00551423	chr2	59014354	59277688	+	263335	ENSG00000285673.1	0	0	0	9	6	47	0	0	0	0.132079	0.0993923	0.712567	overlapping	up
ENST00000656694.1	10.8359	7.17473	0.000450786	0.00556721	chr4	176844493	177301158	-	456666	ENSG00000287544.1	0	0	0	8	11	37	0	0	0	0.0677005	0.105076	0.323474	divergent	up
ENST00000621919.1	9.43234	6.97558	0.000455398	0.00561247	chr20	3239705	3245382	+	5678	ENSG00000277287.1	0	0	0	22	13	15	0	0	0	14.9737	9.98753	10.5471	divergent	up
ENST00000519726.2	10.4879	7.12747	0.000473886	0.00582821	chr8	8167819	8226614	-	58796	ENSG00000253893.2	0	0	0	6	20	28	0	0	0	0.39437	1.48386	1.90128	same_strand	up
ENST00000428865.2	9.63908	7.00591	0.000474982	0.0058296	chr6	73693903	73696131	-	2229	ENSG00000231652.2	0	0	0	10	20	20	0	0	0	17.3377	39.1408	35.8225	overlapping	up
ENST00000691648.1	10.454	7.12291	0.000477277	0.00584566	chr2	207662376	207679116	+	16741	ENSG00000224137.2	0	0	0	9	34	11	0	0	0	2.0776	8.85947	2.6233	same_strand	up
MSTRG.105071.1	1990	-1.26464	0.000485381	0.00593266	chrX	134887631	134893251	-	5621	MSTRG.105071	5044	2006	3977	1240	1287	560	2059.97	1572.45	2103.42	852.528	998.792	397.751	overlapping	down
ENST00000576752.1	97.8134	1.68803	0.000491057	0.00598969	chr17	4967995	4968822	+	828	ENSG00000262429.1	64	50	55	152	148	93	177.439	266.072	197.477	709.437	779.725	448.424	nested	up
ENST00000620496.1	9.60049	7.00114	0.000498309	0.00606565	chr12	29277397	29277882	-	486	ENSG00000275476.1	0	0	0	24	18	9	0	0	0	190.843	161.565	73.9337	nested	up
ENST00000606277.1	9.28527	6.95271	0.000503358	0.00611298	chr1	40690380	40692066	-	1687	ENSG00000272145.1	0	0	0	19	12	18	0	0	0	43.525	31.0296	42.5984	overlapping	up
ENST00000606930.1	12.1111	-6.84394	0.000504259	0.00611298	chr5	151509453	151512769	+	3317	ENSG00000271795.1	19	40	18	0	0	0	13.1494	53.1343	16.1328	0	0	0	nested	down
MSTRG.38794.14	56.9186	3.83392	0.000506049	0.00612216	chr16	84700078	84716518	+	16441	MSTRG.38794	18	10	0	107	137	36	2.51329	2.67998	0	25.151	36.3498	8.742	overlapping	up
ENST00000315707.4	76.3471	2.23722	0.000513414	0.00619861	chr17	8220624	8224043	-	3420	ENSG00000178977.4	49	29	22	79	74	175	32.8904	37.3622	19.1241	89.2692	94.3878	204.291	same_strand	up
ENST00000660268.1	15.0649	7.65013	0.000531802	0.00640757	chr7	119495024	119907375	-	412352	ENSG00000225546.6	0	0	0	1	15	61	0	0	0	0.009372	0.158684	0.590606	overlapping	up
ENST00000688442.1	10.8797	6.19269	0.000534888	0.00643168	chr5	80256200	80258040	+	1841	ENSG00000288741.1	0	1	0	18	21	17	0	2.39335	0	37.785	49.7595	36.8665	divergent	up
ENST00000696101.1	25.8339	8.42851	0.000537385	0.00644862	chr2	201273053	201277529	+	4477	ENSG00000289698.1	0	0	0	0	8	124	0	0	0	0	7.79494	110.579	overlapping	up
ENST00000583687.1	31.0837	4.97812	0.000543398	0.0065076	chr18	67516546	67899619	+	383074	ENSG00000265533.1	9	0	0	22	36	98	0.0539335	0	0	0.221943	0.409949	1.02136	overlapping	up
ENST00000663084.1	87.1985	1.6803	0.000558629	0.00667652	chr10	118784563	119029544	-	244982	ENSG00000229272.2	56	47	47	136	97	117	0.52475	0.845325	0.570357	2.14539	1.72722	1.90672	divergent	up
ENST00000420572.2	20.7089	8.10989	0.000563549	0.00670983	chr6	22744395	23031780	-	287386	ENSG00000233358.2	0	0	0	49	0	61	0	0	0	0.658917	0	0.847424	overlapping	up
MSTRG.86306.8	190.074	1.38979	0.00056368	0.00670983	chr6	133568220	133837859	-	269640	MSTRG.86306	238	74	111	263	193	269	2.02624	1.20923	1.22383	3.7694	3.12236	3.98294	overlapping	up
MSTRG.97962.2	125.201	-2.11425	0.000566997	0.00673579	chr9	21006537	21011588	-	5052	MSTRG.97962	359	89	379	24	61	37	163.129	77.6224	223.028	18.359	52.6716	29.2398	overlapping	down
ENST00000536492.1	12.3003	7.35748	0.000569077	0.00674698	chr12	11541395	11555838	-	14444	ENSG00000256237.1	0	0	0	5	51	7	0	0	0	1.33777	15.4026	1.93485	same_strand	up
ENST00000607898.1	28.8314	2.72571	0.000573919	0.0067908	chr10	3065424	3066001	-	578	ENSG00000273001.1	11	8	9	64	41	28	43.6882	60.9849	46.2912	427.91	309.433	193.404	divergent	up
ENST00000637098.1	81.6938	2.06537	0.000577348	0.00680421	chr1	200366591	200400705	-	34115	ENSG00000203721.8	55	39	21	121	141	84	3.70098	5.03709	1.83003	13.7069	18.0295	9.83038	same_strand	up
ENST00000581248.1	11.656	7.28045	0.000576948	0.00680421	chr17	8176812	8182812	+	6001	ENSG00000266824.1	0	0	0	17	3	41	0	0	0	10.9478	2.18076	27.277	divergent	up
ENST00000439298.5	60.6616	2.1118	0.000579065	0.00681091	chr9	127816066	127822520	+	6455	ENSG00000225032.5	42	15	33	90	118	51	14.9366	10.2389	15.1985	53.8824	79.7436	31.5435	nested	up
ENST00000638356.1	9.50861	6.98767	0.000587645	0.00689814	chr19	35557956	35581954	+	23999	ENSG00000283907.1	0	0	0	29	10	12	0	0	0	4.66988	1.81768	1.99629	overlapping	up
ENST00000641354.1	10.6077	7.14477	0.000589676	0.0069083	chr1	7991134	8005312	+	14179	ENSG00000284747.1	0	0	0	23	29	4	0	0	0	6.26878	8.92201	1.12629	overlapping	up
ENST00000659142.2	20.9052	5.32025	0.000592738	0.00693047	chr5	42983636	42993340	-	9705	ENSG00000287263.2	0	3	0	17	44	44	0	1.36203	0	6.76946	19.7773	18.1006	same_strand	up
ENST00000501169.3	9.72665	7.01942	0.000608413	0.00709975	chr15	35546154	35860199	+	314046	ENSG00000248079.3	0	0	0	17	27	7	0	0	0	0.209197	0.375043	0.08899	overlapping	up
ENST00000428156.1	9.76601	7.02587	0.00061594	0.00717346	chr2	170640374	170695374	-	55001	ENSG00000213981.8	0	0	0	25	6	21	0	0	0	1.75659	0.475873	1.52435	overlapping	up
ENST00000553510.1	10.3711	6.13651	0.00061923	0.00719764	chr14	75238616	75269283	-	30668	ENSG00000258740.1	1	0	0	19	20	15	0.0748537	0	0	2.39425	2.84482	1.95273	divergent	up
ENST00000567819.1	50.789	2.36818	0.000637975	0.00740101	chr2	240582700	240586699	-	4000	ENSG00000260942.1	38	8	22	112	70	45	21.8083	8.81232	16.3511	108.208	76.3393	44.9147	divergent	up
ENST00000641325.1	10.7293	-6.67074	0.000644621	0.00745677	chr1	9425094	9429075	-	3982	ENSG00000284693.2	20	28	25	0	0	0	11.53	30.9825	18.6647	0	0	0	convergent	down
ENST00000643151.1	15.7733	5.03263	0.000646555	0.00745677	chr1	192167786	192392914	-	225129	ENSG00000285280.2	3	0	1	8	23	48	0.0305907	0	0.0132054	0.137328	0.445663	0.851228	overlapping	up
ENST00000615635.1	113.174	1.93319	0.000645456	0.00745677	chr13	109785831	109808252	+	22422	ENSG00000275741.1	108	16	74	160	149	163	11.0573	3.14417	9.81162	27.5769	28.9882	29.0235	overlapping	up
ENST00000432993.1	20.3042	8.08132	0.000649655	0.00747797	chr2	220105656	220450778	+	345123	ENSG00000239498.1	0	0	0	38	0	69	0	0	0	0.42551	0	0.7982	overlapping	up
ENST00000686265.1	42.8933	2.26062	0.000657771	0.00755672	chr10	101067062	101067670	-	609	ENSG00000288844.1	19	18	16	53	74	58	71.6202	130.231	78.1063	336.325	530.059	380.231	nested	up
ENST00000661755.1	20.5787	8.10029	0.000668968	0.00767049	chr11	96660755	96985810	+	325056	ENSG00000254587.2	0	0	0	0	32	73	0	0	0	0	0.429439	0.896605	overlapping	up
ENST00000457290.2	33.0478	4.27611	0.000675743	0.00773321	chr2	105363038	105378839	+	15802	ENSG00000238273.3	5	6	0	33	20	110	0.726368	1.67301	0	8.07054	5.52113	27.7918	overlapping	up
ENST00000488201.1	8.89964	6.89154	0.000677724	0.00774094	chr3	63423596	63550051	-	126456	ENSG00000241359.1	0	0	0	19	17	11	0	0	0	0.58065	0.586435	0.347288	nested	up
ENST00000652009.1	20.1583	8.07089	0.000686059	0.00780606	chr4	131978485	132345621	-	367137	ENSG00000251598.2	0	0	0	35	0	71	0	0	0	0.368418	0	0.772087	overlapping	up
ENST00000631061.2	9.0531	6.91637	0.000685141	0.00780606	chr7	104894628	104926645	-	32018	ENSG00000225329.3	0	0	0	21	9	18	0	0	0	2.53469	1.22619	2.24447	overlapping	up
ENST00000663724.1	8.75257	6.86728	0.000698918	0.00793714	chr6	142946406	142957945	+	11540	ENSG00000232618.2	0	0	0	16	16	14	0	0	0	5.35815	6.04817	4.84349	overlapping	up
MSTRG.54431.5	254.946	1.13701	0.000706794	0.00801123	chr2	53973947	54081042	+	107096	MSTRG.54431	249	163	179	279	302	336	5.33734	6.70617	4.96893	10.0677	12.3011	12.5257	overlapping	up
ENST00000602835.1	93.9364	-1.65019	0.000726235	0.00821588	chr3	169794962	169796213	+	1252	ENSG00000270096.1	237	103	214	50	44	26	434.553	362.488	508.151	154.336	153.306	82.9097	nested	down
MSTRG.10631.20	524.58	-1.46433	0.000745684	0.00841984	chr10	21535616	21557182	+	21567	MSTRG.10631	1344	527	1154	290	328	118	143.057	107.667	159.074	51.9647	66.3429	21.8438	overlapping	down
ENST00000564046.1	10.5286	7.13423	0.000757943	0.00854199	chr16	64364781	64600247	+	235467	ENSG00000259846.1	0	0	0	26	3	27	0	0	0	0.426721	0.0555778	0.457794	overlapping	up
ENST00000660768.1	19.7119	5.12646	0.000761538	0.00856622	chr4	52252820	52551574	-	298755	ENSG00000287999.1	5	0	0	22	17	61	0.0384197	0	0	0.284582	0.248224	0.815175	same_strand	up
ENST00000554859.1	8.76349	6.86903	0.000772988	0.00867855	chr14	101796555	101810321	-	13767	ENSG00000259088.1	0	0	0	15	11	20	0	0	0	4.21068	3.48549	5.79999	overlapping	up
ENST00000661878.1	76.4174	2.44923	0.000783264	0.00877729	chr1	183252263	183258968	+	6706	ENSG00000287929.1	29	8	57	111	155	73	9.92735	5.25638	25.2694	63.9676	100.827	43.4606	nested	up
ENST00000569313.1	8.59006	6.84009	0.000795694	0.00888685	chr5	43289395	43290839	+	1445	ENSG00000261604.1	0	0	0	14	16	15	0	0	0	37.4421	48.3017	41.4438	nested	up
MSTRG.89009.10	31.708	2.68892	0.000796039	0.00888685	chr7	44467972	44485068	-	17097	MSTRG.89009	9	6	17	35	47	61	1.20843	1.54629	2.95605	7.91131	11.9919	14.2445	overlapping	up
ENST00000657788.1	9.35401	6.96384	0.000800886	0.00891479	chr16	50120064	50129904	+	9841	ENSG00000287444.1	0	0	0	27	17	6	0	0	0	10.6029	7.53563	2.43416	same_strand	up
ENST00000550135.5	8.66633	6.85344	0.00080282	0.00891479	chr19	58002061	58011232	+	9172	ENSG00000176593.8	0	0	0	21	13	12	0	0	0	8.84822	6.18286	5.2234	overlapping	up
MSTRG.69291.8	577.846	-1.06201	0.000803053	0.00891479	chr3	112996373	112999608	+	3236	MSTRG.69291	1214	636	1130	398	366	224	861.21	865.982	1038.13	475.308	493.381	276.36	overlapping	down
ENST00000665939.1	9.44233	6.9778	0.000816489	0.009047	chr1	204064533	204073965	-	9433	ENSG00000286572.1	0	0	0	33	10	8	0	0	0	13.5196	4.62445	3.38592	overlapping	up
ENST00000548595.1	67.5962	2.3818	0.00082648	0.00914062	chr12	56104614	56113905	-	9292	ENSG00000257553.1	56	9	27	70	68	158	13.835	4.2677	8.63849	29.1132	31.9234	67.8866	nested	up
ENST00000649120.1	8.53584	6.83125	0.000838385	0.00925502	chr9	12958503	13034326	-	75824	ENSG00000285637.2	0	0	0	17	12	16	0	0	0	0.866448	0.690374	0.842461	same_strand	up
MSTRG.23528.36	55.8724	1.98187	0.000843996	0.00929964	chr12	95218285	95242314	+	24030	MSTRG.23528	29	18	38	102	78	56	2.7704	3.30049	4.70125	16.4039	14.1596	9.30402	overlapping	up
ENST00000625082.1	556.255	-1.27899	0.000847277	0.00930122	chr12	123152324	123153377	-	1054	ENSG00000280120.1	1333	573	1161	446	235	185	2903.28	2395.38	3274.73	1635.29	972.607	700.757	nested	down
MSTRG.90187.15	242.613	1.75541	0.000846644	0.00930122	chr7	77375604	77382643	-	7040	MSTRG.90187	91	114	187	426	375	189	29.6734	71.3498	78.9682	233.85	232.364	107.183	overlapping	up
ENST00000602255.1	8.60211	6.84206	0.000867603	0.00950675	chr19	38738284	38739863	+	1580	ENSG00000267892.1	0	0	0	13	12	20	0	0	0	31.797	33.131	50.537	nested	up
ENST00000685138.1	8.88738	6.88869	0.000873191	0.00955033	chr20	41623514	41715673	-	92160	ENSG00000288843.1	0	0	0	8	18	20	0	0	0	0.335466	0.852001	0.866411	same_strand	up
ENST00000488210.1	18.6562	7.95929	0.000884848	0.00965698	chr3	153730761	153980186	-	249426	ENSG00000238755.3	0	0	0	43	0	56	0	0	0	0.666235	0	0.89636	overlapping	up
ENST00000653163.1	55.8052	2.46268	0.000886201	0.00965698	chr15	92819540	92898743	+	79204	ENSG00000272888.8	45	4	25	98	72	80	1.30426	0.222522	0.938375	4.78167	3.96548	4.03254	overlapping	up
ENST00000661031.1	60.484	2.33876	0.000906372	0.00985867	chr1	32925454	32951638	+	26185	ENSG00000287691.1	46	17	16	60	59	144	4.03278	2.8606	1.81656	8.85522	9.829	21.9556	overlapping	up
ENST00000623705.1	15.3173	-5.27428	0.000930151	0.0100988	chr5	112419583	112420978	+	1396	ENSG00000278921.2	44	34	30	0	0	2	72.3546	107.313	63.888	0	0	5.7198	divergent	down
MSTRG.41026.15	113.035	2.28731	0.000936825	0.0101526	chr17	28780652	28834326	-	53675	MSTRG.41026	88	43	16	265	139	97	3.76365	3.52985	0.886199	19.0798	11.2967	7.21499	overlapping	up
ENST00000603439.1	9.19056	6.93748	0.000986462	0.0106711	chr12	115299588	115300708	-	1121	ENSG00000271579.1	0	0	0	14	28	6	0	0	0	48.264	108.959	21.3689	overlapping	up
MSTRG.9988.8	623.474	1.06374	0.00100985	0.0109041	chr10	5005440	5018031	-	12592	MSTRG.9988	605	373	532	720	539	954	110.296	130.519	125.603	220.973	186.726	302.475	overlapping	up
ENST00000660738.1	139.707	-1.48046	0.0010387	0.0111776	chr11	108008678	108009282	-	605	ENSG00000288012.1	259	192	306	48	77	67	982.751	1398.32	1503.66	306.61	555.195	442.136	overlapping	down
ENST00000554926.1	31.6839	3.944	0.00103895	0.0111776	chr14	76495363	76726712	-	231350	ENSG00000259124.1	2	3	9	36	8	111	0.0198454	0.0571363	0.115653	0.601359	0.150845	1.91553	overlapping	up
ENST00000565782.1	41.6388	3.04235	0.00104862	0.0112409	chr16	18926863	18937043	+	10181	ENSG00000260352.1	5	4	25	75	37	84	1.1274	1.73113	7.30017	28.4689	15.8534	32.9401	divergent	up
ENST00000621167.1	17.8705	7.89739	0.00104681	0.0112409	chr18	54268346	54270028	-	1683	ENSG00000277324.1	0	0	0	55	0	41	0	0	0	126.293	0	97.2604	overlapping	up
ENST00000523661.1	30.289	4.09283	0.00105113	0.0112475	chr8	29110573	29140681	+	30109	ENSG00000254129.1	2	8	0	43	60	46	0.152487	1.17072	0	5.51916	8.69291	6.09955	nested	up
ENST00000584546.5	12.7913	6.43753	0.00106318	0.0113559	chr18	27336379	27595164	-	258786	ENSG00000264151.6	0	0	1	4	11	50	0	0	0.011488	0.0597337	0.185422	0.771375	overlapping	up
MSTRG.28961.7	1051.75	-1.03415	0.00106618	0.0113674	chr14	58265365	58298139	-	32775	MSTRG.28961	2487	1372	1478	804	597	427	174.194	184.447	134.065	94.8012	79.4587	52.0141	overlapping	down
ENST00000637629.1	64.4747	-4.39663	0.00106909	0.011378	chr5	159484130	159511687	-	27558	ENSG00000283413.1	313	59	148	0	0	15	26.0733	9.43332	15.966	0	0	2.1731	overlapping	down
ENST00000515127.1	15.2741	6.68989	0.00107296	0.0113874	chr4	104653874	104966793	-	312920	ENSG00000248242.1	0	1	0	23	1	55	0	0.0140808	0	0.28405	0.0139404	0.701723	overlapping	up
MSTRG.53978.2	67.8027	4.72406	0.00110019	0.0116463	chr2	41931600	41934047	-	2448	MSTRG.53978	0	13	0	60	82	196	0	23.3987	0	94.7197	146.121	319.655	overlapping	up
ENST00000439759.6	8.63186	6.84691	0.00110967	0.0117257	chrX	97431286	97564505	-	133220	ENSG00000236256.9	0	0	0	11	9	25	0	0	0	0.319098	0.294702	0.749216	nested	up
ENST00000562834.1	9.06875	6.91956	0.00113408	0.0119411	chr6	54943167	54945099	+	1933	ENSG00000261116.1	0	0	0	32	11	6	0	0	0	63.9762	24.824	12.3924	nested	up
ENST00000507698.1	44.8651	2.25288	0.00113846	0.0119659	chr3	141267353	141367137	-	99785	ENSG00000249417.1	15	18	22	86	66	44	0.345084	0.794818	0.655452	3.33069	2.88529	1.76045	nested	up
ENST00000430057.1	8.14907	6.76439	0.00116991	0.0122747	chrX	10024842	10038654	-	13813	ENSG00000225076.1	0	0	0	17	16	10	0	0	0	4.75621	5.05292	2.89034	nested	up
ENST00000412972.1	11.8328	7.30222	0.00118025	0.0123614	chr20	31686216	31716825	+	30610	ENSG00000236559.1	0	0	0	18	1	43	0	0	0	2.27253	0.14251	5.60843	nested	up
ENST00000455541.1	17.6452	7.87837	0.00120266	0.0125517	chr2	70089721	70096100	+	6380	ENSG00000233060.1	0	0	0	0	33	57	0	0	0	0	22.5633	35.669	same_strand	up
ENST00000666856.1	53.4418	3.56788	0.00120214	0.0125517	chr9	105025932	105239221	-	213290	ENSG00000286536.1	0	13	13	95	88	76	0	0.268555	0.181199	1.72129	1.79979	1.42259	divergent	up
ENST00000649121.1	22.4321	-4.80177	0.0012068	0.0125728	chr9	114969584	115240989	+	271406	ENSG00000173077.16	32	59	53	0	0	4	0.270663	0.95784	0.58055	0	0	0.0588406	containing	down
ENST00000671994.1	140.836	-1.49039	0.00121907	0.0126447	chr1	16228674	16231335	-	2662	ENSG00000288398.1	288	179	312	88	39	69	248.361	296.282	348.441	127.754	63.9097	103.485	same_strand	down
ENST00000590989.1	11.5535	7.2671	0.00121726	0.0126447	chr19	4457962	4471279	-	13318	ENSG00000267011.5	0	0	0	1	24	34	0	0	0	0.290176	7.86108	10.1924	same_strand	up
MSTRG.28111.1	10.4162	7.11959	0.0012201	0.0126447	chr14	34551751	34554817	-	3067	MSTRG.28111	0	0	0	45	9	3	0	0	0	56.7021	12.8008	3.9052	overlapping	up
ENST00000585228.1	8.1856	6.77064	0.00123198	0.0127455	chr17	12201600	12215267	+	13668	ENSG00000265400.1	0	0	0	15	19	9	0	0	0	4.24118	6.06399	2.6289	same_strand	up
ENST00000623208.1	9.59479	-6.51238	0.00124269	0.0128339	chr8	140820599	140822414	-	1816	ENSG00000279786.1	17	16	37	0	0	0	21.4898	38.8208	60.5716	0	0	0	nested	down
ENST00000607434.1	29.0842	-4.58031	0.00132333	0.0136429	chr6	111309203	111313517	+	4315	ENSG00000272356.1	45	77	64	0	0	6	23.9404	78.6267	44.0943	0	0	5.55145	nested	down
ENST00000518749.1	9.69907	-6.52977	0.00133539	0.0137111	chr8	101686547	101689093	+	2547	ENSG00000253629.1	19	11	44	0	0	0	17.1247	19.0294	51.3579	0	0	0	nested	down
ENST00000653149.1	7.93121	6.72546	0.0013349	0.0137111	chr17	32258615	32265404	-	6790	ENSG00000287506.1	0	0	0	18	11	13	0	0	0	10.2448	7.06697	7.64381	divergent	up
ENST00000581579.2	17.0786	7.83126	0.00134295	0.0137111	chr17	79018131	79027673	-	9543	ENSG00000265096.3	0	0	0	0	51	36	0	0	0	0	23.3128	15.061	overlapping	up
MSTRG.60375.1	216.332	1.18001	0.00134382	0.0137111	chr20	4199800	4219522	+	19723	MSTRG.60375	250	116	145	313	288	191	29.0982	25.9146	21.8564	61.3298	63.6986	38.6631	overlapping	up
MSTRG.62315.1	17.0786	7.83126	0.00134295	0.0137111	chr20	50374189	50396747	+	22559	MSTRG.62315	0	0	0	0	51	36	0	0	0	0	9.8619	6.37117	overlapping	up
MSTRG.77515.2	72.3029	2.0021	0.00134182	0.0137111	chr5	42995960	43000848	+	4889	MSTRG.77515	69	10	43	119	94	93	32.3987	9.0124	26.1476	94.0649	83.8722	75.945	overlapping	up
ENST00000413841.1	11.1464	7.21628	0.00135093	0.01376	chr2	231978488	232015720	-	37233	ENSG00000227033.1	0	0	0	24	1	34	0	0	0	2.49106	0.117161	3.64575	nested	up
ENST00000641163.1	11.9322	7.3141	0.00136312	0.0138604	chr5	159698586	159937766	-	239181	ENSG00000253311.3	0	0	0	12	1	49	0	0	0	0.19389	0.0182383	0.81791	overlapping	up
ENST00000686725.1	8.3061	6.79111	0.00137883	0.0139961	chr5	40678774	40679305	-	532	ENSG00000289540.1	0	0	0	8	23	12	0	0	0	58.1137	188.593	90.0546	nested	up
ENST00000621354.1	90.4185	-2.39873	0.00140561	0.0142192	chr12	31443792	31444208	-	417	ENSG00000275769.1	200	99	286	54	15	9	1101.01	1046.07	2038.98	500.447	156.915	86.1674	nested	down
MSTRG.78216.4	67.8356	3.52	0.0014172	0.0143121	chr5	69234861	69256220	+	21360	MSTRG.78216	27	0	21	81	37	208	2.90176	0	2.92282	14.6549	7.55632	38.8775	overlapping	up
ENST00000630717.1	14.5004	5.82531	0.00143517	0.01445	chr2	111468810	111637967	+	169158	ENSG00000280878.1	1	0	1	36	1	39	0.0135708	0	0.0175748	0.822452	0.025788	0.920467	overlapping	up
ENST00000666244.1	16.5704	7.78827	0.00143817	0.01445	chr3	71943592	72100112	-	156521	ENSG00000241163.9	0	0	0	39	0	49	0	0	0	0.962925	0	1.24986	overlapping	up
ENST00000584676.1	17.8227	7.89285	0.00143602	0.01445	chr17	9638768	9645325	-	6558	ENSG00000265349.1	0	0	0	0	17	74	0	0	0	0	11.308	45.0502	overlapping	up
ENST00000657542.1	10.2472	6.11372	0.0014568	0.0145877	chr18	30290161	30414073	+	123913	ENSG00000286605.1	0	0	1	5	25	22	0	0	0.023992	0.155939	0.880102	0.70883	overlapping	up
ENST00000526566.2	8.09936	6.75582	0.00145612	0.0145877	chr20	47677901	47686297	+	8397	ENSG00000255438.2	0	0	0	20	16	7	0	0	0	9.20463	8.31201	3.32821	nested	up
ENST00000653641.1	10.8348	7.17569	0.00146912	0.0146863	chr5	6378674	6411690	+	33017	ENSG00000287031.1	0	0	0	31	1	26	0	0	0	3.62848	0.132121	3.14392	divergent	up
ENST00000591892.2	583.953	-1.01023	0.00148254	0.0147954	chr6	143484979	143507327	+	22349	ENSG00000278206.1	1341	709	916	404	388	230	137.743	139.781	121.849	69.8592	75.7327	41.0872	overlapping	down
ENST00000566291.1	156.298	-1.77644	0.00148743	0.0148193	chr15	72589691	72591845	+	2155	ENSG00000260534.1	432	121	424	90	30	68	460.188	247.399	584.927	161.397	60.7273	125.979	nested	down
ENST00000560400.1	2499.71	-1.13548	0.00150166	0.014936	chr17	41848518	41851447	-	2930	ENSG00000259623.1	5909	2520	4955	1712	1674	746	4629.62	3789.6	5027.58	2258.07	2492.29	1016.5	nested	down
ENST00000661809.1	13.4873	7.4906	0.00150766	0.0149569	chr4	126431694	126735523	-	303830	ENSG00000286251.2	0	0	0	1	4	64	0	0	0	0.0127195	0.0574301	0.84098	overlapping	up
ENST00000558142.1	8.12138	6.75861	0.00150881	0.0149569	chr15	51887560	51901123	-	13564	ENSG00000259201.1	0	0	0	7	18	17	0	0	0	1.99439	5.78888	5.00377	nested	up
ENST00000424332.1	374.739	1.0247	0.00151789	0.0150218	chr1	225840883	225846522	-	5640	ENSG00000242861.1	464	203	292	456	531	333	188.859	158.591	153.917	312.454	410.701	235.723	overlapping	up
ENST00000606639.1	16.4838	7.78011	0.00152561	0.015073	chr2	55952158	56181652	+	229495	ENSG00000272180.1	0	0	0	0	44	40	0	0	0	0	0.836353	0.695862	same_strand	up
ENST00000623664.1	105.058	1.89059	0.00154166	0.0152062	chr21	8197620	8227646	+	30027	ENSG00000278996.1	50	62	41	147	93	194	3.82258	9.09788	4.05934	18.9193	13.5108	25.7944	overlapping	up
ENST00000505627.2	7.73556	6.68947	0.00155198	0.0152827	chr8	61759094	61765969	-	6876	ENSG00000251127.2	0	0	0	18	11	12	0	0	0	10.1167	6.97858	6.96758	same_strand	up
ENST00000547824.1	7.73782	6.68987	0.00157521	0.0154857	chr12	42459366	42466128	+	6763	ENSG00000257225.1	0	0	0	18	13	10	0	0	0	10.2857	8.38521	5.90333	nested	up
ENST00000562917.1	20.549	-5.10398	0.00160782	0.01578	chr8	103464389	103468985	+	4597	ENSG00000261670.1	99	45	10	0	0	3	49.4379	43.1319	6.46709	0	0	2.60545	nested	down
ENST00000653824.2	19.0571	7.98958	0.00161406	0.015789	chr1	166165852	166340900	+	175049	ENSG00000229588.3	0	0	0	7	0	91	0	0	0	0.154539	0	2.07548	overlapping	up
ENST00000652637.1	11.5489	6.29239	0.00164301	0.0160458	chr2	184049467	184187573	-	138107	ENSG00000286152.1	1	0	0	6	6	47	0.016622	0	0	0.167894	0.189516	1.35868	overlapping	up
MSTRG.77505.1	114.327	2.27473	0.00164975	0.0160851	chr5	42974464	42988501	-	14038	MSTRG.77505	52	9	98	131	150	214	8.50349	2.82486	20.7541	36.0634	46.6118	60.8618	overlapping	up
ENST00000652614.1	17.5881	7.87391	0.00165413	0.0161013	chr17	54065949	54365634	-	299686	ENSG00000285939.2	0	0	0	13	0	78	0	0	0	0.16764	0	1.03912	overlapping	up
ENST00000624682.1	185.29	-1.37421	0.00166096	0.0161413	chr16	15701237	15702118	+	882	ENSG00000280206.1	427	194	414	66	78	125	1111.37	969.155	1395.45	289.185	385.777	565.819	nested	down
ENST00000609190.1	93.0027	-2.39888	0.00166738	0.0161772	chr3	156523740	156524247	-	508	ENSG00000272990.1	216	105	281	17	52	8	976.088	910.722	1644.47	129.326	446.529	62.8728	nested	down
MSTRG.70424.1	8.4786	6.82178	0.00167048	0.0161807	chr3	146008755	146017054	-	8300	MSTRG.70424	0	0	0	21	20	4	0	0	0	9.77781	10.5114	1.92406	overlapping	up
ENST00000666417.1	8.06037	6.74806	0.00170383	0.01645	chr18	11758977	11786181	-	27205	ENSG00000286812.1	0	0	0	10	8	24	0	0	0	1.42053	1.28278	3.52208	nested	up
MSTRG.51703.5	286.791	-1.49788	0.00170374	0.01645	chr19	49305757	49309411	-	3655	MSTRG.51703	484	301	814	184	136	78	303.988	362.86	662.095	194.55	162.316	85.2008	overlapping	down
MSTRG.4499.36	17.4269	7.86046	0.00171913	0.0165708	chr1	100050500	100059979	+	9480	MSTRG.4499	0	0	0	0	13	76	0	0	0	0	5.98198	32.0067	overlapping	up
MSTRG.69927.1	133.081	2.63658	0.00173384	0.0166854	chr3	129315392	129318671	+	3280	MSTRG.69927	90	28	31	62	74	455	62.9894	37.6136	28.0977	73.0497	98.4165	553.827	overlapping	up
ENST00000457975.2	19.5937	7.0533	0.0017403	0.0167204	chr10	55247755	55597233	-	349479	ENSG00000236744.2	0	1	0	22	0	79	0	0.0126078	0	0.243278	0	0.90249	nested	up
MSTRG.18271.27	37.688	4.60641	0.0017745	0.0170214	chr11	86042443	86068733	-	26291	MSTRG.18271	0	8	0	103	44	46	0	1.34074	0	15.1402	7.30055	6.98533	overlapping	up
ENST00000509416.1	10.6415	6.16898	0.00180535	0.0172615	chr4	28435449	28600275	+	164827	ENSG00000250064.1	0	0	1	4	13	37	0	0	0.0180366	0.0937847	0.344053	0.89621	overlapping	up
ENST00000634618.1	29.4657	4.46126	0.00181203	0.0172974	chr3	20186355	20878835	+	692481	ENSG00000231304.2	11	0	1	9	30	106	0.0364656	0	0.00429314	0.0502268	0.188983	0.611131	divergent	up
ENST00000557524.1	33.9724	2.30731	0.00182842	0.0174258	chr14	91418266	91421176	+	2911	ENSG00000258798.1	16	12	14	49	68	31	12.6176	18.1635	14.2978	65.0511	101.901	42.5163	divergent	up
ENST00000660383.1	20.4589	7.12322	0.0018411	0.017491	chrX	128027322	129128407	-	1101086	ENSG00000225689.2	1	0	0	11	0	94	0.00208486	0	0	0.0386075	0	0.340834	containing	up
MSTRG.104963.17	612.529	-1.02523	0.00184116	0.017491	chrX	130367826	130373361	+	5536	MSTRG.104963	1388	742	989	515	296	262	575.562	590.566	531.109	359.511	233.241	188.948	overlapping	down
ENST00000668433.1	18.0082	7.90782	0.0018531	0.0175763	chr22	34756676	35002862	-	246187	ENSG00000286592.1	0	0	0	0	8	84	0	0	0	0	0.141754	1.36223	divergent	up
ENST00000589068.5	9.62712	6.027	0.00187124	0.01772	chr18	42186703	42691422	+	504720	ENSG00000267586.7	1	0	0	5	22	22	0.00454829	0	0	0.0382842	0.190144	0.174024	convergent	up
ENST00000456775.1	155.019	1.47608	0.00188691	0.0178399	chr7	116952446	116954334	-	1889	ENSG00000227199.1	154	58	111	171	291	134	187.149	135.287	174.693	349.836	672.003	283.21	overlapping	up
ENST00000691919.1	41.6214	2.6087	0.00190989	0.0180284	chr3	15860200	16137527	+	277328	ENSG00000287042.2	18	11	15	64	19	105	0.148997	0.174767	0.160798	0.89184	0.298861	1.51158	divergent	up
ENST00000653335.1	31.35	4.4706	0.00195446	0.0183905	chr2	238554541	238740849	+	186309	ENSG00000234279.2	13	0	0	30	40	86	0.16018	0	0	0.622283	0.936561	1.8429	overlapping	up
MSTRG.48605.17	389.785	-1.09047	0.00195984	0.0184119	chr19	12897646	12900700	+	3055	MSTRG.48605	1019	419	637	298	145	218	765.706	604.315	619.886	376.969	207.046	284.893	overlapping	down
ENST00000576461.1	69.5929	2.80434	0.00196912	0.0184699	chr17	49370740	49476988	+	106249	ENSG00000262039.1	68	3	10	113	73	135	1.46921	0.12441	0.279807	4.11012	2.99715	5.07277	containing	up
ENST00000667900.1	8.57091	-6.34784	0.00198332	0.0185201	chr3	157174201	157177930	+	3730	ENSG00000243176.7	22	20	19	0	0	0	13.5398	23.6255	15.1436	0	0	0	divergent	down
ENST00000499662.3	10.7574	7.16413	0.00198385	0.0185201	chr13	27819376	27917298	-	97923	ENSG00000247381.3	0	0	0	1	12	42	0	0	0	0.0394653	0.534572	1.71238	divergent	up
ENST00000554043.2	10.3624	5.41402	0.00197769	0.0185201	chr14	77048172	77086457	-	38286	ENSG00000258473.2	2	0	0	25	13	16	0.119919	0	0	2.52348	1.4812	1.66846	divergent	up
ENST00000422971.1	519.837	-1.09815	0.0020187	0.0188158	chr22	45604432	45605621	-	1190	ENSG00000238120.1	1163	746	716	300	361	208	2243.53	2762.18	1788.75	974.26	1323.34	697.835	convergent	down
ENST00000606115.1	8.98269	6.90528	0.0020661	0.0191972	chr8	10486807	10489666	+	2860	ENSG00000272505.1	0	0	0	26	20	2	0	0	0	35.1324	30.5052	2.7919	nested	up
ENST00000684813.1	35.2534	4.23225	0.00207449	0.0192451	chr1	149176141	149176910	-	770	ENSG00000289614.1	1	9	0	22	75	75	2.98132	51.5006	0	110.416	424.894	388.872	same_strand	up
ENST00000421167.1	7.85815	6.71247	0.00208581	0.0193198	chr6	20756103	20800694	-	44592	ENSG00000233848.1	0	0	0	22	5	15	0	0	0	1.90663	0.489129	1.34298	nested	up
ENST00000578492.5	302.455	-1.00297	0.00209752	0.019398	chr17	64749663	64781626	-	31964	ENSG00000215769.8	789	258	567	176	181	172	56.665	35.5647	52.7358	21.279	24.7017	21.4834	same_strand	down
ENST00000558980.1	10.0025	7.06064	0.00211284	0.0195092	chr15	85619623	85670948	-	51326	ENSG00000259367.1	0	0	0	34	1	19	0	0	0	2.56001	0.0849909	1.47793	overlapping	up
ENST00000651715.1	7.80957	6.70378	0.00211997	0.0195446	chr8	73879046	73882733	+	3688	ENSG00000286113.1	0	0	0	25	6	11	0	0	0	26.1969	7.09693	11.908	divergent	up
ENST00000576738.1	36.8726	-2.56658	0.00213335	0.0196111	chr17	79915252	79926725	-	11474	ENSG00000262585.1	50	56	121	10	5	13	10.0035	21.5047	31.3512	3.36811	1.90093	4.5234	same_strand	down
ENST00000596286.1	17.6487	7.87974	0.0021338	0.0196111	chr19	51014374	51014734	+	361	ENSG00000268739.1	0	0	0	92	0	6	0	0	0	984.875	0	66.356	nested	up
ENST00000484076.1	71.9222	1.7106	0.00214061	0.0196432	chr3	120094895	120136783	+	41889	ENSG00000242622.3	38	28	59	120	99	72	2.08249	2.94522	4.18731	11.0709	10.3097	6.86229	overlapping	up
ENST00000609976.1	19.0985	-4.56211	0.00215947	0.0197857	chr22	37950965	37951778	+	814	ENSG00000272582.1	61	42	31	0	0	4	172.03	227.345	113.219	0	0	19.6188	nested	down
ENST00000318245.5	7.50226	6.64554	0.00217343	0.0198828	chr13	75871038	75883811	+	12774	ENSG00000178734.5	0	0	0	20	7	13	0	0	0	6.05067	2.39046	4.06306	same_strand	up
ENST00000637804.1	9.85658	7.03933	0.00219088	0.0199808	chr6	18522747	18674001	+	151255	ENSG00000283408.2	0	0	0	31	1	21	0	0	0	0.79205	0.0288403	0.554301	same_strand	up
ENST00000647635.1	15.2538	7.66864	0.00218947	0.0199808	chr11	11020883	11183609	+	162727	ENSG00000254401.2	0	0	0	24	0	56	0	0	0	0.56997	0	1.37393	convergent	up
ENST00000418300.1	2767.14	1.17832	0.00219656	0.0199897	chr1	1055033	1056116	+	1084	ENSG00000242590.1	2754	1382	2358	2321	2432	5239	5832.22	5617.45	6466.93	8274.59	9786.88	19295.5	nested	up
ENST00000658746.1	7.21604	6.58887	0.00219859	0.0199897	chr5	34245273	34288755	+	43483	ENSG00000286543.1	0	0	0	14	12	12	0	0	0	1.24425	1.20385	1.10179	overlapping	up
ENST00000563624.1	8.53014	-6.34662	0.00220816	0.0200459	chr1	151130075	151131610	-	1536	ENSG00000261168.1	34	8	28	0	0	0	50.8144	22.9488	54.1939	0	0	0	same_strand	down
ENST00000366152.3	7.63502	6.67113	0.00222018	0.0200935	chr1	32052291	32073474	-	21184	ENSG00000203325.3	0	0	0	24	10	7	0	0	0	4.37828	2.05922	1.31925	overlapping	up
ENST00000564224.1	155.333	-1.53176	0.00221933	0.0200935	chr9	34661903	34666029	-	4127	ENSG00000261215.1	598	174	171	73	68	69	332.633	185.77	123.181	68.3579	71.8761	66.7499	overlapping	down
ENST00000689428.1	29.735	3.32891	0.00223238	0.0201602	chr2	61728808	61764201	-	35394	ENSG00000289410.1	16	0	8	55	58	30	1.03774	0	0.67196	6.00528	7.14839	3.38398	same_strand	up
ENST00000617916.1	305.117	-1.61088	0.00223435	0.0201602	chr19	39812972	39813555	-	584	ENSG00000276445.1	894	365	541	238	112	54	3514.18	2753.85	2754.02	1574.94	836.595	369.162	same_strand	down
MSTRG.54713.2	27.8553	3.2846	0.00224605	0.0202349	chr2	61744591	61764305	-	19715	MSTRG.54713	15	0	8	55	40	39	1.7466	0	1.20636	10.7812	8.85061	7.89776	overlapping	up
ENST00000693478.1	37.9953	4.46264	0.00226273	0.0203455	chr8	70405438	70407303	+	1866	ENSG00000288966.1	16	0	0	98	77	19	19.6837	0	0	202.962	180.007	40.6517	divergent	up
MSTRG.44124.4	642.847	-1.16958	0.00226519	0.0203455	chr17	65100871	65114023	+	13153	MSTRG.44124	1522	576	1409	482	361	207	265.637	192.956	318.471	141.619	119.727	62.8321	overlapping	down
ENST00000686015.1	75.2196	-1.61591	0.0022711	0.0203678	chr2	55235605	55236047	-	443	ENSG00000289606.1	226	68	163	28	30	39	1171.13	676.341	1093.87	244.261	295.412	351.477	overlapping	down
ENST00000619017.1	33.7355	4.27805	0.00232185	0.0207915	chr14	77028086	77031572	+	3487	ENSG00000273729.1	16	0	0	47	61	60	10.5334	0	0	52.089	76.3111	68.6967	overlapping	up
ENST00000441399.3	7.63615	6.67132	0.00233067	0.0208389	chrX	132218209	132432862	+	214654	ENSG00000232160.7	0	0	0	24	11	6	0	0	0	0.432089	0.223544	0.111596	overlapping	up
ENST00000685933.1	9.00887	6.91005	0.0023533	0.0209506	chr1	212180141	212285068	-	104928	ENSG00000226251.7	0	0	0	35	2	12	0	0	0	1.28907	0.0831474	0.45659	divergent	up
ENST00000564248.1	91.0111	-2.03533	0.00235684	0.0209506	chr6	136335714	136336087	-	374	ENSG00000260418.1	427	97	92	21	35	37	2620.93	1142.77	731.307	216.994	408.232	394.972	same_strand	down
ENST00000456355.1	167.275	2.94028	0.0023573	0.0209506	chr10	17233325	17234833	-	1509	ENSG00000234961.1	71	42	31	36	68	655	108.011	122.637	61.0739	92.1964	196.576	1732.96	nested	up
ENST00000543611.1	39.5495	3.77839	0.00236083	0.0209506	chr12	122687125	122715979	+	28855	ENSG00000256249.1	0	6	12	129	22	48	0	0.9162	1.23636	17.277	3.32592	6.64135	overlapping	up
ENST00000602461.1	15.4868	7.69117	0.00234791	0.0209506	chrX	45745211	45770274	-	25064	ENSG00000270069.2	0	0	0	70	15	0	0	0	0	10.7931	2.61066	0	overlapping	up
ENST00000421157.2	8.73356	6.86496	0.00236818	0.0209844	chr1	113011687	113073113	-	61427	ENSG00000238198.2	0	0	0	28	2	17	0	0	0	1.76157	0.14203	1.10491	divergent	up
ENST00000554307.1	9.29485	6.95348	0.00239501	0.0211589	chr14	79893080	79974169	-	81090	ENSG00000258416.1	0	0	0	6	3	39	0	0	0	0.285946	0.161385	1.92014	convergent	up
ENST00000445414.1	7.31114	6.60833	0.00239997	0.0211712	chrX	97533173	97617259	-	84087	ENSG00000236256.9	0	0	0	20	11	8	0	0	0	0.919182	0.570655	0.379837	overlapping	up
ENST00000668075.1	9.59785	7.00061	0.00241473	0.0212697	chr3	106449775	106557391	-	107617	ENSG00000242759.8	0	0	0	23	1	27	0	0	0	0.825938	0.0405349	1.00166	overlapping	up
ENST00000664768.1	7.47156	6.63868	0.00243021	0.0213744	chrX	130165954	130166905	+	952	ENSG00000286650.1	0	0	0	11	21	7	0	0	0	44.6536	96.226	29.356	divergent	up
ENST00000651080.1	61.0058	2.54719	0.00244263	0.0214264	chr1	173858559	173867045	-	8487	ENSG00000234741.9	11	7	50	130	70	77	2.97535	3.63416	17.5146	59.1956	35.9794	36.222	overlapping	up
ENST00000454869.2	11.5919	5.05732	0.00244336	0.0214264	chr9	94332459	94363013	+	30555	ENSG00000232063.2	3	0	0	28	19	13	0.225392	0	0	3.54141	2.71257	1.69862	divergent	up
ENST00000666999.1	8.30233	6.79057	0.00246406	0.0215176	chr7	45268681	45384802	+	116122	ENSG00000286738.1	0	0	0	7	5	31	0	0	0	0.232961	0.18783	1.06582	same_strand	up
ENST00000598131.1	8.73675	6.86474	0.00246141	0.0215176	chr19	20432552	20528615	+	96064	ENSG00000269043.2	0	0	0	16	2	28	0	0	0	0.643665	0.0908196	1.16368	convergent	up
ENST00000593427.1	3156.06	-1.16664	0.00246465	0.0215176	chr19	57304305	57308562	+	4258	ENSG00000268205.1	7573	3812	5310	2297	2041	816	4082.83	3944.64	3707.42	2084.76	2090.97	765.105	same_strand	down
ENST00000688700.1	8.17676	6.76998	0.00249767	0.0217738	chr16	10392338	10393002	+	665	ENSG00000289023.1	0	0	0	27	14	3	0	0	0	156.907	91.8367	18.0109	nested	up
ENST00000666254.1	14.6669	7.61205	0.00251603	0.0219017	chr18	29629842	29650440	+	20599	ENSG00000287803.1	0	0	0	24	0	53	0	0	0	4.50262	0	10.2723	overlapping	up
ENST00000667740.1	14.7004	7.61491	0.00254404	0.0220744	chr6	164928191	165077495	+	149305	ENSG00000287877.1	0	0	0	0	24	51	0	0	0	0	0.701208	1.36374	overlapping	up
MSTRG.27865.3	41.5284	3.33757	0.00254705	0.0220744	chr14	24249134	24250648	-	1515	MSTRG.27865	10	0	21	105	60	37	15.1526	0	41.2088	267.841	172.762	97.5047	overlapping	up
MSTRG.73210.7	14.6739	7.61332	0.00254308	0.0220744	chr4	40174415	40186756	+	12342	MSTRG.73210	0	0	0	59	0	21	0	0	0	18.4743	0	6.79313	overlapping	up
ENST00000686778.1	27.2001	4.50174	0.00255156	0.0220813	chr10	3785551	3806592	+	21042	ENSG00000288755.1	11	0	0	78	16	46	1.20006	0	0	14.3254	3.31698	8.72785	divergent	up
ENST00000577746.1	22.8436	-4.49339	0.00255996	0.0221216	chr17	27625484	27626438	-	955	ENSG00000266872.1	84	53	24	0	0	5	201.918	244.53	74.7121	0	0	20.9027	nested	down
ENST00000612967.2	145.102	2.22887	0.0025669	0.0221493	chr5	132410920	132488702	+	77783	ENSG00000197536.11	17	54	103	136	235	250	0.501722	3.05893	3.93673	6.75701	13.1793	12.8319	overlapping	up
ENST00000512005.1	18472.3	-1.12509	0.0026133	0.022517	chr20	34234840	34281173	-	46334	ENSG00000250917.1	39718	22394	33601	14248	11572	5000	1967.83	2129.57	2155.94	1188.38	1089.48	430.831	overlapping	down
ENST00000454651.2	278.02	-1.24179	0.00263623	0.0225857	chr1	201507241	201534784	+	27544	ENSG00000224536.2	656	434	349	188	147	102	54.6734	69.4261	37.6688	26.3774	23.2809	14.7846	overlapping	down
ENST00000647843.1	117.296	2.25909	0.00263674	0.0225857	chr8	70669369	71228629	+	559261	ENSG00000285579.1	35	16	106	91	153	259	0.143665	0.126057	0.563475	0.628821	1.1934	1.84893	overlapping	up
ENST00000549278.2	15.4694	7.68852	0.00264315	0.0225857	chr12	89010701	89309566	-	298866	ENSG00000246363.4	0	0	0	0	12	67	0	0	0	0	0.175152	0.895024	same_strand	up
ENST00000561241.1	7.12981	6.57207	0.00263349	0.0225857	chr15	63046034	63049387	-	3354	ENSG00000259498.1	0	0	0	19	9	10	0	0	0	21.8923	11.7055	11.9035	overlapping	up
MSTRG.7859.1	278.02	-1.24179	0.00263623	0.0225857	chr1	201507233	201534784	+	27552	MSTRG.7859	656	434	349	188	147	102	54.6575	69.406	37.6579	26.3697	23.2742	14.7803	overlapping	down
MSTRG.89991.10	14.3654	7.58262	0.00264796	0.0225857	chr7	75473460	75486299	-	12840	MSTRG.89991	0	0	0	54	0	24	0	0	0	16.2528	0	7.46247	overlapping	up
ENST00000652284.1	14.3181	7.57688	0.00265819	0.0226404	chr5	53024924	53035884	-	10961	ENSG00000286048.1	0	0	0	0	32	41	0	0	0	0	12.7353	14.9338	nested	up
ENST00000502344.5	11.0872	4.83286	0.00266446	0.0226613	chr4	15004942	15427914	-	422973	ENSG00000249252.5	1	0	2	14	7	35	0.00542733	0	0.0140573	0.127913	0.0721931	0.330363	overlapping	up
ENST00000523005.1	189.721	1.25011	0.00269303	0.0228714	chr5	172762980	172777774	+	14795	ENSG00000253736.4	161	119	131	179	223	294	24.981	35.4399	26.3233	46.7561	65.7506	79.3357	containing	up
ENST00000416066.1	56.3881	-2.06477	0.00270387	0.0229307	chr9	97195351	97197687	-	2337	ENSG00000242375.1	164	49	153	29	9	20	161.096	92.3842	194.633	47.9557	16.7994	34.1671	same_strand	down
ENST00000684930.1	8.41007	6.81031	0.0027224	0.023022	chr3	48301449	48302246	+	798	ENSG00000289043.1	0	0	0	25	18	2	0	0	0	121.07	98.3965	10.0061	overlapping	up
ENST00000656184.1	7.27479	6.60021	0.00271946	0.023022	chr20	53799823	53827297	-	27475	ENSG00000225563.2	0	0	0	11	20	7	0	0	0	1.54723	3.17543	1.01718	overlapping	up
ENST00000659342.1	14.0271	7.54799	0.00273285	0.0230774	chr11	22010402	22170001	-	159600	ENSG00000287962.1	0	0	0	39	0	36	0	0	0	0.944348	0	0.900546	nested	up
ENST00000590478.1	50.8204	3.46046	0.00274083	0.0231118	chr17	35231450	35242963	-	11514	ENSG00000266947.2	0	12	15	136	49	64	0	4.59214	3.87301	45.6471	18.5644	22.1917	divergent	up
ENST00000567344.1	179.384	1.12625	0.0027539	0.0231891	chr16	17134504	17138736	+	4233	ENSG00000261448.1	218	75	155	269	206	176	118.224	78.068	108.86	245.587	212.29	165.997	nested	up
MSTRG.45434.2	58.9709	-1.8275	0.00281201	0.0236448	chr17	82655011	82656881	-	1871	MSTRG.45434	169	88	93	35	14	20	207.354	207.238	147.772	72.2928	32.6411	42.6769	overlapping	down
ENST00000493214.2	15.2736	7.67032	0.00282313	0.0237047	chr3	153385109	153762526	-	377418	ENSG00000238755.3	0	0	0	11	0	68	0	0	0	0.112634	0	0.719321	overlapping	up
ENST00000624849.1	208.488	1.61308	0.0028309	0.0237363	chr3	146504570	146506560	-	1991	ENSG00000279320.1	227	78	105	351	366	114	261.73	172.617	156.784	681.297	801.899	228.597	same_strand	up
ENST00000562691.2	161.622	1.72861	0.00284594	0.0238079	chr12	14762504	14767931	-	5428	ENSG00000261324.2	94	43	153	258	291	106	39.7546	34.9051	83.7982	183.688	233.864	77.9655	same_strand	up
ENST00000605794.5	16.6091	6.82095	0.00284747	0.0238079	chr16	15104723	15131601	-	26879	ENSG00000270580.5	1	0	0	19	0	67	0.0854055	0	0	2.73175	0	9.95172	nested	up
MSTRG.87477.1	315.362	-1.25544	0.00285396	0.0238286	chr7	1160337	1166024	+	5688	MSTRG.87477	803	417	471	116	131	238	324.082	323.025	246.175	78.8132	100.467	167.053	overlapping	down
ENST00000553954.1	358.099	-1.00698	0.00285882	0.0238356	chr14	100279959	100291456	-	11498	ENSG00000259052.1	647	464	650	169	222	230	129.176	177.81	168.064	56.8022	84.2249	79.8623	overlapping	down
ENST00000625474.1	2364.61	-1.12094	0.00288619	0.02403	chr1	218442626	218443996	+	1371	ENSG00000281453.1	5423	2084	5238	1394	1762	759	9080.32	6697.62	11358.2	3929.4	5606.33	2210.25	nested	down
ENST00000685247.1	223.857	-1.25871	0.00289178	0.0240428	chr6	32894760	32901788	+	7029	ENSG00000289047.1	646	288	289	86	116	142	210.978	180.534	122.233	47.283	71.9904	80.655	convergent	down
ENST00000648154.1	43.8241	4.23966	0.0029034	0.0240718	chr13	109282193	109297690	+	15498	ENSG00000223617.2	0	0	17	78	79	62	0	0	3.26104	19.45	22.2362	15.9717	same_strand	up
ENST00000619930.1	17.8148	-7.40399	0.00290106	0.0240718	chr15	49353485	49354034	+	550	ENSG00000276593.1	46	67	0	0	0	0	191.997	536.75	0	0	0	0	nested	down
ENST00000624072.1	8.94644	5.90373	0.00291067	0.0240984	chr22	38130216	38150612	+	20397	ENSG00000279080.1	0	1	0	5	24	16	0	0.21602	0	0.947336	5.13281	3.13177	nested	up
ENST00000636819.1	15.6605	7.70626	0.00292685	0.0241467	chr5	159553002	159805536	+	252535	ENSG00000249738.10	0	0	0	0	8	72	0	0	0	0	0.138191	1.13828	same_strand	up
ENST00000654273.1	6.89329	6.52247	0.00292812	0.0241467	chr6	17092714	17108156	-	15443	ENSG00000287359.1	0	0	0	10	14	12	0	0	0	2.50247	3.95464	3.10231	overlapping	up
ENST00000437748.2	37.6571	3.91064	0.0029328	0.0241467	chr13	44982077	45083125	-	101049	ENSG00000223732.2	9	0	11	98	5	86	0.204461	0	0.323626	3.74796	0.215848	3.39784	overlapping	up
ENST00000398948.5	6.87333	6.51842	0.00293049	0.0241467	chr21	37951425	38121339	-	169915	ENSG00000184029.9	0	0	0	11	11	14	0	0	0	0.250185	0.282404	0.328952	nested	up
ENST00000617563.1	93.9143	-2.23349	0.00295746	0.0242823	chr15	49343608	49344254	+	647	ENSG00000275580.1	137	83	370	24	48	14	486.088	565.242	1700.12	143.353	323.629	86.3893	nested	down
MSTRG.66450.17	7.00722	6.54662	0.00295715	0.0242823	chr3	10064859	10066463	+	1605	MSTRG.66450	0	0	0	15	15	7	0	0	0	36.1174	40.7686	17.4124	overlapping	up
ENST00000543969.1	6.84245	6.51213	0.00297276	0.0243742	chr12	11166090	11171353	-	5264	ENSG00000256712.1	0	0	0	13	13	10	0	0	0	9.54395	10.773	7.58439	overlapping	up
ENST00000415726.1	7.40285	6.6268	0.00300124	0.0244936	chr1	155991390	156001787	+	10398	ENSG00000224276.1	0	0	0	26	7	7	0	0	0	9.66327	2.93669	2.68772	nested	up
ENST00000624099.1	7.74574	6.69124	0.00299879	0.0244936	chr16	2516658	2517999	+	1342	ENSG00000279520.1	0	0	0	18	20	3	0	0	0	51.8347	65.0111	8.92493	nested	up
ENST00000589376.1	14.8824	7.63271	0.00300385	0.0244936	chr18	64104091	64423601	+	319511	ENSG00000267134.3	0	0	0	0	12	64	0	0	0	0	0.163835	0.799706	same_strand	up
MSTRG.5409.4	105.762	2.80988	0.00299678	0.0244936	chr1	147172771	147214800	+	42030	MSTRG.5409	47	41	4	69	101	308	2.56707	4.29818	0.282933	6.3444	10.4827	29.2569	overlapping	up
ENST00000557547.1	14.1628	7.56152	0.00303512	0.0247146	chr14	85362457	85516934	-	154478	ENSG00000258902.1	0	0	0	19	0	55	0	0	0	0.475322	0	1.42145	divergent	up
ENST00000533459.1	14.4946	7.59459	0.00305108	0.0248104	chr11	103675994	103895271	-	219278	ENSG00000254987.1	0	0	0	0	15	59	0	0	0	0	0.298405	1.07422	same_strand	up
ENST00000648938.1	8.41174	6.80982	0.00311569	0.0252489	chr1	194785517	194931310	-	145794	ENSG00000285718.2	0	0	0	12	2	30	0	0	0	0.318084	0.0598412	0.82152	overlapping	up
ENST00000630421.2	13.7951	7.5242	0.00311777	0.0252489	chr13	99486962	99496772	-	9811	ENSG00000280734.3	0	0	0	53	0	22	0	0	0	20.8768	0	8.95253	nested	up
ENST00000537192.1	7.79298	6.69887	0.00312216	0.0252498	chr12	5290480	5378354	+	87875	ENSG00000256417.1	0	0	0	3	15	22	0	0	0	0.131934	0.744622	0.999525	same_strand	up
ENST00000592882.1	42.8442	3.73105	0.00315815	0.0255061	chr19	13153096	13154193	-	1098	ENSG00000267598.1	12	8	2	7	21	176	25.0887	32.1032	5.41516	24.6375	83.4309	639.951	nested	up
ENST00000549104.1	7.16199	6.5772	0.00319796	0.0257575	chr10	117425194	117490419	+	65226	ENSG00000258114.1	0	0	0	6	20	11	0	0	0	0.355493	1.33758	0.673299	divergent	up
MSTRG.44871.14	84.9586	1.32637	0.00319635	0.0257575	chr17	77088749	77147761	+	59013	MSTRG.44871	75	43	65	133	92	96	2.91751	3.21056	3.27453	8.70973	6.80065	6.49471	overlapping	up
ENST00000507217.5	8.30007	6.79022	0.00328178	0.026361	chr5	92082597	92479426	+	396830	ENSG00000250049.7	0	0	0	7	3	33	0	0	0	0.0681701	0.0329782	0.332006	overlapping	up
ENST00000650993.1	7.80043	-6.21733	0.00328083	0.026361	chr20	311731	313237	+	1507	ENSG00000286158.1	35	9	20	0	0	0	53.3155	26.3142	39.4548	0	0	0	same_strand	down
ENST00000605640.1	105.554	3.06359	0.00331148	0.0265635	chr19	35014961	35025335	-	10375	ENSG00000271032.1	28	25	28	40	19	426	6.19539	10.6173	8.0233	14.8995	7.98869	163.93	overlapping	up
ENST00000500262.1	49.0084	3.62382	0.00331699	0.0265685	chr5	179595904	179603741	-	7838	ENSG00000244945.1	0	3	24	93	103	43	0	1.68646	9.1031	45.8541	57.3247	21.9028	overlapping	up
ENST00000527297.1	6.77166	6.49761	0.00332106	0.0265685	chr11	129279	186136	+	56858	ENSG00000255229.1	0	0	0	17	9	10	0	0	0	1.15547	0.690496	0.702174	overlapping	up
MSTRG.99061.9	8.59928	6.84096	0.00342835	0.027353	chr9	68965522	69009176	+	43655	MSTRG.99061	0	0	0	3	36	5	0	0	0	0.265575	3.59732	0.45727	overlapping	up
ENST00000644993.1	8.00745	6.73802	0.00348557	0.0276977	chr3	170467253	170860993	+	393741	ENSG00000285051.2	0	0	0	2	17	22	0	0	0	0.01963	0.188343	0.223074	overlapping	up
ENST00000417638.1	16.9547	4.97008	0.00348388	0.0276977	chr9	12700100	12814345	-	114246	ENSG00000235448.3	0	0	4	59	6	24	0	0	0.104088	1.99577	0.229097	0.8387	overlapping	up
ENST00000513329.1	30.2456	3.62165	0.00349698	0.0277512	chr5	134436711	134492519	+	55809	ENSG00000250994.2	13	5	0	96	19	36	0.534734	0.394754	0	6.64764	1.48511	2.57534	divergent	up
ENST00000648070.1	13.2477	7.46533	0.00350365	0.0277669	chr5	126372477	126509021	-	136545	ENSG00000250602.6	0	0	0	27	0	43	0	0	0	0.764167	0	1.25727	containing	up
ENST00000608319.1	61.0046	2.48058	0.00351631	0.0278301	chr22	50523926	50524780	+	855	ENSG00000272821.1	16	25	22	50	40	178	42.9589	128.835	76.4962	225.998	204.082	831.171	nested	up
ENST00000652329.1	35.5696	-3.18977	0.00354896	0.0280326	chr9	129503461	129506433	-	2973	ENSG00000286078.1	129	58	61	0	7	11	99.6079	85.9594	60.9984	0	10.271	14.7718	overlapping	down
ENST00000592440.1	13.522	7.49435	0.0035541	0.0280326	chr17	42683187	42699466	-	16280	ENSG00000267765.1	0	0	0	0	20	49	0	0	0	0	5.35902	12.0165	nested	up
ENST00000656324.1	6.62572	6.46589	0.00355609	0.0280326	chr22	16592895	16600110	+	7216	ENSG00000287285.1	0	0	0	14	9	12	0	0	0	7.49777	5.44072	6.63928	divergent	up
ENST00000421851.1	6.69991	6.48143	0.00358518	0.0282243	chr1	174009267	174016206	-	6940	ENSG00000236535.1	0	0	0	10	16	9	0	0	0	5.56854	10.057	5.17749	nested	up
ENST00000547927.1	9.00126	-5.42566	0.00359198	0.0282404	chr12	94279819	94282844	-	3026	ENSG00000258365.1	20	17	27	0	0	1	15.1726	24.7537	26.5264	0	0	1.31937	overlapping	down
ENST00000609475.1	32.4141	-3.44112	0.00361125	0.0283543	chr22	25476218	25479971	+	3754	ENSG00000272977.1	76	75	57	0	3	11	46.4749	88.0293	45.1402	0	3.48608	11.6986	same_strand	down
ENST00000412789.1	13.557	7.49805	0.00362531	0.028427	chr10	37976825	37992467	+	15643	ENSG00000226447.1	0	0	0	0	51	18	0	0	0	0	14.222	4.59398	divergent	up
ENST00000434645.1	180.392	1.56902	0.0036409	0.0285116	chr2	201166965	201167546	+	582	ENSG00000234431.2	182	47	141	125	318	256	717.873	355.824	720.244	830.018	2383.49	1756.12	nested	up
ENST00000586209.1	45.7855	3.05697	0.00365905	0.0286159	chr17	59965096	59996972	+	31877	ENSG00000267302.5	1	13	18	116	64	38	0.0720148	1.79691	1.67872	14.0631	8.75815	4.75929	overlapping	up
ENST00000690930.1	145.129	-1.333	0.00370893	0.0289582	chr2	96815224	96816042	-	819	ENSG00000289135.1	256	201	303	105	60	54	717.555	1081.37	1099.87	495.457	319.578	263.237	divergent	down
ENST00000555379.1	26.9234	-2.51831	0.00371259	0.0289582	chr14	21200079	21205503	-	5425	ENSG00000258441.1	126	27	40	6	8	7	53.3175	21.9293	21.9202	4.27417	6.4328	5.15151	same_strand	down
ENST00000543907.2	164.733	1.06958	0.00372485	0.0289776	chr11	60916339	60925397	-	9059	ENSG00000256196.2	187	95	124	186	167	232	47.3871	46.2066	40.6935	79.3475	80.4167	102.245	overlapping	up
ENST00000662810.1	6.60802	6.46215	0.00372301	0.0289776	chr12	120904702	120907937	+	3236	ENSG00000286493.1	0	0	0	15	8	12	0	0	0	17.9136	10.7843	14.805	divergent	up
MSTRG.2084.1	7.72917	6.68821	0.00379722	0.0295019	chr1	31714642	31723368	+	8727	MSTRG.2084	0	0	0	19	20	2	0	0	0	8.41374	9.99712	0.914958	overlapping	up
ENST00000657056.1	52.451	1.71959	0.00381869	0.0296299	chr5	42995134	42997480	+	2347	ENSG00000286656.1	44	21	29	103	61	50	43.0367	39.4245	36.734	169.6	113.377	85.0537	convergent	up
ENST00000420000.6	12.8366	7.42014	0.00383099	0.0296864	chr3	3250687	3627296	-	376610	ENSG00000223727.6	0	0	0	40	0	29	0	0	0	0.410458	0	0.307427	same_strand	up
ENST00000434182.1	6.88446	6.52188	0.00384402	0.0297485	chr1	151841877	151850385	+	8509	ENSG00000234614.1	0	0	0	22	9	6	0	0	0	9.99182	4.61396	2.8152	overlapping	up
ENST00000628855.1	158.045	-1.27	0.00386843	0.0298984	chr7	32760279	32762924	+	2646	ENSG00000281332.1	470	127	313	98	61	86	407.762	211.482	351.672	143.132	100.566	129.761	overlapping	down
ENST00000586076.1	24.0603	4.45835	0.00393722	0.0303904	chr17	75876372	75879546	+	3175	ENSG00000267801.1	10	0	0	37	13	71	7.23028	0	0	45.0359	17.8612	89.2793	overlapping	up
ENST00000451530.1	6.8481	6.51328	0.00394364	0.0304004	chr10	33211277	33213804	+	2528	ENSG00000238258.1	0	0	0	13	18	5	0	0	0	19.8732	31.0603	7.8964	overlapping	up
ENST00000512978.1	48.3621	4.33563	0.00400359	0.0307825	chr5	18704433	18746173	-	41741	ENSG00000248693.1	0	12	0	145	55	47	0	1.26671	0	13.4247	5.74791	4.49543	overlapping	up
ENST00000579639.1	25.4101	3.7657	0.00400077	0.0307825	chr17	30729943	30731202	+	1260	ENSG00000263603.1	15	1	0	47	50	28	27.3287	3.49695	0	144.154	173.105	88.7205	convergent	up
ENST00000572547.1	82.9042	1.70536	0.00402018	0.03087	chr17	6985494	7019414	-	33921	ENSG00000267047.1	73	26	55	127	54	154	4.9403	3.37726	4.82034	14.4689	6.94441	18.1254	containing	up
ENST00000616360.1	8.62359	6.84564	0.00405741	0.0311156	chr13	44575893	44580432	+	4540	ENSG00000278156.2	0	0	0	13	31	1	0	0	0	11.0659	29.7863	0.879388	overlapping	up
MSTRG.226.2	387.559	-1.34522	0.00408616	0.0312956	KI270751.1	50541	72103	+	21563	MSTRG.226	946	272	1020	209	251	116	100.712	55.5802	140.629	37.4574	50.7779	21.4776	overlapping	down
ENST00000431708.1	13.725	7.51607	0.00411493	0.0314752	chr2	188598791	188839445	-	240655	ENSG00000223523.1	0	0	0	10	0	61	0	0	0	0.160585	0	1.01198	convergent	up
ENST00000458080.1	6.43008	6.42269	0.0041274	0.03153	chr22	28800683	28848559	+	47877	ENSG00000226471.7	0	0	0	14	9	11	0	0	0	1.13006	0.820022	0.91728	divergent	up
ENST00000435573.1	6.70312	6.48336	0.00416028	0.0316182	chr2	680081	697371	+	17291	ENSG00000233296.2	0	0	0	21	7	8	0	0	0	4.69353	1.76599	1.84717	divergent	up
ENST00000521028.4	6.46887	6.43108	0.00415625	0.0316182	chr7	27201844	27207259	+	5416	ENSG00000243766.8	0	0	0	12	14	8	0	0	0	8.56255	11.2761	5.89722	divergent	up
ENST00000651012.1	6.92211	6.52949	0.00415665	0.0316182	chrX	101640421	101644352	+	3932	ENSG00000286000.1	0	0	0	20	13	4	0	0	0	19.657	14.4225	4.06147	convergent	up
MSTRG.12948.4	79.0752	2.25688	0.00415156	0.0316182	chr10	89283736	89292288	+	8553	MSTRG.12948	76	18	20	233	46	75	20.3983	9.27287	6.95176	105.278	23.4612	35.009	overlapping	up
ENST00000606447.1	22.9456	4.24342	0.00418125	0.0316837	chr3	12832219	12832728	-	510	ENSG00000272263.1	11	0	0	29	34	51	49.5133	0	0	219.75	290.816	399.242	nested	up
ENST00000686948.1	6.52083	6.44226	0.00417777	0.0316837	chr5	74948146	74975765	+	27620	ENSG00000289535.1	0	0	0	9	16	9	0	0	0	1.25927	2.52701	1.30093	convergent	up
ENST00000659057.1	12.5116	7.38308	0.00418495	0.0316837	chr12	116482073	116521047	+	38975	ENSG00000258018.2	0	0	0	36	0	31	0	0	0	3.56958	0	3.1755	same_strand	up
MSTRG.30420.13	56.55	2.35742	0.00423876	0.0320502	chr14	93219259	93227539	+	8281	MSTRG.30420	34	8	33	37	52	156	9.4253	4.25665	11.8472	17.2671	27.3924	75.2104	overlapping	up
ENST00000552856.1	89.9796	4.11524	0.0042653	0.0322098	chr12	75563202	75984015	-	420814	ENSG00000258077.2	49	0	0	190	55	206	0.267304	0	0	1.74487	0.570141	1.9544	same_strand	up
ENST00000657459.1	7.59602	6.66289	0.004272	0.0322194	chr1	145475606	145480999	+	5394	ENSG00000287374.1	0	0	0	14	2	24	0	0	0	10.0304	1.61744	17.7638	divergent	up
ENST00000689827.1	137.019	-1.7918	0.00429542	0.0323341	chr7	72919205	72920253	+	1049	ENSG00000289042.1	359	192	256	30	101	28	785.63	806.466	725.517	110.521	420.006	106.566	nested	down
ENST00000561674.1	12.8264	7.41852	0.00436197	0.0327728	chr15	92148752	92331037	-	182286	ENSG00000260661.1	0	0	0	17	0	50	0	0	0	0.360409	0	1.0951	overlapping	up
ENST00000548344.1	10.2702	6.12135	0.00442029	0.0331689	chr12	98113014	98292445	-	179432	ENSG00000258312.1	1	0	0	1	13	38	0.0127938	0	0	0.0215378	0.316048	0.845512	overlapping	up
ENST00000670698.1	12.5675	7.38869	0.0044285	0.0331886	chr13	110036292	110129136	-	92845	ENSG00000275830.3	0	0	0	0	41	23	0	0	0	0	1.92635	0.989021	same_strand	up
ENST00000456099.1	8.42887	6.81203	0.00445208	0.0333232	chr22	37641832	37658377	-	16546	ENSG00000233360.4	0	0	0	1	29	13	0	0	0	0.233565	7.64566	3.1368	overlapping	up
MSTRG.48999.15	48.9234	4.22786	0.00449691	0.0336162	chr19	17405778	17415738	+	9961	MSTRG.48999	0	13	0	65	69	108	0	5.75043	0	25.218	30.2173	43.287	overlapping	up
ENST00000606988.1	12.3874	7.36885	0.00452004	0.0337466	chr10	22332404	22332987	+	584	ENSG00000272516.1	0	0	0	45	22	0	0	0	0	297.783	164.331	0	same_strand	up
ENST00000606771.1	133.453	1.40547	0.00458233	0.0341686	chr6	17706257	17707344	+	1088	ENSG00000272269.1	151	66	67	170	109	230	318.601	267.285	183.075	603.838	437.026	843.986	overlapping	up
ENST00000590274.1	12.572	7.3892	0.00459916	0.0342511	chr19	19761038	19821716	-	60679	ENSG00000267581.1	0	0	0	0	45	19	0	0	0	0	3.23507	1.25012	overlapping	up
ENST00000661535.1	10.1181	5.20327	0.00462937	0.0344327	chr1	95282233	95287702	+	5470	ENSG00000287919.1	0	0	2	9	29	13	0	0	1.08699	6.35852	23.1271	9.48839	same_strand	up
ENST00000581489.1	44.834	2.07376	0.00464176	0.0344817	chr17	82290046	82292814	-	2769	ENSG00000265692.1	48	6	20	66	64	61	39.794	9.54748	21.4729	92.1131	100.825	87.9515	same_strand	up
ENST00000606482.1	13.1286	-5.04694	0.00467904	0.0346717	chr5	53880293	53881051	-	759	ENSG00000272416.1	80	18	10	0	0	2	241.962	104.494	39.1689	0	0	10.5202	same_strand	down
ENST00000564287.2	24.3874	3.2564	0.00470824	0.0348186	chr1	212557833	212559731	-	1899	ENSG00000260805.2	6	0	13	37	41	38	7.25313	0	20.3517	75.2969	94.1822	79.8905	divergent	up
ENST00000584219.1	7.8265	6.70502	0.00471062	0.0348186	chr17	32518953	32531492	+	12540	ENSG00000266599.1	0	0	0	2	30	8	0	0	0	0.616358	10.436	2.547	nested	up
ENST00000645181.1	37.9958	4.295	0.00474312	0.0348869	chr4	42151028	42268110	+	117083	ENSG00000285454.1	18	0	0	18	115	53	0.352921	0	0	0.594127	4.28464	1.80725	overlapping	up
ENST00000569710.1	12.1038	7.33532	0.00473248	0.0348869	chr7	39947522	39949755	-	2234	ENSG00000259826.1	0	0	0	37	0	28	0	0	0	64.0058	0	50.0393	divergent	up
ENST00000452097.1	12.402	7.37003	0.00473405	0.0348869	chr19	54119511	54125343	-	5833	ENSG00000237017.1	0	0	0	19	0	46	0	0	0	12.5882	0	31.4849	nested	up
ENST00000623075.1	70.151	2.52639	0.00474729	0.0348869	chr22	45657019	45680130	+	23112	ENSG00000280383.1	59	13	15	30	64	214	5.86021	2.47837	1.92947	5.01631	12.0796	36.9669	overlapping	up
MSTRG.100709.6	194.113	-1.48146	0.00474928	0.0348869	chr9	114967589	115240989	+	273401	MSTRG.100709	386	265	408	67	51	149	3.24105	4.27077	4.43653	0.947055	0.81373	2.17582	overlapping	down
ENST00000506106.1	12.7326	7.40758	0.00476027	0.0349244	chr5	57395060	57533424	+	138365	ENSG00000250961.2	0	0	0	0	14	51	0	0	0	0	0.441379	1.47157	containing	up
ENST00000695562.1	6.40033	6.4162	0.00478179	0.0350389	chr13	23505238	23535314	+	30077	ENSG00000289688.1	0	0	0	16	12	6	0	0	0	2.05582	1.74043	0.79644	overlapping	up
MSTRG.102247.1	59.8909	-1.66156	0.00482519	0.0353133	chrX	10257376	10325730	-	68355	MSTRG.102247	181	63	118	17	25	33	6.07865	4.06098	5.1321	0.961123	1.59544	1.92744	overlapping	down
ENST00000531241.1	11.3655	5.04267	0.00484	0.0353779	chr11	124744634	124746337	-	1704	ENSG00000255045.1	0	2	0	13	29	15	0	5.17155	0	29.4832	74.2401	35.1445	nested	up
ENST00000621230.1	75.9721	1.48104	0.00488928	0.0356942	chr16	2777319	2780568	+	3250	ENSG00000276791.1	55	27	72	113	104	78	38.8489	36.605	65.8616	134.368	139.592	95.8181	divergent	up
ENST00000648879.1	6.67016	6.47522	0.00499489	0.036331	chr13	30388785	30404967	-	16183	ENSG00000285773.1	0	0	0	12	19	4	0	0	0	2.86565	5.12159	0.986818	divergent	up
MSTRG.30841.1	93.6655	-2.00519	0.00502694	0.0365193	chr14	103061644	103073168	-	11525	MSTRG.30841	237	149	172	8	44	44	47.207	56.9647	44.3681	2.68256	16.6541	15.2422	overlapping	down
ENST00000605537.1	16.0788	4.55817	0.00508254	0.036878	chr3	43996896	43997443	+	548	ENSG00000271192.1	0	0	5	16	45	19	0	0	27.1252	112.834	358.214	138.423	overlapping	up
MSTRG.54582.5	116.51	1.58503	0.00513041	0.0371798	chr2	57314485	58046700	-	732216	MSTRG.54582	120	45	65	172	70	219	0.376219	0.270791	0.263911	0.907799	0.417032	1.1941	overlapping	up
ENST00000438017.5	12.2299	7.3506	0.00523646	0.0378933	chr3	42601963	42654388	-	52426	ENSG00000230084.7	0	0	0	53	0	14	0	0	0	3.90688	0	1.06615	overlapping	up
MSTRG.81184.3	46.3775	-4.00028	0.00524164	0.0378933	chr5	159484801	159511702	-	26902	MSTRG.81184	238	39	97	0	0	14	20.3091	6.38764	10.7194	0	0	2.07769	overlapping	down
ENST00000653443.1	12.1491	7.33987	0.00527095	0.0380587	chr13	84086802	84448603	+	361802	ENSG00000288016.2	0	0	0	0	17	45	0	0	0	0	0.204969	0.496567	overlapping	up
ENST00000448241.1	12.978	7.43508	0.00528333	0.0381017	chr2	20451042	20452947	+	1906	ENSG00000228950.1	0	0	0	0	58	8	0	0	0	0	132.744	16.7573	same_strand	up
ENST00000550474.5	7.08876	6.56385	0.0053101	0.0382482	chr12	54353661	54497688	+	144028	ENSG00000258137.6	0	0	0	21	2	15	0	0	0	0.563473	0.060575	0.415796	containing	up
ENST00000688440.1	33.0456	2.40475	0.00537113	0.038594	chr10	91306958	91575243	-	268286	ENSG00000289228.1	16	15	6	30	44	70	0.136906	0.246351	0.066487	0.432139	0.715426	1.04168	containing	up
ENST00000558822.5	6.07193	6.33985	0.00538849	0.0386719	chr11	120249759	120265932	-	16174	ENSG00000259541.5	0	0	0	12	9	11	0	0	0	2.86724	2.42737	2.71526	nested	up
ENST00000425894.1	14.228	6.59311	0.00540836	0.0387676	chr3	5962842	6124120	+	161279	ENSG00000229642.1	0	0	1	11	0	62	0	0	0.0184334	0.263582	0	1.53479	overlapping	up
ENST00000504032.1	409.415	1.22279	0.00545625	0.0390479	chr4	39528019	39594707	+	66689	ENSG00000249348.2	335	324	201	660	464	393	11.5316	21.4068	8.96035	38.2464	30.3511	23.5274	overlapping	up
MSTRG.75007.26	244.881	-1.07921	0.00546065	0.0390479	chr4	119462922	119500322	+	37401	MSTRG.75007	624	203	502	171	145	100	38.3001	23.9151	39.9028	17.6691	16.912	10.6746	overlapping	down
ENST00000444750.1	6.18247	6.36646	0.00551111	0.0392744	chr1	212168207	212190259	+	22053	ENSG00000229983.1	0	0	0	17	7	9	0	0	0	2.97908	1.38465	1.62934	same_strand	up
ENST00000431309.1	7.6949	6.68192	0.00551192	0.0392744	chr6	144311699	144333301	-	21603	ENSG00000225311.1	0	0	0	21	19	1	0	0	0	3.75669	3.83663	0.184809	overlapping	up
ENST00000650541.1	7.77397	6.69634	0.0055234	0.0392744	chr13	63851197	64076044	-	224848	ENSG00000227674.3	0	0	0	15	1	25	0	0	0	0.257812	0.0194009	0.443902	same_strand	up
MSTRG.44380.6	52.8774	4.12058	0.00552545	0.0392744	chr17	69763917	69903000	+	139084	MSTRG.44380	0	15	0	99	80	84	0	0.475198	0	2.7508	2.50913	2.41123	overlapping	up
ENST00000671358.1	7.82498	6.7048	0.00560426	0.0397393	chr7	6952625	7104482	-	151858	ENSG00000287860.2	0	0	0	1	14	25	0	0	0	0.0254485	0.402161	0.657262	divergent	up
ENST00000656217.1	12.1101	7.33555	0.00564545	0.0399358	chr10	111787233	111989909	-	202677	ENSG00000287231.1	0	0	0	13	0	50	0	0	0	0.247879	0	0.984922	overlapping	up
ENST00000546686.1	1010.72	1.81509	0.00564515	0.0399358	chr12	52245048	52247448	-	2401	ENSG00000257671.1	790	408	506	656	417	3003	755.325	748.735	626.53	1055.87	757.624	4993.44	nested	up
ENST00000687221.1	11.7612	7.29304	0.00566156	0.040002	chr1	100036632	100038042	-	1411	ENSG00000288826.1	0	0	0	0	20	40	0	0	0	0	61.832	113.18	nested	up
ENST00000520758.1	6.25778	6.38337	0.00567503	0.0400495	chr5	179503322	179515579	-	12258	ENSG00000253652.1	0	0	0	13	15	5	0	0	0	4.09849	5.33804	1.6285	divergent	up
ENST00000670563.1	11.4703	7.25761	0.00573993	0.0404113	chr4	176875749	176908031	+	32283	ENSG00000250263.2	0	0	0	28	0	33	0	0	0	3.35185	0	4.08109	divergent	up
ENST00000436089.1	11.7439	7.29203	0.005771	0.0405818	chr4	73710302	73714527	+	4226	ENSG00000228277.1	0	0	0	48	16	0	0	0	0	43.8947	16.5158	0	same_strand	up
MSTRG.17009.3	2138.1	1.0335	0.00579948	0.0407338	chr11	64244549	64245816	-	1268	MSTRG.17009	2394	1266	1674	1960	1696	3842	4334.15	4399.21	3924.82	5973.62	5834.67	12096.9	overlapping	up
ENST00000668115.1	50.7318	4.16457	0.00581975	0.0408278	chr5	181207480	181217864	-	10385	ENSG00000286644.1	0	14	0	96	44	113	0	5.93994	0	35.7244	18.4823	43.4418	same_strand	up
ENST00000655183.1	6.68899	6.47918	0.00584404	0.0409497	chr20	48120269	48136844	+	16576	ENSG00000287107.1	0	0	0	11	21	3	0	0	0	2.56456	5.52649	0.722567	overlapping	up
ENST00000586962.1	85.0775	1.32959	0.00585666	0.0409897	chr19	36014508	36045972	+	31465	ENSG00000267698.2	66	47	66	139	82	101	4.81521	6.58158	6.23591	17.0721	11.3683	12.8153	containing	up
ENST00000420766.1	11.7093	7.28782	0.00591195	0.0413279	chr6	83983728	84007323	+	23596	ENSG00000228679.1	0	0	0	49	0	15	0	0	0	8.02524	0	2.53799	same_strand	up
ENST00000596206.2	39.0689	1.88846	0.00592012	0.0413363	chr11	9459556	9460702	-	1147	ENSG00000268403.2	40	10	18	44	57	60	80.0563	38.4146	46.6544	148.248	216.781	208.845	overlapping	up
ENST00000608147.1	11.7567	7.2925	0.00594016	0.0414274	chr1	153966516	153966930	+	415	ENSG00000273026.1	0	0	0	0	16	44	0	0	0	0	168.183	423.293	nested	up
ENST00000690652.1	12.3357	7.3619	0.00595118	0.0414281	chr6	23344861	23584305	-	239445	ENSG00000289368.1	0	0	0	0	9	54	0	0	0	0	0.163963	0.900377	overlapping	up
MSTRG.71634.9	190.938	1.49987	0.00595425	0.0414281	chr3	185975242	185978531	+	3290	MSTRG.71634	213	48	150	376	253	123	148.622	64.2844	135.543	441.664	335.455	149.261	overlapping	up
ENST00000507299.1	7.6316	6.66867	0.00596729	0.0414702	chr4	124149377	124252044	-	102668	ENSG00000249837.1	0	0	0	1	16	22	0	0	0	0.0376414	0.679822	0.855508	overlapping	up
ENST00000648881.1	53.2163	3.12535	0.00598041	0.0415127	chr12	53531752	53621218	+	89467	ENSG00000285692.1	0	15	20	80	81	89	0	0.738735	0.664585	3.45563	3.94941	3.97158	nested	up
ENST00000615716.2	11.5644	7.26869	0.00603963	0.0418748	chr12	92247697	92363832	-	116136	ENSG00000277851.2	0	0	0	0	19	40	0	0	0	0	0.713669	1.37508	overlapping	up
ENST00000436551.2	11.3812	7.24562	0.00607784	0.0419325	chr2	41931600	41933909	-	2310	ENSG00000234362.6	0	0	0	0	30	28	0	0	0	0	56.6525	48.393	overlapping	up
ENST00000685453.1	39.0663	3.97154	0.00608284	0.0419325	chr3	153152238	153155303	-	3066	ENSG00000288787.1	23	0	0	86	65	44	17.2209	0	0	108.399	92.4807	57.295	divergent	up
ENST00000501708.1	11.3078	7.23698	0.00606843	0.0419325	chr11	66269832	66278525	-	8694	ENSG00000245156.1	0	0	0	26	0	34	0	0	0	11.5572	0	15.6133	overlapping	up
ENST00000541574.1	40.2816	3.27103	0.00608332	0.0419325	chr12	121580792	121593504	+	12713	ENSG00000256742.1	0	11	13	59	38	94	0	3.81246	3.04004	17.9351	13.039	29.52	overlapping	up
ENST00000565382.1	53.1238	1.73027	0.00606296	0.0419325	chr16	84117051	84117571	+	521	ENSG00000260018.1	45	29	17	72	74	68	198.278	245.257	97.0051	534.066	619.59	521.084	divergent	up
ENST00000416076.1	47.5121	4.04417	0.00610277	0.0420177	chr10	74005137	74027915	+	22779	ENSG00000225761.1	0	0	21	122	71	46	0	0	2.74074	20.6979	13.5967	8.06231	nested	up
ENST00000668367.1	11.7023	7.28615	0.00616238	0.0423788	chr6	93416951	93677954	+	261004	ENSG00000287683.1	0	0	0	14	0	47	0	0	0	0.207291	0	0.718931	overlapping	up
ENST00000691602.1	7.5183	-6.16116	0.00620609	0.0424237	chr3	33275247	33277376	-	2130	ENSG00000289460.1	8	10	37	0	0	0	8.62203	20.6862	51.6423	0	0	0	overlapping	down
ENST00000648284.1	6.7984	6.50304	0.006219	0.0424237	chr8	38223957	38231695	-	7739	ENSG00000285632.1	0	0	0	16	18	2	0	0	0	7.9898	10.1461	1.03177	overlapping	up
ENST00000567780.1	11.8221	7.30173	0.00621782	0.0424237	chr12	53981509	53984324	-	2816	ENSG00000251151.2	0	0	0	54	0	11	0	0	0	74.1074	0	15.5954	divergent	up
ENST00000556434.5	6.40125	6.41513	0.00620959	0.0424237	chr14	49927571	49961960	-	34390	ENSG00000214900.12	0	0	0	4	10	19	0	0	0	0.449499	1.26846	2.20576	convergent	up
ENST00000414877.1	12.8677	6.44641	0.00619854	0.0424237	chr21	32080316	32197813	-	117498	ENSG00000230323.6	0	0	1	0	20	45	0	0	0.0253019	0	0.742522	1.52904	convergent	up
ENST00000517920.1	7.55581	-6.17018	0.00626933	0.0427179	chr8	91016588	91018655	+	2068	ENSG00000253358.1	44	13	5	0	0	0	48.8429	27.6983	7.18791	0	0	0	nested	down
ENST00000553095.1	11.2549	7.2306	0.00631996	0.0430135	chr12	95803097	95823307	+	20211	ENSG00000258292.1	0	0	0	41	0	20	0	0	0	7.83965	0	3.95074	divergent	up
ENST00000415054.1	6.86919	6.5176	0.00633639	0.0430758	chr22	41169190	41183144	-	13955	ENSG00000232754.1	0	0	0	12	22	2	0	0	0	3.32317	6.87706	0.572185	overlapping	up
ENST00000671332.1	6.84341	6.51335	0.0063989	0.0434509	chr12	17066368	17075631	+	9264	ENSG00000287455.1	0	0	0	24	2	11	0	0	0	10.0118	0.941763	4.74057	overlapping	up
ENST00000572792.1	6.15159	6.35943	0.00643762	0.0436639	chr17	5364315	5371626	-	7312	ENSG00000263220.1	0	0	0	19	9	5	0	0	0	10.0419	5.36928	2.73005	nested	up
ENST00000533008.1	7.43709	6.63141	0.00648107	0.0439083	chr11	74397653	74485742	+	88090	ENSG00000254631.5	0	0	0	1	17	20	0	0	0	0.0438706	0.841845	0.906441	containing	up
ENST00000654763.1	110.879	-2.0762	0.00649814	0.0439737	chr13	100053074	100088950	-	35877	ENSG00000274605.3	321	137	240	7	67	35	20.5394	16.8254	19.8874	0.754019	8.14646	3.89483	divergent	down
ENST00000419190.2	253.755	-1.28332	0.00654725	0.0441047	chr1	201995696	202010463	-	14768	ENSG00000234678.2	449	441	376	108	95	183	69.7949	131.576	75.6919	28.262	28.0616	49.4727	overlapping	down
ENST00000488720.1	75.0703	1.9885	0.00653227	0.0441047	chr3	58162547	58170636	-	8090	ENSG00000244161.1	47	41	19	86	54	173	13.3367	22.3304	6.98214	41.0819	29.1176	85.3756	overlapping	up
ENST00000511998.1	94.8544	2.77571	0.00654222	0.0441047	chr3	129315392	129318311	+	2920	ENSG00000206417.8	40	23	28	15	49	360	31.4468	34.7061	28.5075	19.8522	73.2021	492.216	overlapping	up
ENST00000455557.2	26.5576	-4.00384	0.00654108	0.0441047	chr3	194496317	194501503	-	5187	ENSG00000244675.2	51	58	66	0	0	8	22.5711	49.2688	37.8278	0	0	6.15758	overlapping	down
ENST00000673141.1	7.64516	6.6712	0.00656206	0.0441543	chr1	156404253	156456613	-	52361	ENSG00000125462.19	0	0	0	1	28	10	0	0	0	0.0738062	2.33271	0.76248	same_strand	up
ENST00000651726.1	11.3643	7.24351	0.00671105	0.0450545	chr3	178028130	178172449	-	144320	ENSG00000286003.1	0	0	0	0	15	43	0	0	0	0	0.453393	1.18954	overlapping	up
ENST00000514115.6	11.5565	7.26773	0.00672303	0.0450838	chr5	114475339	114668410	-	193072	ENSG00000246316.8	0	0	0	0	12	47	0	0	0	0	0.271127	0.971885	overlapping	up
MSTRG.57671.7	67.6872	2.49584	0.00675855	0.0452709	chr2	171966430	171968966	+	2537	MSTRG.57671	18	10	50	50	37	211	16.2874	17.3676	58.5913	76.1641	63.6197	332.046	overlapping	up
ENST00000664918.1	10.9465	7.19042	0.00678756	0.0454138	chr22	19291969	19328901	+	36933	ENSG00000287146.1	0	0	0	36	0	23	0	0	0	3.76694	0	2.48628	divergent	up
ENST00000600534.1	81.0822	1.3199	0.00679687	0.0454249	chr19	58559225	58574797	+	15573	ENSG00000267858.7	82	48	44	94	103	106	12.0876	13.5809	8.3997	23.3268	28.8519	27.175	containing	up
ENST00000554235.1	7.26595	6.59942	0.0068385	0.0456516	chr14	53153354	53157528	+	4175	ENSG00000258731.1	0	0	0	23	15	1	0	0	0	21.2898	15.6727	0.956268	divergent	up
ENST00000647921.1	11.9349	7.31549	0.00685621	0.0457183	chr14	20995944	21014822	-	18879	ENSG00000258471.2	0	0	0	59	0	7	0	0	0	12.0774	0	1.48032	overlapping	up
MSTRG.56792.2	249.426	1.1954	0.00690513	0.0459928	chr2	132644616	132671579	-	26964	MSTRG.56792	208	125	238	203	269	431	17.7083	20.4261	26.2407	29.0946	43.5189	63.816	overlapping	up
ENST00000657931.1	39.2753	3.36234	0.00698711	0.0464345	chr2	215178791	215310947	-	132157	ENSG00000286836.1	0	4	21	40	54	92	0	0.133361	0.472403	1.16969	1.78243	2.77929	divergent	up
ENST00000506633.1	26.1196	4.3256	0.00698614	0.0464345	chr13	45418162	45420371	+	2210	ENSG00000251015.1	12	0	0	102	17	17	12.4649	0	0	178.365	33.5557	30.7109	overlapping	up
ENST00000624148.1	54.8689	-1.73236	0.00701095	0.0465408	chr17	51183191	51186403	-	3213	ENSG00000279089.1	155	52	129	13	29	24	110.744	71.3104	119.361	15.6363	39.3729	29.822	nested	down
ENST00000559553.1	26.1567	3.99168	0.00705114	0.046703	chr15	45430652	45441808	-	11157	ENSG00000259342.1	15	0	0	37	47	45	3.08633	0	0	12.8161	18.3764	16.1028	nested	up
ENST00000692721.1	269.007	4.31939	0.00705068	0.046703	chr21	36070024	36070700	+	677	ENSG00000289001.1	44	13	46	10	56	1244	149.198	84.6087	202.001	57.0837	360.836	7336.15	nested	up
ENST00000686815.1	79.3766	1.51712	0.00713403	0.0471992	chr21	44874027	44875807	+	1781	ENSG00000289009.1	80	32	49	83	153	71	103.116	79.1674	81.7929	180.1	374.746	159.159	divergent	up
ENST00000538705.1	11.0988	7.2098	0.00714616	0.0472268	chr11	60841806	60851081	-	9276	ENSG00000256813.1	0	0	0	15	0	43	0	0	0	6.2493	0	18.5073	containing	up
ENST00000617058.1	10.8636	7.17959	0.00721808	0.047649	chr10	124996064	125001491	+	5428	ENSG00000273599.1	0	0	0	41	0	18	0	0	0	29.1907	0	13.2394	nested	up
ENST00000463297.1	30.1029	2.61575	0.00724213	0.0477545	chr3	153881526	153940836	+	59311	ENSG00000243486.1	23	1	13	65	42	31	0.890208	0.0742891	0.651616	4.23525	3.08904	2.08671	overlapping	up
MSTRG.37054.6	46.6569	2.92085	0.00728514	0.0479696	chr16	31880727	31885256	+	4530	MSTRG.37054	36	0	14	50	68	97	18.2433	0	9.18783	42.6552	65.4818	85.4889	overlapping	up
ENST00000647690.1	6.18925	6.36793	0.00733965	0.0482366	chr11	75070512	75096964	-	26453	ENSG00000284722.2	0	0	0	17	13	3	0	0	0	2.48356	2.14377	0.452775	containing	up
ENST00000563763.5	13.306	7.47121	0.00738221	0.0484626	chr17	5772234	5930696	+	158463	ENSG00000284837.1	0	0	0	0	2	66	0	0	0	0	0.055057	1.66285	overlapping	up
ENST00000609937.1	33.7433	3.70371	0.00739155	0.0484703	chr4	140756528	140757921	+	1394	ENSG00000273472.1	2	0	17	117	39	14	3.29356	0	36.2551	324.357	122.043	40.096	divergent	up
ENST00000655402.1	22.0321	4.52513	0.00751432	0.0491666	chr1	23706901	23778283	-	71383	ENSG00000236810.7	0	5	0	8	39	61	0	0.308628	0	0.433108	2.38331	3.4117	containing	up
MSTRG.37612.5	1507.63	1.20024	0.00754542	0.0493156	chr16	57758228	57760955	-	2728	MSTRG.37612	1498	952	942	1372	1052	3055	1260.57	1537.63	1026.57	1943.62	1682.21	4470.98	overlapping	up
ENST00000661928.1	38.1049	4.39058	0.00760925	0.049678	chr4	148445767	149024624	+	578858	ENSG00000287292.1	17	0	0	11	23	153	0.067418	0	0	0.0734381	0.173327	1.05525	divergent	up
ENST00000611145.1	10.5915	7.14251	0.00768615	0.0501249	chr12	106250759	106252786	+	2028	ENSG00000277715.1	0	0	0	22	0	34	0	0	0	41.9233	0	66.9341	nested	up
ENST00000664749.1	10.8045	7.17057	0.00775917	0.0504635	chr2	62533681	62662654	-	128974	ENSG00000226622.6	0	0	0	0	39	16	0	0	0	0	1.31908	0.495284	divergent	up
ENST00000635591.1	10.4921	7.12908	0.00775289	0.0504635	chr6	144004916	144008262	-	3347	ENSG00000283122.1	0	0	0	28	0	28	0	0	0	32.3298	0	33.3994	nested	up
MSTRG.54641.11	274.096	-1.37702	0.00776362	0.0504635	chr2	61077134	61089700	+	12567	MSTRG.54641	597	378	500	174	179	50	109.054	132.532	118.283	53.5079	62.1343	15.8845	overlapping	down
ENST00000596585.3	73.2497	1.75905	0.00781024	0.050711	chr9	137084946	137086817	-	1872	ENSG00000268996.3	70	16	51	81	58	157	85.8403	37.6595	80.993	167.217	135.155	334.834	divergent	up
ENST00000568177.1	33.1465	3.16555	0.00784296	0.0508677	chr14	103525010	103529072	-	4063	ENSG00000260285.1	0	10	11	50	54	52	0	10.8446	8.04876	47.558	57.9772	51.0967	divergent	up
ENST00000451617.1	5.68403	6.24467	0.00787934	0.0510478	chr10	14074284	14087605	+	13322	ENSG00000235410.1	0	0	0	12	12	6	0	0	0	3.48107	3.92936	1.79812	overlapping	up
ENST00000566537.1	10.6909	7.15582	0.00791019	0.0511917	chr16	29806496	29807732	-	1237	ENSG00000259952.1	0	0	0	16	0	40	0	0	0	49.9863	0	129.1	overlapping	up
ENST00000507435.1	11.8586	6.33098	0.00793779	0.0512815	chr5	4451930	4866221	-	414292	ENSG00000248973.3	1	0	0	0	19	41	0.00554105	0	0	0	0.200059	0.395106	overlapping	up
MSTRG.40338.30	353.474	-1.33961	0.00794137	0.0512815	chr17	15706385	15710258	+	3874	MSTRG.40338	846	518	525	321	89	128	501.314	589.156	402.887	320.218	100.217	131.913	overlapping	down
ENST00000439901.1	24.1268	4.08244	0.00798872	0.0514751	chr9	106974833	107102988	-	128156	ENSG00000230782.1	13	0	0	18	51	49	0.232865	0	0	0.542793	1.73597	1.52649	overlapping	up
ENST00000608405.2	10.3927	7.11552	0.00808225	0.0520213	chr21	37267784	37268497	+	714	ENSG00000272948.2	0	0	0	34	0	22	0	0	0	184.027	0	123.016	overlapping	up
ENST00000623330.1	10.9101	7.18595	0.00813852	0.0523266	chr11	90223153	90226538	+	3386	ENSG00000280367.1	0	0	0	50	0	10	0	0	0	57.0668	0	11.791	divergent	up
ENST00000458377.1	13.246	4.29264	0.00816468	0.0523812	chr2	241015599	241064116	-	48518	ENSG00000225521.1	6	0	0	17	21	28	0.283888	0	0	1.35409	1.88811	2.30405	overlapping	up
ENST00000662748.1	10.3627	7.11108	0.00815944	0.0523812	chr8	142111414	142185527	-	74114	ENSG00000287332.1	0	0	0	24	0	31	0	0	0	1.25144	0	1.66993	same_strand	up
ENST00000624273.1	182.216	-1.44389	0.00818618	0.0524623	chr1	28544460	28546542	+	2083	ENSG00000279443.1	398	221	391	36	93	124	438.624	467.48	558.047	66.7904	194.762	237.667	same_strand	down
ENST00000411561.1	13.1964	4.58886	0.00820273	0.0525116	chr9	6415145	6449558	-	34414	ENSG00000233367.1	0	3	0	21	33	12	0	0.384102	0	2.35822	4.18301	1.39214	nested	up
ENST00000637813.1	10.4007	7.11563	0.00825124	0.0527652	chr6	43803193	43842625	+	39433	ENSG00000283573.1	0	0	0	0	28	25	0	0	0	0	3.09748	2.53114	same_strand	up
ENST00000670559.1	10.4621	7.12468	0.00826191	0.0527765	chr22	26860553	26968763	+	108211	ENSG00000223704.2	0	0	0	18	0	37	0	0	0	0.642838	0	1.36511	overlapping	up
ENST00000504297.1	10.3951	7.11486	0.0083034	0.0528706	chr5	147180204	147234859	-	54656	ENSG00000250343.1	0	0	0	0	23	30	0	0	0	0	1.83569	2.19139	divergent	up
ENST00000519040.1	7.03902	6.55207	0.00830045	0.0528706	chr5	150475531	150485968	-	10438	ENSG00000254333.1	0	0	0	1	11	24	0	0	0	0.37024	4.59712	9.17974	overlapping	up
ENST00000504610.2	10.2799	7.09965	0.00829632	0.0528706	chr11	112270749	112362534	+	91786	ENSG00000250303.5	0	0	0	29	0	26	0	0	0	1.22102	0	1.13092	same_strand	up
ENST00000433131.1	278.166	-1.02951	0.00831892	0.0529126	chr1	236540094	236550280	-	10187	ENSG00000230325.1	633	264	561	239	120	128	142.645	114.187	163.719	90.6676	51.386	50.1649	nested	down
ENST00000636224.2	7.54837	6.65324	0.00834021	0.0529619	chr3	181534613	181700611	-	165999	ENSG00000239381.7	0	0	0	5	1	33	0	0	0	0.116403	0.0262787	0.793679	divergent	up
ENST00000507251.1	45.9656	2.41192	0.00835347	0.0529619	chr5	33424025	33440619	-	16595	ENSG00000249572.2	5	9	39	90	61	54	0.691658	2.3896	6.98668	20.9588	16.0348	12.9913	divergent	up
ENST00000689900.1	76.5431	1.98745	0.00834486	0.0529619	chr16	30634528	30635572	+	1045	ENSG00000288983.1	16	32	59	171	94	61	35.1482	134.925	167.849	632.383	392.393	233.05	divergent	up
ENST00000655658.1	6.98821	6.54363	0.00837659	0.0529958	chr1	203996532	204008357	+	11826	ENSG00000286383.1	0	0	0	27	1	10	0	0	0	8.82321	0.368869	3.37597	same_strand	up
ENST00000623833.1	20.0682	4.19098	0.00838656	0.0530016	chr19	15904556	15907234	+	2679	ENSG00000279717.1	0	0	8	57	27	18	0	0	8.8777	82.2248	43.9644	26.8248	convergent	up
ENST00000513755.2	41.1436	4.08588	0.00839676	0.0530096	chr5	78342338	78360414	-	18077	ENSG00000245556.4	0	12	0	119	38	51	0	2.92493	0	25.4402	9.16996	11.2637	divergent	up
ENST00000413269.3	11.0977	4.98228	0.00841371	0.0530601	chr9	68541036	68644442	+	103407	ENSG00000226337.3	0	2	0	5	21	29	0	0.0852198	0	0.186862	0.885889	1.11966	divergent	up
ENST00000613921.1	33.3729	5.45884	0.00844144	0.0531784	chr20	50184598	50191498	-	6901	ENSG00000277449.1	0	4	0	41	0	129	0	2.55393	0	22.96	0	74.6301	overlapping	up
ENST00000437515.1	8.70005	4.93759	0.00845166	0.0531862	chr1	121360156	121397905	-	37750	ENSG00000230806.1	1	1	0	2	21	20	0.060811	0.116719	0	0.204745	2.42668	2.11519	overlapping	up
ENST00000666628.1	12.1333	7.33807	0.00851309	0.053516	chrX	36678678	36866689	-	188012	ENSG00000286475.1	0	0	0	0	3	59	0	0	0	0	0.0696059	1.25286	overlapping	up
ENST00000668682.1	5.79549	6.27184	0.00855818	0.0537425	chr10	35641097	35647826	+	6730	ENSG00000287528.1	0	0	0	5	8	17	0	0	0	2.87115	5.18543	10.0849	overlapping	up
ENST00000610007.1	8.25084	-5.29168	0.00857232	0.0537624	chr3	179584271	179584410	-	140	ENSG00000272660.1	17	27	8	0	1	0	278.753	849.759	169.881	0	31.1589	0	nested	down
ENST00000449270.1	80.8346	2.82192	0.00857949	0.0537624	chr20	9986088	10007116	+	21029	ENSG00000243961.2	59	0	32	170	148	58	6.44069	0	4.52392	31.2414	30.701	11.0115	overlapping	up
ENST00000660173.1	6.97914	6.54002	0.00862848	0.0539613	chr5	118000253	118562088	-	561836	ENSG00000250891.3	0	0	0	4	2	30	0	0	0	0.0275138	0.0155285	0.213181	overlapping	up
ENST00000597411.1	6.8479	6.5123	0.00862944	0.0539613	chr19	18557775	18561560	-	3786	ENSG00000268030.1	0	0	0	1	15	19	0	0	0	1.02075	17.2831	20.0359	containing	up
ENST00000450995.1	8.73297	4.9858	0.00866878	0.0540871	chr10	69215333	69232490	-	17158	ENSG00000229261.1	0	0	2	21	18	6	0	0	0.346535	4.72991	4.57632	1.39611	overlapping	up
ENST00000665186.1	10.2168	7.09054	0.00867693	0.0540871	chr13	80697177	81017737	-	320561	ENSG00000286746.1	0	0	0	21	0	33	0	0	0	0.253168	0	0.410998	overlapping	up
ENST00000656379.1	58.1914	3.97758	0.00866574	0.0540871	chr14	22197446	22432734	-	235289	ENSG00000251002.9	0	18	0	65	122	97	0	0.337079	0	1.06761	2.26187	1.64591	overlapping	up
ENST00000586698.1	15.593	4.37281	0.00869853	0.0541648	chr19	14305458	14363990	-	58533	ENSG00000266913.1	0	4	0	18	30	29	0	0.301106	0	1.18843	2.23579	1.97803	divergent	up
ENST00000452336.1	5.92055	6.30449	0.00873832	0.0543555	chr20	50645471	50660291	+	14821	ENSG00000234693.1	0	0	0	21	7	4	0	0	0	5.47573	2.0603	1.0775	nested	up
ENST00000595728.2	40.7126	2.62007	0.00874965	0.0543689	chr19	40779780	40796943	-	17164	ENSG00000282951.1	15	11	16	8	100	71	2.00619	2.8238	2.77131	1.80124	25.4151	16.5149	overlapping	up
ENST00000678483.1	44.5964	1.83733	0.00878681	0.0544915	chr3	119969044	120068204	-	99161	ENSG00000288662.1	32	9	37	46	58	78	0.740812	0.39991	1.10929	1.79274	2.55151	3.14044	nested	up
MSTRG.88617.5	5.48613	6.19363	0.00878777	0.0544915	chr7	32716692	32728736	-	12045	MSTRG.88617	0	0	0	12	10	7	0	0	0	3.85013	3.62162	2.32021	overlapping	up
MSTRG.73534.1	24.7408	3.21447	0.00885303	0.0548388	chr4	53916636	53951525	-	34890	MSTRG.73534	7	0	13	35	64	18	0.46057	0	1.10771	3.87675	8.00183	2.05972	overlapping	up
ENST00000510705.3	13.6007	4.62742	0.00888236	0.0548537	chr4	21949015	22330330	+	381316	ENSG00000250039.4	0	3	0	8	27	32	0	0.0346654	0	0.0810785	0.308879	0.335044	divergent	up
ENST00000510795.2	14.0689	-6.08581	0.00888319	0.0548537	chr4	94743668	94757681	-	14014	ENSG00000249599.2	34	0	82	0	0	1	5.56949	0	17.3954	0	0	0.284888	divergent	down
ENST00000333487.2	17.1734	3.14363	0.00887319	0.0548537	chr22	41831215	41834665	-	3451	ENSG00000184068.2	8	0	7	35	21	26	5.32162	0	6.03027	39.1944	26.5451	30.0791	overlapping	up
ENST00000591331.1	10.2096	7.08886	0.0089258	0.0550594	chr18	59360700	59386749	+	26050	ENSG00000267677.1	0	0	0	0	32	20	0	0	0	0	5.35861	3.0652	divergent	up
MSTRG.43994.2	70.9846	1.82136	0.00900652	0.055442	chr17	64322868	64332902	-	10035	MSTRG.43994	48	46	15	122	92	78	10.9805	20.1976	4.44383	46.9832	39.9927	31.0323	overlapping	up
ENST00000509185.2	21.8309	4.14147	0.00905161	0.0556458	chr5	126751963	126776486	-	24524	ENSG00000251072.2	0	0	9	52	15	43	0	0	1.09102	8.19431	2.66815	7.00025	divergent	up
ENST00000594262.1	10.2601	7.09723	0.0090584	0.0556458	chr19	1440839	1441938	+	1100	ENSG00000268798.1	0	0	0	42	0	14	0	0	0	147.556	0	50.8126	same_strand	up
ENST00000613809.1	5.66859	6.24086	0.00910839	0.055895	chr13	112602828	112606417	-	3590	ENSG00000277159.1	0	0	0	13	13	4	0	0	0	13.9942	15.7964	4.44838	same_strand	up
ENST00000561961.2	9.98801	7.05794	0.0092206	0.0564667	chr9	122937623	122940326	+	2704	ENSG00000261094.2	0	0	0	23	0	30	0	0	0	32.8717	0	44.2946	same_strand	up
ENST00000395251.5	10.0046	7.0603	0.00921619	0.0564667	chr10	62520448	62672011	+	151564	ENSG00000285551.2	0	0	0	22	0	31	0	0	0	0.560954	0	0.816586	nested	up
ENST00000564193.1	5.55806	6.21181	0.00925214	0.0566013	chr16	47004513	47035385	+	30873	ENSG00000259821.1	0	0	0	8	15	6	0	0	0	1.00141	2.11945	0.775905	divergent	up
ENST00000607978.1	261.93	-1.89265	0.00926863	0.0566438	chr7	66739829	66740385	-	557	ENSG00000272831.1	673	500	319	120	16	158	2773.7	3955.26	1702.62	832.581	125.307	1132.5	nested	down
ENST00000536529.5	6.79257	6.50273	0.00937912	0.05726	chr11	104445868	104609296	-	163429	ENSG00000256422.7	0	0	0	27	1	9	0	0	0	0.638462	0.026692	0.219862	overlapping	up
ENST00000415890.1	10.3729	7.11311	0.00945414	0.0575993	chr6	37815777	37819218	-	3442	ENSG00000225945.1	0	0	0	47	0	10	0	0	0	52.7701	0	11.5991	divergent	up
ENST00000607047.1	10.3729	7.11311	0.00945414	0.0575993	chr8	38382364	38383461	+	1098	ENSG00000272092.1	0	0	0	47	0	10	0	0	0	165.423	0	36.3608	divergent	up
ENST00000648283.1	6.11054	6.34994	0.00953411	0.057908	chr1	100220488	100253414	+	32927	ENSG00000285530.1	0	0	0	21	2	10	0	0	0	2.46472	0.264965	1.21251	overlapping	up
ENST00000585081.1	6.65678	6.47143	0.00952685	0.057908	chr17	75344405	75373662	+	29258	ENSG00000265987.1	0	0	0	1	19	14	0	0	0	0.132086	2.83282	1.91038	nested	up
MSTRG.86325.1	6.0467	6.33398	0.00951927	0.057908	chr6	133746997	133749910	+	2914	MSTRG.86325	0	0	0	14	16	2	0	0	0	18.5669	23.9519	2.74017	overlapping	up
ENST00000662663.1	5.48048	6.19218	0.00960384	0.0582718	chr1	241453751	241484995	-	31245	ENSG00000287738.1	0	0	0	12	5	12	0	0	0	1.48423	0.698071	1.53333	same_strand	up
ENST00000449694.2	9.84492	7.03739	0.00971414	0.0588207	chr11	64420535	64432670	+	12136	ENSG00000231492.3	0	0	0	33	20	0	0	0	0	10.5085	7.18893	0	same_strand	up
ENST00000659932.1	9.8255	7.03423	0.00980776	0.0593077	chr6	108441880	108558286	-	116407	ENSG00000287044.1	0	0	0	21	0	31	0	0	0	0.697173	0	1.06321	overlapping	up
ENST00000650629.1	52.3864	3.75023	0.00981459	0.0593077	chr16	70349085	70372166	-	23082	ENSG00000285710.1	36	0	0	104	75	79	3.58037	0	0	17.4125	14.1742	13.6644	overlapping	up
ENST00000565944.1	36.3883	3.2678	0.00992903	0.0599382	chr2	18547386	18548204	-	819	ENSG00000260331.1	21	0	10	45	115	12	58.8619	0	36.2994	212.339	612.525	58.497	same_strand	up
MSTRG.57922.17	817.061	1.07931	0.00995393	0.0600273	chr2	178413950	178440243	+	26294	MSTRG.57922	1009	257	872	1237	1101	596	88.0914	43.0662	98.5923	181.808	182.659	90.4953	overlapping	up
ENST00000550014.1	10.5726	7.13936	0.0100259	0.0603389	chr12	86599578	86838998	-	239421	ENSG00000258185.2	0	0	0	0	7	47	0	0	0	0	0.12754	0.78374	overlapping	up
ENST00000620106.1	70.9552	-2.81387	0.0101923	0.0612781	chr12	32736930	32737660	-	731	ENSG00000275854.1	212	144	99	35	0	13	665.76	867.971	402.625	185.034	0	71.0006	overlapping	down
ENST00000649415.1	9.9925	7.05789	0.0102427	0.0615187	chr11	39024631	39161638	-	137008	ENSG00000285751.1	0	0	0	0	13	38	0	0	0	0	0.413912	1.10732	overlapping	up
ENST00000446811.1	9.11667	4.72517	0.0103048	0.0618287	chr6	168242938	168262581	+	19644	ENSG00000234647.2	3	0	0	23	6	18	0.350583	0	0	4.52479	1.33239	3.6583	convergent	up
ENST00000610917.1	50.2104	-1.76347	0.0103502	0.0620385	chr12	29332733	29333383	-	651	ENSG00000273680.1	126	58	116	33	19	9	444.312	392.561	529.737	195.9	127.316	55.1948	nested	down
ENST00000439798.1	5.47182	6.18996	0.0103957	0.0621956	chr2	234444590	234454595	-	10006	ENSG00000231682.1	0	0	0	13	12	4	0	0	0	5.02092	5.23156	1.59601	same_strand	up
ENST00000418927.2	315.405	-1.93906	0.0103974	0.0621956	chr14	53685139	53850882	-	165744	ENSG00000235269.2	849	417	653	13	123	198	11.759	11.0856	11.7127	0.303114	3.23726	4.7694	same_strand	down
ENST00000442483.2	10.3232	7.10624	0.0104578	0.0624394	chr1	2212523	2220738	+	8216	ENSG00000234396.3	0	0	0	50	0	7	0	0	0	23.5185	0	3.40153	overlapping	up
ENST00000657946.1	9.67956	7.01256	0.0104957	0.0625311	chr2	63106879	63197037	+	90159	ENSG00000286480.1	0	0	0	18	0	33	0	0	0	0.77155	0	1.46131	overlapping	up
ENST00000657094.1	48.6336	1.71175	0.0105224	0.0626276	chr3	159711852	159731646	-	19795	ENSG00000286913.1	52	13	28	42	70	82	6.03041	2.89366	4.20519	8.19963	15.426	16.5384	nested	up
ENST00000563151.1	9.54701	6.99293	0.010567	0.0628296	chr16	66549280	66551189	+	1910	ENSG00000261519.3	0	0	0	26	0	25	0	0	0	52.6066	0	52.2568	overlapping	up
ENST00000595094.1	9.99024	7.05758	0.0106139	0.062982	chr19	20553792	20661583	-	107792	ENSG00000269110.1	0	0	0	0	11	40	0	0	0	0	0.44516	1.48153	overlapping	up
ENST00000526408.1	53.3837	2.87321	0.0106653	0.0631606	chr11	43921076	44001157	+	80082	ENSG00000254409.3	24	0	31	57	46	142	0.687979	0	1.15083	2.75068	2.50572	7.07929	containing	up
ENST00000417975.1	9.79798	7.02952	0.0107035	0.0633237	chr1	83575776	83860996	-	285221	ENSG00000233008.7	0	0	0	0	14	36	0	0	0	0	0.21412	0.503915	same_strand	up
ENST00000667635.1	29.5793	2.56975	0.0107585	0.0634334	chr1	38859973	38965038	+	105066	ENSG00000228436.4	10	13	6	14	40	76	0.218493	0.545182	0.169774	0.514952	1.66076	2.88794	containing	up
ENST00000534006.1	137.398	-1.23715	0.0107648	0.0634334	chr8	143833270	143834063	-	794	ENSG00000255343.1	434	173	151	61	81	72	1254.78	960.032	565.379	296.9	445.015	362.033	overlapping	down
ENST00000548257.1	9.59354	7.00021	0.0107331	0.0634334	chr12	48350945	48442411	+	91467	ENSG00000257735.1	0	0	0	35	0	17	0	0	0	1.47878	0	0.742029	overlapping	up
ENST00000433510.2	176.959	1.16719	0.0107541	0.0634334	chr17	48635923	48647023	-	11101	ENSG00000272763.1	119	130	134	180	206	253	24.6084	51.599	35.8861	62.663	80.9497	90.9902	same_strand	up
MSTRG.54465.1	40.6561	2.84194	0.0107914	0.0635265	chr2	55050821	55087015	+	36195	MSTRG.54465	16	0	26	43	58	85	1.01478	0	2.13554	4.59114	6.9902	9.37576	overlapping	up
ENST00000624508.1	146.717	5.318	0.0108058	0.0635482	chr16	31093727	31095944	+	2218	ENSG00000280160.1	36	0	0	287	188	280	37.2597	0	0	500.059	369.748	504.003	nested	up
ENST00000664205.1	9.70633	7.0172	0.0108589	0.0636712	chr5	91470013	91612566	+	142554	ENSG00000281357.4	0	0	0	40	0	13	0	0	0	1.08438	0	0.364083	divergent	up
ENST00000608063.1	28.1693	-1.96385	0.0108917	0.0638001	chr10	103450196	103450852	+	657	ENSG00000273485.1	68	45	53	8	8	14	237.598	301.792	239.825	47.0571	53.1171	85.0744	nested	down
ENST00000643787.1	9.62269	7.00343	0.0109495	0.0640759	chr17	10794906	10838094	-	43189	ENSG00000284876.1	0	0	0	0	32	17	0	0	0	0	3.23212	1.57149	containing	up
ENST00000570408.1	73.5886	9.93885	0.0109727	0.0641484	chr17	79848058	79850110	-	2053	ENSG00000262343.1	0	0	0	22	0	356	0	0	0	41.4128	0	692.305	same_strand	up
MSTRG.64826.1	74.4838	1.59317	0.0109931	0.0642041	chr22	28800683	28848559	+	47877	MSTRG.64826	35	53	37	123	92	80	1.67819	4.87763	2.29751	9.92839	8.38245	6.67113	overlapping	up
ENST00000641100.1	6.86372	6.51563	0.011023	0.0643151	chr1	7998187	7999934	-	1748	ENSG00000284716.1	0	0	0	1	29	5	0	0	0	2.21085	72.3713	11.42	same_strand	up
ENST00000581153.1	5.85424	6.28606	0.0110496	0.0644069	chr17	77273784	77281897	-	8114	ENSG00000263718.2	0	0	0	2	16	12	0	0	0	0.952567	8.60191	5.90449	overlapping	up
ENST00000657889.1	6.52045	6.44228	0.011162	0.0649983	chr7	54185071	54257577	-	72507	ENSG00000287953.1	0	0	0	8	1	25	0	0	0	0.426393	0.0601631	1.37656	overlapping	up
ENST00000521731.1	10.0409	7.06513	0.0111876	0.0650837	chr8	28250063	28339255	-	89193	ENSG00000253690.1	0	0	0	8	0	44	0	0	0	0.346625	0	1.96951	overlapping	up
ENST00000661592.1	6.03971	6.33117	0.0112124	0.0651636	chr12	121687187	121689380	+	2194	ENSG00000286586.1	0	0	0	2	7	22	0	0	0	3.52285	13.9178	40.0334	divergent	up
MSTRG.94788.2	102.591	-1.56027	0.0112894	0.0655472	chr8	52940965	52943734	+	2770	MSTRG.94788	141	95	342	52	33	52	116.853	151.114	367.054	72.5478	51.969	74.948	overlapping	down
ENST00000547326.2	42.7259	3.7636	0.011332	0.0657301	chr12	75483454	75489820	-	6367	ENSG00000257497.2	29	0	0	43	72	92	10.4559	0	0	26.0996	49.3296	57.6885	nested	up
ENST00000665938.1	5.5447	6.20993	0.0113843	0.0659686	chr14	85911438	86071088	+	159651	ENSG00000258733.7	0	0	0	20	6	4	0	0	0	0.484127	0.163942	0.100029	overlapping	up
ENST00000666280.1	12.131	7.33783	0.011431	0.0661101	chr5	51438792	51665048	-	226257	ENSG00000288035.1	0	0	0	0	1	61	0	0	0	0	0.01928	1.07638	convergent	up
ENST00000623673.1	59.3335	2.88539	0.0114572	0.0661973	chr5	441498	443160	-	1663	ENSG00000221990.5	28	22	0	88	57	129	38.6514	58.2896	0	204.499	149.518	309.695	divergent	up
ENST00000675665.1	9.52726	6.99034	0.0114721	0.0662186	chr2	11372612	11403175	+	30564	ENSG00000224177.8	0	0	0	39	0	13	0	0	0	4.93123	0	1.69812	divergent	up
ENST00000477916.5	55.4052	2.86985	0.0114893	0.0662534	chr1	23581495	23640568	+	59074	ENSG00000197880.10	24	22	0	114	81	63	0.93264	1.64092	0	7.45777	5.98134	4.25775	divergent	up
MSTRG.3222.8	61.1034	1.9858	0.0115189	0.0662949	chr1	52036410	52055202	-	18793	MSTRG.3222	52	16	31	66	29	160	6.35194	3.75132	4.90398	13.5721	6.7315	33.9907	overlapping	up
ENST00000691675.1	36.8813	4.0528	0.011534	0.0663175	chr6	136290014	136292937	+	2924	ENSG00000289312.1	0	11	0	117	48	22	0	16.5758	0	154.635	71.61	30.0387	divergent	up
ENST00000691543.1	13.9658	4.15728	0.0116245	0.0667089	chr2	70124036	70132897	-	8862	ENSG00000231327.2	7	0	0	38	13	20	1.81328	0	0	16.5711	6.39914	9.0102	same_strand	up
ENST00000643090.1	19.8308	4.33323	0.0116194	0.0667089	chr7	16970320	17299288	-	328969	ENSG00000237773.8	9	0	0	26	5	68	0.0628039	0	0	0.305435	0.0663018	0.825259	overlapping	up
ENST00000503998.1	10.0275	7.0629	0.0116566	0.0667959	chr4	110512488	110519505	-	7018	ENSG00000250511.1	0	0	0	0	44	7	0	0	0	0	27.3495	3.98218	nested	up
ENST00000648357.1	6.17568	6.36476	0.0116735	0.0667959	chr17	50781306	50792493	+	11188	ENSG00000285829.1	0	0	0	17	1	15	0	0	0	5.87215	0.389904	5.35273	divergent	up
MSTRG.59853.20	69.26	3.19444	0.0116683	0.0667959	chr2	237519991	237526482	+	6492	MSTRG.59853	17	25	2	50	7	266	6.01131	16.9677	0.915872	29.764	4.70359	163.583	overlapping	up
MSTRG.23973.8	36.1968	1.98777	0.0117916	0.0674063	chr12	105127223	105139338	+	12116	MSTRG.23973	37	7	17	73	54	27	7.01038	2.54565	4.17131	23.2844	19.4422	8.89694	overlapping	up
ENST00000637510.1	30.1724	4.47625	0.0118938	0.0679251	chr9	137605744	137711018	+	105275	ENSG00000283411.1	0	0	10	5	15	128	0	0	0.282396	0.183546	0.62155	4.85424	overlapping	up
ENST00000508038.1	9.17229	6.93517	0.0120037	0.0684212	chr4	41748293	41824119	+	75827	ENSG00000250467.1	0	0	0	25	0	24	0	0	0	1.27414	0	1.26364	overlapping	up
MSTRG.61340.6	101.461	-1.40814	0.0120954	0.0688778	chr20	33990497	33993467	-	2971	MSTRG.61340	281	92	216	36	33	76	217.121	136.441	216.14	46.8274	48.4531	102.129	overlapping	down
ENST00000605862.5	37.8718	1.92086	0.0122245	0.0695461	chr7	128574751	128626473	+	51723	ENSG00000242588.6	13	21	20	56	65	36	0.576977	1.78894	1.14955	4.18413	5.48201	2.77879	same_strand	up
ENST00000556390.1	37.78	3.00984	0.0123184	0.0700131	chr14	58370023	58395641	-	25619	ENSG00000258658.1	17	0	19	120	42	20	1.5233	0	2.20483	18.1017	7.1515	3.11677	overlapping	up
ENST00000604760.1	38.6656	-2.75197	0.0124734	0.0706905	chr15	67541072	67542604	-	1533	ENSG00000270964.1	126	49	90	18	0	9	188.681	140.836	174.535	45.3765	0	23.4389	divergent	down
ENST00000426453.1	11.4478	-3.77989	0.0125121	0.0708249	chr6	56844002	56864078	+	20077	ENSG00000231441.2	43	24	13	0	1	3	4.91664	5.26711	1.92499	0	0.217276	0.596566	overlapping	down
ENST00000437833.2	1022.69	-1.04393	0.0125884	0.0711383	chr1	161368022	161371964	+	3943	ENSG00000288670.1	2158	1106	2001	869	638	270	1256.39	1235.92	1508.7	851.713	705.836	273.384	divergent	down
ENST00000623748.1	9.76943	7.02672	0.012666	0.0715084	chr1	228486188	228487120	-	933	ENSG00000279306.1	0	0	0	48	0	6	0	0	0	198.82	0	25.6747	divergent	up
ENST00000526436.1	61.7203	2.96441	0.0127011	0.0716386	chr11	56848568	56878078	+	29511	ENSG00000255433.5	61	0	7	113	124	52	4.74509	0	0.705176	14.7977	18.3294	7.03486	divergent	up
ENST00000656490.1	6.06532	6.33717	0.0127782	0.0720009	chr17	15806390	15847996	-	41607	ENSG00000237057.3	0	0	0	1	15	15	0	0	0	0.0928825	1.57266	1.43933	convergent	up
ENST00000614771.2	65.4453	1.58151	0.0128188	0.0720964	chr20	57710156	57712780	+	2625	ENSG00000278709.2	56	41	22	72	74	110	48.9731	68.82	24.9159	105.999	122.974	167.301	overlapping	up
ENST00000438872.1	18.4113	3.0381	0.0129292	0.0726489	chr3	48440352	48446632	-	6281	ENSG00000244380.1	15	1	2	22	15	49	5.48228	0.701506	0.946639	13.5361	10.4177	31.1461	overlapping	up
ENST00000519041.1	6.06872	6.33796	0.0129481	0.0726857	chr8	86707547	86765023	+	57477	ENSG00000254115.1	0	0	0	1	18	12	0	0	0	0.0672367	1.36612	0.833534	overlapping	up
ENST00000451762.4	5.32927	6.15148	0.0129757	0.0727031	chr4	84966226	85011277	+	45052	ENSG00000180769.10	0	0	0	10	15	3	0	0	0	0.857801	1.4524	0.265854	overlapping	up
MSTRG.23656.3	64.1067	-2.71329	0.0129648	0.0727031	chr12	98486999	98491109	-	4111	MSTRG.23656	242	60	155	32	0	14	135.135	64.3079	112.09	30.0817	0	13.5962	overlapping	down
ENST00000522189.1	42.9434	2.47036	0.0130249	0.0727038	chr5	165349030	165778689	+	429660	ENSG00000253693.1	16	17	13	40	13	136	0.0854858	0.174335	0.0899501	0.359779	0.131986	1.26372	overlapping	up
ENST00000566847.1	8.94351	6.89882	0.0129931	0.0727038	chr10	99621055	99621918	+	864	ENSG00000260475.1	0	0	0	27	0	21	0	0	0	120.768	0	97.038	divergent	up
ENST00000446537.5	35.8614	2.8112	0.0130182	0.0727038	chr20	3106913	3150867	+	43955	ENSG00000235958.5	1	10	19	58	20	87	0.0522265	1.00243	1.28508	5.09941	1.98487	7.90219	overlapping	up
ENST00000416406.1	66.9946	2.04851	0.0130931	0.0730158	chr22	38739003	38749041	+	10039	ENSG00000225450.1	9	28	52	71	76	134	2.05803	12.2893	15.3991	27.3318	33.0243	53.2906	overlapping	up
ENST00000668046.1	54.957	3.09897	0.0131205	0.0730998	chr11	10884158	10899364	-	15207	ENSG00000250041.3	0	15	22	58	33	165	0	4.34618	4.30093	14.7396	9.4663	43.3188	same_strand	up
ENST00000525893.1	9.20879	6.94004	0.0131943	0.073442	chr11	462930	463899	-	970	ENSG00000255237.1	0	0	0	0	12	35	0	0	0	0	53.9659	144.056	nested	up
ENST00000612722.1	34.1638	1.87626	0.0132443	0.0736513	chr20	63253978	63261615	+	7638	ENSG00000275620.1	34	8	18	33	65	42	10.2188	4.61499	7.0061	16.6969	37.1231	21.9536	overlapping	up
ENST00000546324.1	8.89381	6.89089	0.0133884	0.0743829	chr11	73307235	73309361	-	2127	ENSG00000257038.1	0	0	0	30	0	18	0	0	0	54.5073	0	33.7864	overlapping	up
ENST00000557544.2	171.665	-1.0142	0.0134267	0.0745257	chr14	61680723	61695892	-	15170	ENSG00000258777.2	355	189	330	84	133	80	53.7207	54.8955	64.6713	21.399	38.2451	21.0543	overlapping	down
ENST00000426509.1	9.01654	6.90958	0.0135099	0.074708	chr13	44651812	44701016	+	49205	ENSG00000237585.1	0	0	0	0	15	31	0	0	0	0	1.32982	2.51529	divergent	up
ENST00000438154.1	9.01654	6.90958	0.0135099	0.074708	chr20	51831797	51862912	-	31116	ENSG00000227964.1	0	0	0	0	15	31	0	0	0	0	2.10289	3.97754	same_strand	up
MSTRG.88382.4	142.662	1.69657	0.0134903	0.074708	chr7	26171241	26174670	-	3430	MSTRG.88382	191	59	24	288	144	149	127.832	75.7911	20.8018	324.488	183.138	173.432	overlapping	up
ENST00000431558.1	48.0034	1.56392	0.0135477	0.0747942	chr3	9947404	9954787	+	7384	ENSG00000230082.1	42	27	21	73	44	72	13.0574	16.1114	8.45495	38.206	25.9939	38.9293	overlapping	up
ENST00000660573.1	335.265	-1.0291	0.0135508	0.0747942	chr17	20416610	20447224	+	30615	ENSG00000287490.1	706	242	837	240	195	148	52.9382	34.829	81.2783	30.2955	27.785	19.3003	convergent	down
ENST00000644129.1	11.3307	7.23938	0.0135966	0.074924	chr6	105679378	105893041	-	213664	ENSG00000284999.1	0	0	0	1	0	57	0	0	0	0.0180871	0	1.06507	overlapping	up
MSTRG.71300.29	41.4877	1.80754	0.0135996	0.074924	chr3	177062966	177196484	-	133519	MSTRG.71300	44	8	25	57	37	76	0.756499	0.264002	0.556647	1.6498	1.20884	2.27252	overlapping	up
ENST00000670456.1	5.43868	6.18142	0.013636	0.0749852	chr3	150339478	150343210	-	3733	ENSG00000286501.1	0	0	0	15	12	2	0	0	0	15.5287	14.0228	2.13899	divergent	up
ENST00000506305.1	8.80587	6.87633	0.0136326	0.0749852	chr5	4033713	4041764	-	8052	ENSG00000249994.1	0	0	0	25	22	0	0	0	0	11.9988	11.9187	0	overlapping	up
ENST00000663813.1	8.79758	6.87499	0.0136509	0.0749977	chr21	37337382	37366858	-	29477	ENSG00000287637.1	0	0	0	24	0	23	0	0	0	3.14651	0	3.11516	overlapping	up
ENST00000657344.1	40.2763	1.81541	0.0138155	0.0758315	chr3	39420644	39424870	+	4227	ENSG00000286996.1	28	23	13	74	34	58	15.2063	23.9748	9.14312	67.655	35.0878	54.7813	same_strand	up
ENST00000604818.1	9.23818	6.94459	0.0138548	0.0759773	chr2	213152970	213153659	+	690	ENSG00000270659.1	0	0	0	0	38	9	0	0	0	0	240.24	52.0751	divergent	up
ENST00000670781.1	5.18447	6.11135	0.0138873	0.076085	chr8	6572571	6576219	-	3649	ENSG00000288076.1	0	0	0	7	16	4	0	0	0	7.41352	19.1274	4.37645	nested	up
ENST00000607783.1	106.243	-1.72072	0.0139075	0.0761253	chr3	53858994	53861576	-	2583	ENSG00000271976.1	333	111	208	67	10	55	295.95	189.347	239.399	100.242	16.8883	85.0109	nested	down
ENST00000667578.1	8.8441	6.88291	0.0139205	0.0761263	chr6	108261288	108269200	+	7913	ENSG00000286562.1	0	0	0	33	0	15	0	0	0	16.1166	0	7.56809	divergent	up
ENST00000688995.1	8.82542	6.87865	0.0140031	0.0765072	chr8	134715820	134799248	-	83429	ENSG00000289405.1	0	0	0	0	19	26	0	0	0	0	0.993451	1.24421	same_strand	up
ENST00000643361.1	10.4756	6.15049	0.0140263	0.0765635	chr1	68679202	68943391	+	264190	ENSG00000285407.1	1	0	0	0	7	46	0.00868926	0	0	0	0.115582	0.695149	overlapping	up
ENST00000426702.1	8.7313	6.86424	0.0140595	0.0766034	chr3	23804024	23806905	-	2882	ENSG00000223791.1	0	0	0	28	0	19	0	0	0	37.5461	0	26.3206	overlapping	up
ENST00000604430.1	9.92256	6.07134	0.0140493	0.0766034	chr16	29291220	29372110	+	80891	ENSG00000198106.8	1	0	0	0	37	13	0.0283791	0	0	0	1.99532	0.641622	convergent	up
ENST00000637635.1	8.82316	6.87829	0.0141593	0.0770765	chr16	50407666	50522638	+	114973	ENSG00000260573.4	0	0	0	0	17	28	0	0	0	0	0.645005	0.972296	same_strand	up
ENST00000456933.1	7.419	6.62816	0.0141765	0.0770994	chr1	95510167	95782342	+	272176	ENSG00000228971.3	0	0	0	1	1	36	0	0	0	0.0141988	0.0160273	0.528067	overlapping	up
ENST00000609649.1	16.4951	-3.99912	0.0142079	0.0771992	chr1	235104180	235104609	-	430	ENSG00000273416.1	83	26	17	0	0	5	443.107	266.419	117.534	0	0	46.4235	same_strand	down
ENST00000655847.1	13.8972	4.19035	0.0143054	0.0776581	chr6	85650491	85678748	-	28258	ENSG00000203875.13	0	4	0	25	17	27	0	0.623704	0	3.419	2.62432	3.81468	overlapping	up
ENST00000665295.1	8.83785	6.88066	0.0143285	0.0777119	chr8	143888500	143901588	+	13089	ENSG00000288096.1	0	0	0	0	30	15	0	0	0	0	9.99827	4.57532	divergent	up
ENST00000518623.5	10.3714	7.11168	0.0143566	0.0777935	chr8	29673922	29735223	-	61302	ENSG00000251191.8	0	0	0	0	2	51	0	0	0	0	0.14232	3.32148	overlapping	up
ENST00000462176.2	9.04028	6.91334	0.0144068	0.077994	chr3	136959125	136982196	-	23072	ENSG00000249407.1	0	0	0	0	36	10	0	0	0	0	6.80655	1.73042	overlapping	up
ENST00000412344.1	8.73449	6.86433	0.0144838	0.0783396	chr1	230710698	230795492	-	84795	ENSG00000244137.1	0	0	0	16	0	30	0	0	0	0.729206	0	1.4125	overlapping	up
ENST00000688734.1	8.6185	6.84531	0.0145489	0.0785367	chr7	121450948	121511194	-	60247	ENSG00000289578.1	0	0	0	23	0	23	0	0	0	1.47534	0	1.52415	same_strand	up
ENST00000586321.1	39.8104	2.84731	0.01456	0.0785367	chr17	78315729	78347798	+	32070	ENSG00000267737.1	31	9	0	78	61	46	2.21902	1.23653	0	9.39931	8.29738	5.72658	convergent	up
MSTRG.37471.4	34.9039	-2.2063	0.0145407	0.0785367	chr16	55529870	55542028	+	12159	MSTRG.37471	63	46	104	3	18	11	11.8944	16.6694	25.4284	0.953507	6.4578	3.61186	overlapping	down
ENST00000435597.1	27.5276	2.5681	0.0145785	0.0785647	chrX	136840931	136847797	-	6867	ENSG00000232611.1	3	5	21	69	34	23	1.00289	3.20821	9.0915	38.8314	21.5984	13.372	same_strand	up
ENST00000566032.5	8.81864	6.87756	0.0147206	0.0792587	chr15	75527150	75601205	-	74056	ENSG00000260269.5	0	0	0	0	13	32	0	0	0	0	0.765761	1.72515	overlapping	up
ENST00000637474.1	8.5688	6.83708	0.0148311	0.0797813	chr14	100836269	100947194	+	110926	ENSG00000258399.7	0	0	0	26	0	20	0	0	0	0.905817	0	0.719835	containing	up
ENST00000667923.1	8.81751	6.87738	0.0149237	0.0801459	chr3	179971494	180017083	+	45590	ENSG00000287645.1	0	0	0	0	12	33	0	0	0	0	1.14821	2.88989	nested	up
ENST00000623877.1	8.79026	6.87421	0.014926	0.0801459	chr16	53391089	53392473	+	1385	ENSG00000280027.1	0	0	0	37	11	0	0	0	0	103.241	34.646	0	same_strand	up
ENST00000666191.1	8.55223	6.83433	0.0149588	0.0802494	chr6	85949690	85998263	+	48574	ENSG00000288021.1	0	0	0	27	0	19	0	0	0	2.14813	0	1.56166	overlapping	up
ENST00000433876.2	8.63882	6.84779	0.0150694	0.0807697	chr1	8805860	8807051	-	1192	ENSG00000228423.2	0	0	0	0	27	17	0	0	0	0	98.8092	56.9389	nested	up
ENST00000525594.1	27.1018	3.90056	0.0151471	0.0811132	chr11	77829654	77872262	-	42609	ENSG00000254459.1	0	9	0	68	29	38	0	0.930682	0	6.16748	2.96898	3.56056	nested	up
ENST00000566733.2	28.847	2.95754	0.0152106	0.0812915	chr6	3904920	3911979	-	7060	ENSG00000260604.2	26	0	5	39	64	31	8.4541	0	2.10547	21.3482	39.5444	17.5305	convergent	up
ENST00000561460.5	13.9693	3.34081	0.0152216	0.0812915	chr15	40488041	40558019	+	69979	ENSG00000259536.5	7	0	4	10	17	39	0.22963	0	0.169932	0.552246	1.05972	2.22502	overlapping	up
ENST00000552757.1	5.86177	6.28799	0.0153243	0.081693	chr12	40395853	40443847	-	47995	ENSG00000258167.1	0	0	0	1	8	21	0	0	0	0.0805201	0.727117	1.74687	convergent	up
ENST00000588040.1	229.52	-1.19803	0.01534	0.081703	chr19	37728586	37730643	-	2058	ENSG00000267152.1	738	201	368	160	148	61	823.209	430.339	531.601	300.452	313.709	118.337	same_strand	down
ENST00000578650.1	9.73245	7.02	0.0153545	0.0817069	chr17	31583162	31637543	+	54382	ENSG00000266877.1	0	0	0	3	0	47	0	0	0	0.21319	0	3.45048	same_strand	up
ENST00000437128.1	8.48914	6.82335	0.0153956	0.0817787	chr1	89260582	89269754	+	9173	ENSG00000237568.1	0	0	0	19	0	26	0	0	0	8.00466	0	11.3161	nested	up
ENST00000507011.1	8.5057	6.82613	0.0153895	0.0817787	chr4	177729638	177907862	-	178225	ENSG00000251504.1	0	0	0	18	0	27	0	0	0	0.390305	0	0.604827	overlapping	up
MSTRG.74820.9	50.0214	3.01724	0.0154244	0.0818584	chr4	110197891	110198653	-	763	MSTRG.74820	22	17	0	45	31	155	66.1907	98.1713	0	227.923	177.234	811.042	overlapping	up
ENST00000667232.1	5.55968	-5.72803	0.0154812	0.0820864	chr7	110108031	110534742	-	426712	ENSG00000226965.2	17	6	21	0	0	0	0.0914562	0.061955	0.146308	0	0	0	overlapping	down
ENST00000652341.2	10.7438	7.16263	0.0155422	0.0823361	chr4	157568731	157824256	-	255526	ENSG00000286133.2	0	0	0	1	0	54	0	0	0	0.015124	0	0.843713	overlapping	up
MSTRG.59549.6	20.4278	2.40787	0.015586	0.0824943	chr2	230354869	230359132	+	4264	MSTRG.59549	13	6	6	40	41	10	6.99882	6.20004	4.18328	36.2529	41.9447	9.36309	overlapping	up
ENST00000527789.1	8.38972	6.8066	0.0157994	0.0835492	chr11	65117157	65117458	+	302	ENSG00000255173.1	0	0	0	25	0	20	0	0	0	319.914	0	264.399	nested	up
ENST00000532242.2	9.98006	7.05618	0.0158284	0.0836279	chr11	15605484	15705376	+	99893	ENSG00000254695.2	0	0	0	0	2	49	0	0	0	0	0.0873384	1.95838	overlapping	up
ENST00000431985.5	8.46938	6.82048	0.0159236	0.0838324	chr2	138418284	138501698	-	83415	ENSG00000228043.5	0	0	0	32	0	14	0	0	0	1.48254	0	0.67007	divergent	up
ENST00000504009.1	8.46938	6.82048	0.0159236	0.0838324	chr4	112515431	112546881	+	31451	ENSG00000249509.1	0	0	0	32	0	14	0	0	0	3.93202	0	1.77717	overlapping	up
ENST00000448927.1	8.46938	6.82048	0.0159236	0.0838324	chr21	44331234	44335851	+	4618	ENSG00000184441.4	0	0	0	32	0	14	0	0	0	26.7791	0	12.1035	nested	up
ENST00000652912.1	5.6763	6.2415	0.0159764	0.0840354	chr2	202137570	202149627	-	12058	ENSG00000287041.1	0	0	0	1	17	11	0	0	0	0.320498	6.15012	3.64212	nested	up
ENST00000447198.2	8.44091	6.81435	0.016011	0.0840686	chr7	80246409	80312456	-	66048	ENSG00000234223.2	0	0	0	0	25	18	0	0	0	0	1.65116	1.08805	convergent	up
ENST00000581541.1	8.62169	6.8454	0.0160043	0.0840686	chr18	73914405	74034161	-	119757	ENSG00000263655.1	0	0	0	11	0	34	0	0	0	0.354971	0	1.13348	same_strand	up
ENST00000549744.2	10.4143	-6.62969	0.0161402	0.0846716	chr1	234978814	234980804	-	1991	ENSG00000258082.2	0	26	41	0	0	0	0	57.539	61.2204	0	0	0	overlapping	down
ENST00000613067.1	23.4265	3.5103	0.0161646	0.0847246	chr3	71581721	71628558	+	46838	ENSG00000277855.1	2	0	13	57	6	52	0.0980236	0	0.825141	4.70302	0.558808	4.43242	overlapping	up
ENST00000635306.1	9.11239	6.92507	0.0162413	0.0850518	chr2	49202126	49451896	-	249771	ENSG00000282998.1	0	0	0	5	0	42	0	0	0	0.0773621	0	0.671342	same_strand	up
ENST00000609151.1	98.0598	-1.24691	0.0162866	0.0852137	chr7	32758882	32759353	+	472	ENSG00000273014.1	262	131	134	45	71	36	1274.26	1222.9	844.007	368.444	656.185	304.507	overlapping	down
ENST00000658960.1	31.2568	2.04924	0.0163789	0.0855456	chr17	28204616	28223735	+	19120	ENSG00000287721.1	21	16	7	69	39	26	2.52133	3.68716	1.08841	13.9464	8.89789	5.42902	same_strand	up
ENST00000600157.6	8.31006	6.79257	0.0164653	0.0859209	chr20	5432011	5471094	-	39084	ENSG00000226995.9	0	0	0	18	0	26	0	0	0	1.77981	0	2.65589	same_strand	up
ENST00000366181.2	8.43625	6.81489	0.0164826	0.0859215	chr1	51195095	51235096	-	40002	ENSG00000203356.2	0	0	0	34	0	12	0	0	0	3.28472	0	1.19767	divergent	up
ENST00000512875.2	8.3432	6.79823	0.0164944	0.0859215	chr5	139012650	139051203	+	38554	ENSG00000249593.6	0	0	0	16	0	28	0	0	0	1.6038	0	2.89951	overlapping	up
ENST00000662804.1	8.42848	6.81226	0.0165417	0.0860923	chr2	170722864	170813670	-	90807	ENSG00000234350.6	0	0	0	0	14	29	0	0	0	0	0.672541	1.27501	containing	up
ENST00000643167.1	8.30688	6.79248	0.0166515	0.0863605	chr1	55329288	55832568	+	503281	ENSG00000234810.4	0	0	0	30	0	15	0	0	0	0.230362	0	0.118992	overlapping	up
ENST00000514843.1	8.24379	6.78118	0.0166429	0.0863605	chr4	148146471	148208880	+	62410	ENSG00000250354.1	0	0	0	22	0	22	0	0	0	1.36229	0	1.40736	nested	up
ENST00000505700.1	8.30688	6.79248	0.0166515	0.0863605	chr12	53999022	54000010	-	989	ENSG00000250451.5	0	0	0	30	0	15	0	0	0	117.226	0	60.5524	nested	up
ENST00000605834.1	8.22722	6.77832	0.0167345	0.086625	chr4	184474802	184477304	+	2503	ENSG00000271646.1	0	0	0	23	0	21	0	0	0	35.5114	0	33.4961	divergent	up
ENST00000660679.1	8.22722	6.77832	0.0167345	0.086625	chr15	27038978	27161254	-	122277	ENSG00000228740.3	0	0	0	23	0	21	0	0	0	0.726915	0	0.685663	nested	up
ENST00000588778.1	8.61847	6.84446	0.0167463	0.086625	chr16	5010909	5042250	+	31342	ENSG00000267072.3	0	0	0	0	9	35	0	0	0	0	1.25264	4.45839	overlapping	up
ENST00000565521.1	23.4905	2.91242	0.0168466	0.0869917	chr5	213898	217279	-	3382	ENSG00000260774.1	13	0	11	33	17	59	8.82407	0	9.66946	37.7086	21.9273	69.649	overlapping	up
ENST00000689542.1	8.21065	6.77545	0.0168452	0.0869917	chr16	4307200	4307624	-	425	ENSG00000288935.1	0	0	0	24	0	20	0	0	0	218.234	0	187.879	divergent	up
ENST00000450652.2	5.10237	6.08902	0.0169219	0.0873049	chr22	21031354	21044117	+	12764	ENSG00000226872.2	0	0	0	11	2	14	0	0	0	3.33048	0.683523	4.37903	overlapping	up
ENST00000424518.5	10.9456	-5.71976	0.0169684	0.0874683	chr12	53962308	53974956	-	12649	ENSG00000228630.5	70	0	30	0	0	1	12.704	0	7.05096	0	0	0.315631	overlapping	down
ENST00000502160.6	8.42604	6.81229	0.0170476	0.0878004	chr12	108434130	108492585	-	58456	ENSG00000247213.7	0	0	0	11	0	33	0	0	0	0.727217	0	2.25383	divergent	up
ENST00000602669.1	61.7032	1.24361	0.0171593	0.0882225	chr14	103694560	103695170	+	611	ENSG00000269940.1	68	28	47	66	90	71	255.486	201.919	228.686	417.449	642.557	463.931	nested	up
ENST00000606401.1	77.593	-2.69165	0.0172134	0.088347	chr5	34837549	34839278	-	1730	ENSG00000272323.1	248	123	143	0	42	11	329.082	313.27	245.739	0	105.904	25.3853	overlapping	down
ENST00000603875.1	8.24527	6.78051	0.0172132	0.088347	chr15	80580029	80580566	-	538	ENSG00000270919.1	0	0	0	0	25	17	0	0	0	0	202.707	126.155	nested	up
ENST00000532864.6	83.0088	2.18966	0.0172405	0.0884099	chr11	43578889	43840030	+	261142	ENSG00000283341.3	46	16	56	36	38	277	0.404371	0.269963	0.637521	0.532753	0.634771	4.23486	overlapping	up
ENST00000607794.2	33.0834	3.7217	0.0173927	0.0891134	chr16	3006120	3007388	+	1269	ENSG00000272079.2	23	0	0	36	97	27	41.6069	0	0	109.633	333.442	84.9451	same_strand	up
ENST00000647777.1	23.6644	2.86603	0.0174094	0.0891217	chr8	60629662	60653558	-	23897	ENSG00000228862.4	14	0	11	52	16	43	1.34488	0	1.36846	8.40931	2.9207	7.18392	convergent	up
ENST00000649476.1	63.2678	-2.19663	0.017471	0.0893597	chr18	57695958	57738603	+	42646	ENSG00000267787.7	93	148	105	40	18	3	5.00615	15.2913	7.31972	3.62478	1.84121	0.280853	containing	down
MSTRG.10774.3	44.386	-1.653	0.0175448	0.0896602	chr10	26492237	26497196	+	4960	MSTRG.10774	145	68	46	16	18	22	67.1097	60.407	27.5714	12.4663	15.8307	17.7083	overlapping	down
ENST00000505091.1	8.14756	6.76401	0.0176445	0.0900919	chr4	101976894	102036903	-	60010	ENSG00000251309.1	0	0	0	16	0	27	0	0	0	1.03038	0	1.79629	nested	up
ENST00000456353.5	12.6089	5.52793	0.0176902	0.0902473	chr10	78943328	79067895	-	124568	ENSG00000224596.9	0	0	2	22	0	43	0	0	0.0477317	0.682522	0	1.37816	divergent	up
ENST00000505448.3	107.383	-1.21803	0.0177908	0.0906828	chr4	8355090	8358338	-	3249	ENSG00000251615.3	192	117	257	52	77	40	135.66	158.671	235.162	61.8521	103.383	49.1526	same_strand	down
ENST00000685637.1	19.8446	-3.19748	0.0178471	0.0907357	chr1	24476362	24476739	+	378	ENSG00000288982.1	42	13	87	0	7	3	255.068	151.535	684.244	0	80.7823	31.6859	same_strand	down
ENST00000575911.1	20.5506	3.31653	0.01784	0.0907357	chr17	1241939	1254000	-	12062	ENSG00000262213.1	17	0	1	51	24	25	3.2354	0	0.24647	16.34	8.67965	8.27479	same_strand	up
MSTRG.105772.3	67.92	-1.60007	0.0178229	0.0907357	chrY	18176475	18191994	+	15520	MSTRG.105772	186	59	164	48	30	12	27.5119	16.7502	31.4149	11.9523	8.43217	3.08692	overlapping	down
ENST00000438899.5	5.81435	6.27876	0.0179028	0.0909406	chr10	94081950	94108780	-	26831	ENSG00000232913.8	0	0	0	27	1	4	0	0	0	3.88891	0.162582	0.595195	nested	up
ENST00000620372.1	76.7529	1.65046	0.0179396	0.0910498	chr13	52651305	52652279	-	975	ENSG00000273723.1	84	21	47	118	152	37	197.776	94.9019	143.31	467.711	680.063	151.507	divergent	up
ENST00000434306.1	5.85725	6.28695	0.0179999	0.0912777	chr2	241544403	241558977	-	14575	ENSG00000234235.1	0	0	0	1	4	25	0	0	0	0.26515	1.19719	6.84806	overlapping	up
ENST00000424084.1	8.23058	6.77799	0.018067	0.0914615	chr1	25043707	25113119	-	69413	ENSG00000233755.1	0	0	0	0	12	30	0	0	0	0	0.754137	1.72551	same_strand	up
ENST00000662830.1	20.5389	3.72966	0.0180542	0.0914615	chr4	11426874	11467802	+	40929	ENSG00000287778.2	14	0	0	50	28	24	0.785228	0	0	4.72106	2.98426	2.34108	overlapping	up
ENST00000670548.1	8.015	6.74069	0.0181073	0.091587	chr2	18403967	18504484	+	100518	ENSG00000287881.1	0	0	0	24	0	19	0	0	0	0.922716	0	0.754651	same_strand	up
MSTRG.95883.5	84.3298	-1.17798	0.0183022	0.0924938	chr8	94958169	94986631	+	28463	MSTRG.95883	213	79	170	59	31	47	17.179	12.2294	17.7563	8.01073	4.75107	6.59255	overlapping	down
ENST00000549930.1	5.06263	6.07651	0.018417	0.0929947	chr12	93003758	93215679	-	211922	ENSG00000257322.7	0	0	0	2	8	16	0	0	0	0.0364716	0.164674	0.301426	same_strand	up
ENST00000422744.2	7.98187	6.7348	0.0184367	0.0930152	chr10	95141925	95168425	-	26501	ENSG00000288526.1	0	0	0	26	0	17	0	0	0	3.7915	0	2.56108	divergent	up
MSTRG.56505.1	8.04059	6.74426	0.0184861	0.0931852	chr2	120723176	120734164	+	10989	MSTRG.56505	0	0	0	0	17	24	0	0	0	0	6.7484	8.71946	overlapping	up
ENST00000553638.1	94.0991	1.6443	0.0185863	0.0936105	chr14	96259411	96268624	-	9214	ENSG00000258793.1	89	10	93	128	146	101	22.1738	4.78203	30.0067	53.6862	69.1217	43.7632	nested	up
ENST00000689235.1	64.8872	1.55367	0.0188617	0.0948365	chr5	43041579	43064272	+	22694	ENSG00000215068.9	57	13	64	125	66	67	5.76584	2.52402	8.38402	21.2863	12.6865	11.7869	overlapping	up
ENST00000502684.1	7.91877	6.72303	0.0189036	0.0949664	chr5	174751304	174850725	+	99422	ENSG00000251670.1	0	0	0	18	0	24	0	0	0	0.699666	0	0.963751	same_strand	up
ENST00000561652.1	85.5696	-1.40443	0.0189567	0.0951527	chr11	103050687	103055799	-	5113	ENSG00000260966.1	122	120	205	29	58	35	54.7751	103.411	119.196	21.9191	49.4837	27.3293	nested	down
MSTRG.33244.15	72.6563	1.72387	0.0190357	0.0954683	chr15	66540153	66547386	+	7234	MSTRG.33244	86	24	28	38	100	150	27.291	14.6182	11.507	20.3004	60.302	82.7845	overlapping	up
MSTRG.71926.7	130.45	-1.18	0.0191792	0.096107	chr3	194584014	194590260	+	6247	MSTRG.71926	261	174	236	39	87	81	95.9109	122.726	112.311	24.1265	60.7516	51.7666	overlapping	down
ENST00000428687.1	8.03494	6.74327	0.0192942	0.0966012	chr1	247210691	247241823	-	31133	ENSG00000232347.1	0	0	0	0	12	29	0	0	0	0	1.6814	3.71889	same_strand	up
ENST00000602747.1	181.515	-1.17554	0.0194095	0.0970965	chr1	164680085	164680799	+	715	ENSG00000269887.1	462	229	272	131	120	44	1483.32	1411.2	1130.96	708.053	732.125	245.687	nested	down
MSTRG.54255.6	188.493	-1.09194	0.0195272	0.0976033	chr2	47331373	47345074	-	13702	MSTRG.54255	382	279	276	146	114	59	63.9998	89.7182	59.8837	41.1784	36.2937	17.1911	overlapping	down
ENST00000657494.1	7.84946	6.70953	0.0196949	0.0981102	chr3	101878333	101925726	+	47394	ENSG00000287682.1	0	0	0	0	21	19	0	0	0	0	1.93288	1.60054	same_strand	up
ENST00000501965.2	7.84946	6.70953	0.0196949	0.0981102	chr4	94117792	94207556	-	89765	ENSG00000246541.2	0	0	0	0	21	19	0	0	0	0	1.02052	0.845051	divergent	up
ENST00000567777.1	6.05063	6.33389	0.0196744	0.0981102	chr16	76736342	76928169	+	191828	ENSG00000259995.1	0	0	0	1	2	28	0	0	0	0.020146	0.0454808	0.58275	overlapping	up
MSTRG.88111.3	44.247	1.62552	0.0196507	0.0981102	chr7	17435074	17524175	-	89102	MSTRG.88111	34	21	26	33	86	54	0.875972	1.03847	0.867499	1.43129	4.21038	2.41959	overlapping	up
ENST00000690069.1	8.61282	6.84355	0.0197404	0.0981466	chr2	74715269	74805979	+	90711	ENSG00000286739.2	0	0	0	0	4	40	0	0	0	0	0.192358	1.7605	same_strand	up
ENST00000643609.1	7.89902	6.71995	0.0197349	0.0981466	chr3	27916774	28010564	-	93791	ENSG00000235493.2	0	0	0	31	0	12	0	0	0	1.27732	0	0.510806	overlapping	up
ENST00000639829.1	7.84607	6.70892	0.0197518	0.0981466	chrX	147181064	147271894	+	90831	ENSG00000284377.1	0	0	0	0	18	22	0	0	0	0	0.864467	0.966996	overlapping	up
ENST00000503349.1	8.0679	6.74957	0.0198662	0.0986321	chr5	86967321	87137712	+	170392	ENSG00000249061.1	0	0	0	9	0	33	0	0	0	0.204124	0	0.773216	overlapping	up
MSTRG.30581.8	7.84381	6.70851	0.019915	0.098709	chr14	99528064	99572975	-	44912	MSTRG.30581	0	0	0	0	16	24	0	0	0	0	1.55406	2.13346	overlapping	up
MSTRG.40400.28	66.4833	1.59703	0.0199372	0.0987368	chr17	16173497	16215548	-	42052	MSTRG.40400	38	33	49	157	69	42	2.07442	3.4577	3.46412	14.4282	7.15768	3.98748	overlapping	up
MSTRG.13011.1	136.079	1.46035	0.0199543	0.0987386	chr10	91162905	91227960	+	65056	MSTRG.13011	163	59	66	87	125	305	5.75174	3.996	3.01606	5.16812	8.38171	18.7175	overlapping	up
ENST00000428667.1	54.8566	1.63355	0.0199814	0.0987669	chr21	36445731	36532408	+	86678	ENSG00000233818.1	74	10	31	92	75	53	1.95985	0.508337	1.06325	4.10185	3.77453	2.4412	overlapping	up
MSTRG.12305.8	29.8814	3.84719	0.0199933	0.0987669	chr10	73064186	73068983	-	4798	MSTRG.12305	0	0	15	26	17	102	0	0	9.29425	20.9418	15.4561	84.8743	overlapping	up
ENST00000606994.1	79.1572	1.11259	0.0201634	0.0995245	chr5	32174471	32175272	+	802	ENSG00000272086.1	95	32	72	88	94	102	271.924	175.807	266.896	424.042	511.286	507.764	divergent	up
ENST00000568391.1	4.86059	6.01778	0.020192	0.0995827	chr15	71972206	72040265	+	68060	ENSG00000261632.1	0	0	0	3	17	5	0	0	0	0.170345	1.0896	0.293302	nested	up
ENST00000621819.1	366.586	-1.00083	0.0202339	0.0997062	chr15	26557598	26557937	-	340	ENSG00000278840.1	752	414	688	298	245	105	5077.36	5365.15	6015.79	3387.18	3143.38	1232.95	nested	down
ENST00000444624.1	4.61824	5.9444	0.0203132	0.0997292	chr1	143905487	143934776	+	29290	ENSG00000230186.3	0	0	0	5	5	14	0	0	0	0.659707	0.744665	1.90829	containing	up
ENST00000572811.1	7.78941	6.69911	0.0203244	0.0997292	chr16	11741910	11744506	+	2597	ENSG00000262420.3	0	0	0	14	0	27	0	0	0	20.8332	0	41.5076	overlapping	up
ENST00000610459.1	10.6645	3.56147	0.0202903	0.0997292	chr17	7557820	7558245	-	426	ENSG00000276384.1	0	1	5	22	14	16	0	10.3431	34.8934	199.578	143.36	149.95	overlapping	up
ENST00000443801.2	7.72313	6.68696	0.0202861	0.0997292	chrX	101043564	101094476	-	50913	ENSG00000225839.2	0	0	0	18	0	23	0	0	0	1.36629	0	1.80358	overlapping	up
MSTRG.74341.7	34.6284	4.77438	0.0202568	0.0997292	chr4	88396849	88405613	+	8765	MSTRG.74341	12	0	0	36	0	138	3.14288	0	0	15.8727	0	62.8584	overlapping	up
ENST00000654812.1	7.85738	6.71097	0.0204808	0.100339	chr20	12243308	12318221	-	74914	ENSG00000235292.2	0	0	0	0	28	12	0	0	0	0	1.63044	0.639521	overlapping	up
ENST00000610279.1	7.86588	6.71397	0.0205499	0.100511	chr10	67849525	67850746	+	1222	ENSG00000272892.1	0	0	0	33	0	10	0	0	0	104.362	0	32.6712	divergent	up
ENST00000453347.1	7.65686	6.6747	0.0206577	0.100872	chr1	109828355	109871436	+	43082	ENSG00000228420.1	0	0	0	22	0	19	0	0	0	1.97346	0	1.76074	same_strand	up
MSTRG.23493.4	394.912	1.49816	0.0206477	0.100872	chr12	94971328	95003748	-	32421	MSTRG.23493	481	122	246	194	287	1025	34.0579	16.5804	22.5576	23.1247	38.6158	126.222	overlapping	up
ENST00000413035.5	38.0932	2.94717	0.0207616	0.101213	chr1	201688259	201829559	-	141301	ENSG00000231871.5	0	18	7	41	61	73	0	0.56129	0.147277	1.12134	1.88319	2.06259	overlapping	up
ENST00000600539.1	5.13668	-5.61235	0.020797	0.101302	chr3	179396961	179399191	+	2231	ENSG00000242539.2	12	7	20	0	0	0	12.3475	13.8248	26.651	0	0	0	nested	down
ENST00000624395.1	8.0598	6.74768	0.0209784	0.102102	chr22	36137430	36139350	-	1921	ENSG00000279805.1	0	0	0	0	34	7	0	0	0	0	77.2079	14.5481	same_strand	up
ENST00000561111.2	34.8125	2.97678	0.0210525	0.102379	chr1	150965249	150966256	+	1008	ENSG00000259357.2	0	11	14	20	53	86	0	48.0831	41.2906	76.6779	229.364	340.623	nested	up
ENST00000637205.2	8.02928	6.74229	0.0211626	0.102772	chr11	6821942	6926878	-	104937	ENSG00000283415.2	0	0	0	0	7	34	0	0	0	0	0.290991	1.29356	overlapping	up
ENST00000554096.2	7.65495	6.67332	0.0212361	0.102772	chr14	91242935	91252211	+	9277	ENSG00000258875.6	0	0	0	0	22	17	0	0	0	0	10.3449	7.31607	overlapping	up
ENST00000572848.1	7.83703	6.70729	0.0212027	0.102772	chr17	52390515	52535701	+	145187	ENSG00000263317.1	0	0	0	0	10	30	0	0	0	0	0.300457	0.824954	overlapping	up
ENST00000585863.2	7.65043	6.67248	0.0212118	0.102772	chr17	76799044	76807102	+	8059	ENSG00000267065.2	0	0	0	0	18	21	0	0	0	0	9.7432	10.4034	same_strand	up
ENST00000589557.1	10.7712	3.99054	0.0211811	0.102772	chr19	38596346	38601694	+	5349	ENSG00000267291.1	6	0	0	13	23	17	2.575	0	0	9.39229	18.7571	12.6886	nested	up
ENST00000624216.1	68.0437	-1.59281	0.0212625	0.102809	chr1	85152487	85154203	-	1717	ENSG00000280099.1	190	81	127	19	54	15	254.028	207.862	219.896	42.7645	137.194	34.8785	same_strand	down
ENST00000652591.1	7.65608	6.67353	0.0213107	0.102958	chr20	37338886	37344109	-	5224	ENSG00000286240.1	0	0	0	0	23	16	0	0	0	0	19.2059	12.2279	divergent	up
ENST00000623524.1	22.5957	4.9177	0.0213618	0.103121	chr18	35972151	35973916	+	1766	ENSG00000278986.1	7	0	0	24	0	90	9.09926	0	0	52.5196	0	203.464	containing	up
ENST00000624611.1	37.9089	8.98193	0.0215454	0.103923	chr18	13710249	13710484	-	236	ENSG00000279962.1	0	0	0	50	0	148	0	0	0	818.764	0	2503.72	nested	up
ENST00000456031.1	9.37431	6.96588	0.0215821	0.104015	chr2	198882573	199071791	-	189219	ENSG00000231557.1	0	0	0	1	0	47	0	0	0	0.0204238	0	0.991675	overlapping	up
ENST00000688494.1	7.65947	6.67417	0.0217197	0.104593	chr20	62120046	62121762	-	1717	ENSG00000289236.1	0	0	0	0	26	13	0	0	0	0	66.0561	30.228	divergent	up
ENST00000673949.1	8.02815	6.74209	0.0217823	0.10464	chr4	89582507	89704590	-	122084	ENSG00000288563.1	0	0	0	0	6	35	0	0	0	0	0.214389	1.14458	overlapping	up
ENST00000607847.1	6.70304	-4.99448	0.0217739	0.10464	chr5	10269489	10269918	-	430	ENSG00000271715.1	42	10	3	0	0	1	224.223	102.469	20.7413	0	0	9.2847	convergent	down
ENST00000653640.1	8.77081	6.86987	0.0217699	0.10464	chr10	90059061	90099083	-	40023	ENSG00000287150.1	0	0	0	2	0	43	0	0	0	0.193117	0	4.28939	overlapping	up
ENST00000557729.2	8.43783	5.81756	0.0218347	0.104722	chr2	118766965	118835110	-	68146	ENSG00000258910.3	0	1	0	0	20	22	0	0.0646576	0	0	1.28026	1.2889	same_strand	up
ENST00000553961.1	17.3949	3.02743	0.0218242	0.104722	chr14	68979682	68987463	+	7782	ENSG00000259062.2	13	3	0	22	32	27	3.83487	1.6986	0	10.9253	17.9378	13.8519	divergent	up
ENST00000453837.1	15.988	4.37657	0.0219009	0.104954	chr1	31842019	31855568	-	13550	ENSG00000203620.2	0	4	0	53	27	2	0	1.30071	0	15.116	8.6923	0.589287	same_strand	up
ENST00000650017.1	8.27927	5.80801	0.0219292	0.105005	chr5	91054834	91203446	-	148613	ENSG00000248323.8	1	0	0	14	0	29	0.0154469	0	0	0.364059	0	0.779072	overlapping	up
ENST00000592009.1	7.83477	6.70689	0.0220187	0.105349	chr17	61393458	61411555	-	18098	ENSG00000267280.6	0	0	0	0	8	32	0	0	0	0	1.92828	7.0592	containing	up
ENST00000583267.1	223.263	-1.0525	0.0221187	0.105742	chr18	24159509	24162211	-	2703	ENSG00000265750.1	456	190	530	160	150	74	387.273	309.719	582.926	228.757	242.078	109.3	overlapping	down
ENST00000565095.1	46.3657	-1.47387	0.022154	0.105767	chr3	131455126	131458598	-	3473	ENSG00000261167.1	94	82	67	18	23	23	62.133	104.033	57.3526	20.0294	28.889	26.4399	same_strand	down
MSTRG.92209.8	190.926	2.23853	0.0221596	0.105767	chr7	135628093	135638059	+	9967	MSTRG.92209	135	52	76	25	79	703	31.0934	22.9879	22.669	9.6934	34.5758	281.596	overlapping	up
ENST00000444853.2	20.5509	3.51011	0.0221897	0.105825	chr12	64628344	64629976	+	1633	ENSG00000225195.2	1	0	12	65	30	7	1.40577	0	21.8463	153.825	80.1392	17.1139	nested	up
ENST00000427831.1	7.46121	6.63739	0.0222514	0.105864	chr2	286567	301515	+	14949	ENSG00000228643.1	0	0	0	22	0	18	0	0	0	5.68736	0	4.80725	overlapping	up
ENST00000542076.1	7.46121	6.63739	0.0222514	0.105864	chr12	22609228	22625015	-	15788	ENSG00000257023.1	0	0	0	22	0	18	0	0	0	5.38513	0	4.55178	divergent	up
ENST00000667497.1	23.6098	3.65628	0.022272	0.105877	chr4	125676821	126017357	+	340537	ENSG00000250149.2	17	0	0	47	16	53	0.1146	0	0	0.533377	0.204958	0.621367	overlapping	up
ENST00000685341.1	348.63	-1.36997	0.0222962	0.105907	chr3	47349783	47351101	+	1319	ENSG00000289507.1	837	441	635	274	204	41	1456.73	1473.17	1431.24	802.798	674.676	124.101	same_strand	down
MSTRG.89642.3	7.44464	6.63423	0.0224355	0.106483	chr7	69596354	69597493	-	1140	MSTRG.89642	0	0	0	23	0	17	0	0	0	77.9693	0	59.5361	overlapping	up
ENST00000637583.1	4.66138	5.9592	0.0224877	0.106645	chr13	26965967	26991996	-	26030	ENSG00000283579.1	0	0	0	14	2	9	0	0	0	2.07852	0.335171	1.3804	same_strand	up
ENST00000572790.1	7.96211	6.73168	0.0225749	0.106918	chr17	2043475	2044968	-	1494	ENSG00000263050.1	0	0	0	39	0	5	0	0	0	100.882	0	13.3615	overlapping	up
ENST00000578701.5	9.19636	6.9382	0.0225813	0.106918	chr18	26865307	27190698	+	325392	ENSG00000260372.7	0	0	0	0	1	46	0	0	0	0	0.0134061	0.5644	overlapping	up
ENST00000661097.1	8.24635	5.78489	0.0226547	0.10715	chr3	3918709	4046708	+	128000	ENSG00000287720.1	0	1	0	22	0	21	0	0.0344231	0	0.664222	0	0.655007	nested	up
ENST00000607967.1	10.0812	4.16286	0.0226663	0.10715	chr10	102642792	102644140	-	1349	ENSG00000272933.1	0	3	0	19	17	14	0	9.79873	0	54.4305	54.9727	41.4336	divergent	up
ENST00000625268.2	7.5243	6.64987	0.0227674	0.107354	chr5	161907111	162001536	-	94426	ENSG00000280776.2	0	0	0	30	0	11	0	0	0	1.22781	0	0.46509	overlapping	up
ENST00000583991.1	7.45592	6.63531	0.022782	0.107354	chr18	69483627	69618694	-	135068	ENSG00000265643.1	0	0	0	0	19	19	0	0	0	0	0.613637	0.561613	nested	up
ENST00000592413.2	17.4043	3.83884	0.0227301	0.107354	chr19	490046	507833	-	17788	ENSG00000266933.2	11	0	0	9	31	44	1.4196	0	0	1.95531	7.60229	9.87556	overlapping	up
ENST00000637390.1	7.45479	6.6351	0.0228048	0.107376	chr2	198493242	198629293	-	136052	ENSG00000225421.2	0	0	0	0	18	20	0	0	0	0	0.577135	0.586896	overlapping	up
ENST00000665595.1	7.45366	6.63488	0.0228572	0.107538	chr5	129150677	129173257	+	22581	ENSG00000286274.1	0	0	0	0	17	21	0	0	0	0	3.2841	3.71289	same_strand	up
ENST00000569285.1	7.86416	6.71223	0.0229759	0.10801	chr8	142403652	142407028	+	3377	ENSG00000261693.1	0	0	0	0	34	6	0	0	0	0	43.9196	7.09343	divergent	up
ENST00000608721.1	36.0887	2.57399	0.0230055	0.108064	chr6	160990318	160992342	-	2025	ENSG00000272841.1	31	0	16	81	36	48	35.1427	0	23.4897	154.583	77.551	94.6352	overlapping	up
ENST00000649137.1	7.64026	6.67061	0.0230398	0.108139	chr9	16917511	17049041	+	131531	ENSG00000237153.4	0	0	0	0	9	30	0	0	0	0	0.298486	0.910604	divergent	up
ENST00000641308.1	8.26109	6.78331	0.0232242	0.108746	chr3	39148281	39172952	+	24672	ENSG00000284669.1	0	0	0	0	39	3	0	0	0	0	6.89557	0.48546	overlapping	up
ENST00000671131.1	7.50774	6.64673	0.0232134	0.108746	chr9	14317073	14358490	+	41418	ENSG00000225472.2	0	0	0	31	0	10	0	0	0	2.8925	0	0.963934	nested	up
ENST00000661556.1	7.45027	6.63424	0.0232036	0.108746	chr10	84267747	84293925	+	26179	ENSG00000229404.6	0	0	0	0	14	24	0	0	0	0	2.33284	3.66011	same_strand	up
ENST00000651879.1	7.44914	6.63403	0.0233888	0.109431	chr6	105403302	105588802	+	185501	ENSG00000286084.2	0	0	0	0	13	25	0	0	0	0	0.305708	0.538059	overlapping	up
ENST00000651019.1	8.44963	6.81743	0.0234221	0.1095	chr2	127294227	127375075	+	80849	ENSG00000286145.2	0	0	0	45	0	2	0	0	0	2.15099	0	0.0987624	overlapping	up
ENST00000685133.1	13.6695	-4.05613	0.0234831	0.109575	chr8	23264102	23264720	+	619	ENSG00000289584.1	55	4	52	0	0	4	203.972	28.4728	249.745	0	0	25.7992	same_strand	down
ENST00000595815.1	1125.11	1.40943	0.023605	0.109922	chr19	49474586	49487637	+	13052	ENSG00000273189.1	785	732	665	796	508	2938	138.068	247.112	151.47	235.687	169.784	898.692	overlapping	up
ENST00000686186.1	27.6761	3.65925	0.023704	0.110296	chr19	39528308	39528847	-	540	ENSG00000288770.1	20	0	0	79	13	46	85.0228	0	0	565.371	105.017	340.095	same_strand	up
ENST00000654821.1	80.8465	1.3804	0.0238544	0.110822	chr3	100132903	100260264	-	127362	ENSG00000287378.1	63	28	83	149	53	109	1.13553	0.968676	1.93741	4.52113	1.81529	3.41683	containing	up
ENST00000548384.1	7.3618	6.61832	0.0238536	0.110822	chr12	78960258	79045644	-	85387	ENSG00000257191.1	0	0	0	28	0	12	0	0	0	1.26726	0	0.561081	overlapping	up
ENST00000569835.1	97.8704	-1.15335	0.0240256	0.111394	chr8	63215981	63218034	+	2054	ENSG00000261542.1	221	118	174	38	77	43	246.996	253.129	251.844	71.4963	163.531	83.5804	same_strand	down
ENST00000609609.1	179.39	-1.118	0.0240101	0.111394	chr9	19371386	19371945	-	560	ENSG00000272842.1	547	205	220	100	138	59	2242.32	1612.97	1167.93	690.101	1074.98	420.63	nested	down
ENST00000615095.1	7.26557	6.59909	0.0240339	0.111394	chr15	73752317	73770613	+	18297	ENSG00000260469.3	0	0	0	22	0	17	0	0	0	4.64669	0	3.70941	overlapping	up
ENST00000651013.1	4.64838	5.95354	0.0240908	0.11157	chr2	166149181	166390771	+	241591	ENSG00000236107.10	0	0	0	4	17	3	0	0	0	0.0639852	0.306957	0.0495766	containing	up
ENST00000424690.1	4.92011	6.03794	0.0242653	0.112017	chr3	175234861	175271096	-	36236	ENSG00000226779.1	0	0	0	22	2	3	0	0	0	2.3463	0.240769	0.330535	nested	up
ENST00000661408.1	33.4832	8.80278	0.0243005	0.112017	chr11	59560298	59566283	-	5986	ENSG00000255008.4	0	0	0	0	25	146	0	0	0	0	18.2185	97.3761	same_strand	up
ENST00000560360.2	8.37952	6.80402	0.0242831	0.112017	chr15	98038571	98293199	-	254629	ENSG00000259199.2	0	0	0	2	0	41	0	0	0	0.0303545	0	0.642854	convergent	up
ENST00000561973.1	15.0651	-5.23423	0.0242464	0.112017	chrX	68013470	68014901	-	1432	ENSG00000260118.1	0	30	68	0	2	0	0	92.3078	141.172	0	6.09252	0	nested	down
ENST00000689922.1	56.2021	1.62291	0.0243308	0.112069	chr1	247332054	247334578	+	2525	ENSG00000289234.1	80	15	22	59	57	106	72.7323	26.1752	25.9027	90.3007	98.4744	167.603	divergent	up
ENST00000445418.1	7.25801	6.5965	0.0245868	0.112636	chr2	677186	682802	+	5617	ENSG00000233296.2	0	0	0	0	17	20	0	0	0	0	13.2025	14.2155	overlapping	up
ENST00000439412.6	7.2614	6.59716	0.0245603	0.112636	chr2	60823069	60881317	-	58249	ENSG00000228414.7	0	0	0	0	20	17	0	0	0	0	1.49779	1.16519	divergent	up
ENST00000602982.1	44.4281	1.37446	0.0245336	0.112636	chr5	65924629	65925135	-	507	ENSG00000269961.1	37	16	43	62	49	58	167.53	139.05	252.141	472.59	421.598	456.727	divergent	up
ENST00000612996.1	8.41375	-6.32705	0.0245648	0.112636	chr13	48532013	48532599	-	587	ENSG00000274929.1	45	0	31	0	0	0	175.984	0	157.003	0	0	0	nested	down
MSTRG.90596.1	7.25801	6.5965	0.0245868	0.112636	chr7	94088340	94129956	-	41617	MSTRG.90596	0	0	0	0	17	20	0	0	0	0	1.78192	1.91865	overlapping	up
ENST00000435651.1	13.4994	7.49213	0.0246609	0.112801	chr3	6148484	6365885	+	217402	ENSG00000226022.1	0	0	0	0	0	69	0	0	0	0	0	1.26713	overlapping	up
ENST00000635107.1	13.4994	7.49213	0.0246609	0.112801	chr16	569461	576257	+	6797	ENSG00000282907.1	0	0	0	0	0	69	0	0	0	0	0	40.5292	overlapping	up
ENST00000413286.1	7.63687	6.66999	0.024705	0.112915	chr10	8400860	8461863	+	61004	ENSG00000226990.1	0	0	0	0	6	33	0	0	0	0	0.429045	2.15969	overlapping	up
ENST00000425205.1	5.88437	6.29358	0.0249898	0.113772	chr1	27229106	27234352	-	5247	ENSG00000224311.1	0	0	0	1	28	1	0	0	0	0.736528	23.2786	0.760896	divergent	up
ENST00000665702.1	83.3305	1.17195	0.0249968	0.113772	chr5	133051065	133051893	-	829	ENSG00000286408.1	65	48	76	126	65	114	179.994	255.121	272.548	587.376	342.034	549.018	divergent	up
ENST00000417591.1	7.26593	6.59805	0.0250009	0.113772	chr6	43588230	43591362	-	3133	ENSG00000203362.2	0	0	0	0	24	13	0	0	0	0	33.4165	16.5661	nested	up
ENST00000432062.1	7.83025	6.70609	0.0250076	0.113772	chrX	129869064	129957528	-	88465	ENSG00000235189.2	0	0	0	0	4	36	0	0	0	0	0.197242	1.62468	containing	up
ENST00000501886.2	7.76647	6.69582	0.025052	0.113887	chr5	75320155	75336914	-	16760	ENSG00000247372.2	0	0	0	39	0	4	0	0	0	8.99272	0	0.952845	overlapping	up
ENST00000660862.1	7.19929	6.58606	0.0250817	0.113934	chr3	106630469	107240663	-	610195	ENSG00000242759.8	0	0	0	26	0	13	0	0	0	0.164666	0	0.0850572	overlapping	up
ENST00000589379.1	21.6722	3.73918	0.025102	0.113939	chr19	10285801	10289019	-	3219	ENSG00000267607.1	0	8	0	31	51	23	0	10.9504	0	37.217	69.1129	28.5262	containing	up
ENST00000542489.1	4.83179	6.01104	0.0251263	0.113962	chr12	21759980	21766705	+	6726	ENSG00000255644.1	0	0	0	16	9	1	0	0	0	9.19314	5.83708	0.59358	overlapping	up
ENST00000519368.1	31.8266	2.54131	0.0252426	0.114228	chr8	17882043	17882661	+	619	ENSG00000253215.1	27	0	15	36	49	57	100.132	0	72.0417	224.757	345.315	367.638	nested	up
ENST00000586051.1	4.77261	-5.50519	0.0252267	0.114228	chr19	11322156	11324195	+	2040	ENSG00000267576.1	16	9	11	0	0	0	18.0048	19.4389	16.0305	0	0	0	nested	down
ENST00000568183.1	7.66851	6.67588	0.0252873	0.114343	chr16	28820570	28822033	-	1464	ENSG00000260796.1	0	0	0	0	34	5	0	0	0	0	101.309	13.6353	divergent	up
ENST00000520649.1	7.11963	6.56969	0.0253883	0.114624	chr8	86765935	86818558	+	52624	ENSG00000253778.1	0	0	0	19	0	19	0	0	0	1.39531	0	1.44147	divergent	up
ENST00000584157.1	7.25218	6.59591	0.0253828	0.114624	chr17	30863921	30864940	-	1020	ENSG00000263531.1	0	0	0	11	0	27	0	0	0	41.6767	0	105.682	nested	up
ENST00000664489.1	7.18272	6.58278	0.0254538	0.114833	chr1	191823432	192010781	+	187350	ENSG00000228215.3	0	0	0	27	0	12	0	0	0	0.556943	0	0.25572	overlapping	up
ENST00000640003.1	13.3037	7.47106	0.0254885	0.114902	chr9	22703516	23438700	-	735185	ENSG00000284418.2	0	0	0	0	0	68	0	0	0	0	0	0.369274	overlapping	up
ENST00000554532.2	47.2257	3.89886	0.02567	0.115544	chr14	74289127	74294425	-	5299	ENSG00000258559.2	0	0	23	44	5	181	0	0	12.9038	32.0892	4.1161	136.371	overlapping	up
MSTRG.19998.4	47.9922	2.07856	0.0256625	0.115544	chr12	6873653	6882327	+	8675	MSTRG.19998	17	18	31	105	11	91	4.49861	9.14246	10.6237	46.7757	5.53138	41.8801	overlapping	up
ENST00000434284.1	7.0865	6.56306	0.0257257	0.115707	chrX	153735626	153766453	-	30828	ENSG00000232725.1	0	0	0	21	0	17	0	0	0	2.63254	0	2.20161	overlapping	up
ENST00000547387.1	31.5144	8.71535	0.0257527	0.115741	chr12	49128011	49131362	+	3352	ENSG00000258017.3	0	0	0	0	14	147	0	0	0	0	18.2194	175.085	nested	up
ENST00000558616.1	149.999	1.1024	0.0258376	0.116032	chr15	39770559	39801333	-	30775	ENSG00000259580.1	148	63	160	135	137	262	11.0398	9.01992	15.4563	16.9526	19.4193	33.9891	overlapping	up
ENST00000634942.2	7.44146	6.6341	0.0258567	0.116032	chr19	17406104	17419324	+	13221	ENSG00000282851.2	0	0	0	35	0	6	0	0	0	10.2307	0	1.81185	nested	up
ENST00000608909.1	29.2075	1.75441	0.0258981	0.11613	chr3	129123439	129124003	+	565	ENSG00000273174.1	14	14	20	28	53	36	56.8825	109.179	105.236	191.518	409.202	254.384	nested	up
MSTRG.97810.11	159.075	1.01204	0.0260802	0.116682	chr9	15491783	15510995	-	19213	MSTRG.97810	170	56	193	190	209	160	20.312	12.8426	29.8638	38.2172	47.4527	33.2477	overlapping	up
ENST00000660385.1	10.3048	-5.63118	0.0262136	0.11719	chr2	151796688	151798688	+	2001	ENSG00000288066.1	9	0	72	1	0	0	10.3251	0	106.972	1.93132	0	0	nested	down
ENST00000664457.1	83.1874	-1.37338	0.0263922	0.117823	chr6	44090787	44095585	-	4799	ENSG00000287562.1	169	118	156	71	34	19	80.8416	108.341	96.6401	57.1753	30.9057	15.8066	same_strand	down
ENST00000561956.1	46.5343	-1.53028	0.0263949	0.117823	chr16	75379818	75381260	-	1443	ENSG00000261783.1	114	60	89	11	32	19	181.358	183.208	183.361	29.4596	96.7372	52.5683	nested	down
ENST00000664519.1	45.6695	2.99352	0.0264365	0.11792	chrX	141934496	142740581	+	806086	ENSG00000288098.1	16	18	0	35	17	158	0.0455656	0.0983901	0	0.167798	0.0919978	0.78255	containing	up
ENST00000497896.1	7.06576	6.55775	0.0265029	0.118039	chr3	111466313	111497095	-	30783	ENSG00000239311.1	0	0	0	0	20	16	0	0	0	0	2.83419	2.07513	nested	up
ENST00000593041.1	7.06576	6.55775	0.0265029	0.118039	chr19	33305036	33309387	+	4352	ENSG00000267130.1	0	0	0	0	20	16	0	0	0	0	20.0471	14.678	divergent	up
ENST00000566747.1	332.748	1.1548	0.026533	0.118084	chr11	76800364	76804555	+	4192	ENSG00000261578.1	388	91	364	276	301	619	212.476	95.649	258.145	254.442	313.224	589.53	same_strand	up
ENST00000660525.1	25.9555	3.48234	0.0265913	0.118255	chr4	41883271	41935075	-	51805	ENSG00000249771.2	21	0	0	60	29	38	0.930565	0	0	4.4759	2.44195	2.92852	divergent	up
ENST00000511758.1	7.27158	6.59917	0.0266434	0.118397	chr5	7924292	7925398	+	1107	ENSG00000251168.1	0	0	0	0	29	8	0	0	0	0	114.277	28.8522	same_strand	up
ENST00000658918.1	7.06802	6.55821	0.0267048	0.118581	chr18	45571406	45611540	-	40135	ENSG00000287943.1	0	0	0	0	22	14	0	0	0	0	2.39116	1.39265	nested	up
ENST00000568695.1	28.9759	3.45018	0.0267996	0.118678	chr1	200669507	200694250	+	24744	ENSG00000260088.1	24	0	0	61	31	49	2.22659	0	0	9.52709	5.46515	7.9061	overlapping	up
ENST00000650340.1	35.7798	1.55846	0.0268267	0.118678	chr10	43325833	43350792	-	24960	ENSG00000285712.1	42	13	18	54	55	32	3.86281	2.29488	2.14393	8.36084	9.61232	5.11849	divergent	up
ENST00000556606.1	7.57296	5.67262	0.0268095	0.118678	chr12	55638912	55659795	-	20884	ENSG00000258921.1	0	0	1	23	0	17	0	0	0.142354	4.25613	0	3.24991	convergent	up
ENST00000565162.2	27.2091	2.761	0.0267595	0.118678	chr22	19171395	19172839	+	1445	ENSG00000260924.2	10	13	0	51	32	42	15.8866	39.6402	0	136.396	96.6034	116.043	convergent	up
MSTRG.58911.1	46.2821	-1.53846	0.0267897	0.118678	chr2	207867188	207869933	-	2746	MSTRG.58911	58	64	125	19	22	21	48.4871	102.693	135.33	26.7395	34.9488	30.532	overlapping	down
ENST00000659604.1	7.05785	6.55616	0.0269642	0.119109	chr8	9984004	10055041	-	71038	ENSG00000286622.1	0	0	0	0	13	23	0	0	0	0	0.798294	1.29263	overlapping	up
ENST00000662570.1	7.05785	6.55616	0.0269642	0.119109	chr18	64872264	64992828	-	120565	ENSG00000286800.1	0	0	0	0	13	23	0	0	0	0	0.470362	0.761628	overlapping	up
MSTRG.105749.2	86.1789	-1.19327	0.0270651	0.119376	chrY	17714021	17729799	-	15779	MSTRG.105749	135	117	183	39	37	61	19.6405	32.6713	34.479	9.55181	10.229	15.4343	overlapping	down
ENST00000605386.1	167.858	1.00121	0.0271436	0.119633	chr12	89708959	89712590	+	3632	ENSG00000271614.1	233	93	113	292	169	135	147.268	112.823	92.4945	310.697	202.979	148.397	overlapping	up
ENST00000648455.1	12.9125	7.42799	0.0272523	0.120024	chr7	51471717	51729716	+	258000	ENSG00000285741.1	0	0	0	0	0	66	0	0	0	0	0	1.02132	overlapping	up
ENST00000574826.1	26.2884	1.94615	0.0273978	0.120575	chr17	56888880	56891841	+	2962	ENSG00000262112.1	18	10	13	29	17	63	13.9504	14.8756	13.0479	37.8367	25.0365	84.9164	nested	up
ENST00000652631.1	7.05559	6.55571	0.0274696	0.120712	chr14	40267283	40348331	-	81049	ENSG00000286123.1	0	0	0	0	11	25	0	0	0	0	0.592046	1.23148	overlapping	up
ENST00000429074.1	6.90742	6.52612	0.0275653	0.121042	chr1	89629725	89676386	+	46662	ENSG00000230735.1	0	0	0	20	0	17	0	0	0	1.65641	0	1.45453	overlapping	up
ENST00000671134.1	6.73501	5.50534	0.0275999	0.121104	chr11	81175201	81431520	+	256320	ENSG00000287912.1	1	0	0	1	1	32	0.00895605	0	0	0.0150771	0.0170187	0.49843	overlapping	up
ENST00000663768.1	7.07254	6.55913	0.0276461	0.121218	chr4	179923773	180059792	-	136020	ENSG00000287083.1	0	0	0	0	26	10	0	0	0	0	0.833836	0.293517	overlapping	up
ENST00000429636.1	25.2524	3.35778	0.0276845	0.121296	chr2	163749573	164352223	-	602651	ENSG00000237844.2	17	0	4	3	24	91	0.0647563	0	0.0197323	0.0192378	0.173722	0.602854	same_strand	up
ENST00000689645.1	12.1971	-3.88003	0.0277319	0.121414	chr15	98831666	98840189	-	8524	ENSG00000287191.2	68	16	12	0	0	4	18.3132	8.2706	4.18525	0	0	1.8735	nested	down
ENST00000514884.1	7.05446	6.55549	0.0278055	0.121557	chr4	185370725	185390928	+	20204	ENSG00000250410.1	0	0	0	0	10	26	0	0	0	0	2.1591	5.13774	overlapping	up
ENST00000649832.1	7.05446	6.55549	0.0278055	0.121557	chr10	12877459	12965275	+	87817	ENSG00000285520.1	0	0	0	0	10	26	0	0	0	0	0.496743	1.18204	overlapping	up
ENST00000317008.4	22.058	1.73169	0.0278311	0.121579	chr18	79638928	79679745	-	40818	ENSG00000178412.4	15	10	13	31	27	31	0.843604	1.07946	0.946836	2.93502	2.88551	3.03212	divergent	up
ENST00000533300.1	4.88168	6.02399	0.0279466	0.121994	chr8	69834153	69850417	+	16265	ENSG00000246528.4	0	0	0	2	21	2	0	0	0	0.4752	5.63216	0.490922	overlapping	up
ENST00000623026.1	34.5687	2.53603	0.0280831	0.122499	chr8	30552345	30553766	+	1422	ENSG00000279041.1	21	0	23	85	39	34	33.9015	0	48.0852	231.004	119.64	95.4587	nested	up
ENST00000621847.1	88.4609	-1.41886	0.0281279	0.122604	chr12	65171262	65171917	+	656	ENSG00000276853.1	222	168	72	52	47	28	776.87	1128.41	326.296	306.337	312.539	170.408	nested	down
MSTRG.7818.2	28.5847	3.42903	0.0281879	0.122776	chr1	200670240	200694250	+	24011	MSTRG.7818	24	0	0	61	31	47	2.29456	0	0	9.81793	5.63199	7.81491	overlapping	up
ENST00000610494.1	350.511	-1.07195	0.0282447	0.122933	chr13	20699307	20703718	-	4412	ENSG00000278291.1	880	430	511	272	247	80	457.874	429.431	344.325	238.251	244.215	72.392	overlapping	down
ENST00000377300.3	6.86673	6.51653	0.0285884	0.124247	chr5	174919082	174995513	-	76432	ENSG00000204754.3	0	0	0	0	17	18	0	0	0	0	0.97025	0.940229	overlapping	up
ENST00000614441.1	15.4739	3.45516	0.0285679	0.124247	chr11	102109827	102110457	-	631	ENSG00000277459.1	10	0	2	4	14	55	36.3806	0	9.42289	24.498	96.7852	347.992	overlapping	up
ENST00000646469.1	6.86447	6.51606	0.0287321	0.124688	chr2	73352610	73385677	-	33068	ENSG00000285068.1	0	0	0	0	15	20	0	0	0	0	1.97876	2.41467	divergent	up
ENST00000528133.1	72.1966	1.77902	0.0287255	0.124688	chr11	83180144	83184520	+	4377	ENSG00000254676.1	22	30	64	67	42	182	11.5384	30.1999	43.4697	59.156	41.8584	166.009	containing	up
MSTRG.98954.3	79.7723	-1.34122	0.0287963	0.124784	chr9	65288426	65321282	-	32857	MSTRG.98954	228	72	159	20	57	40	15.9296	9.65528	14.3864	2.35235	7.56758	4.86036	overlapping	down
ENST00000661314.1	24.4032	3.46075	0.0288942	0.125117	chr6	82353861	82363657	-	9797	ENSG00000286875.1	20	0	0	53	25	41	4.68636	0	0	20.9066	11.1316	16.7081	overlapping	up
ENST00000608952.1	7.48236	-4.19925	0.0289204	0.125139	chr22	30421206	30421536	-	331	ENSG00000272689.1	31	10	16	0	0	2	214.997	133.117	143.706	0	0	24.1234	nested	down
ENST00000433337.1	6.86221	6.5156	0.0290003	0.125301	chr7	46890627	47049678	-	159052	ENSG00000232072.1	0	0	0	0	13	22	0	0	0	0	0.356545	0.55223	overlapping	up
MSTRG.37732.4	108.306	1.62288	0.0290999	0.12564	chr16	63090265	63618046	-	527782	MSTRG.37732	114	8	106	144	124	162	0.495849	0.0667876	0.597083	1.05441	1.02489	1.22545	overlapping	up
ENST00000415437.1	6.84433	6.51248	0.0291262	0.125663	chr1	163161675	163213023	+	51349	ENSG00000232892.1	0	0	0	12	0	24	0	0	0	0.903129	0	1.86602	nested	up
ENST00000562656.1	12.5212	7.38359	0.029174	0.125777	chr16	65233056	65432820	+	199765	ENSG00000260364.1	0	0	0	0	0	64	0	0	0	0	0	1.27908	overlapping	up
ENST00000691431.1	104.777	-1.57816	0.0292526	0.126024	chr8	17226029	17228085	+	2057	ENSG00000289145.1	351	53	260	69	55	16	391.716	113.528	375.77	129.633	116.638	31.0543	nested	down
ENST00000506859.1	73.2813	1.44815	0.0292908	0.126063	chr5	123036271	123054667	+	18397	ENSG00000249996.1	51	55	30	142	86	57	6.36388	13.1727	4.84794	29.8292	20.3921	12.3698	overlapping	up
ENST00000434547.1	6.93737	6.53283	0.0293448	0.126063	chr13	98577244	98578830	+	1587	ENSG00000224418.1	0	0	0	30	0	8	0	0	0	73.0541	0	20.1256	overlapping	up
ENST00000448536.1	7.05107	6.55482	0.0293262	0.126063	chr20	14554384	14628908	+	74525	ENSG00000227927.2	0	0	0	0	7	29	0	0	0	0	0.409738	1.55358	nested	up
ENST00000569087.2	482.772	-1.01134	0.0293466	0.126063	chr20	32856621	32858751	+	2131	ENSG00000260257.2	1157	422	974	408	320	123	1246.38	872.548	1358.81	739.907	655.053	230.44	same_strand	down
ENST00000667088.1	6.74492	6.4917	0.029387	0.126145	chr7	35976596	36028174	-	51579	ENSG00000287893.1	0	0	0	18	0	18	0	0	0	1.34865	0	1.39327	convergent	up
ENST00000434990.1	11.0956	3.99979	0.0294676	0.126302	chr2	71002531	71064743	-	62213	ENSG00000236469.1	0	0	5	9	34	11	0	0	0.238931	0.559064	2.38401	0.705908	overlapping	up
ENST00000501400.1	28.6205	3.58745	0.0294875	0.126302	chr8	93346467	93700433	-	353967	ENSG00000246662.6	0	0	17	35	18	85	0	0	0.142781	0.382125	0.22183	0.958722	overlapping	up
ENST00000624456.1	9.34658	-3.91561	0.0294818	0.126302	chr13	100537365	100539567	+	2203	ENSG00000280169.1	40	12	19	0	0	3	41.6816	24.0009	25.6403	0	0	5.4368	nested	down
ENST00000610263.1	6.72835	6.4882	0.0295682	0.126556	chr10	91908131	91909348	+	1218	ENSG00000272817.1	0	0	0	19	0	17	0	0	0	60.2847	0	55.7234	nested	up
ENST00000661617.1	6.87577	6.51841	0.0296851	0.126905	chr5	143559196	143598434	+	39239	ENSG00000251205.3	0	0	0	0	25	10	0	0	0	0	2.77928	1.01746	overlapping	up
ENST00000579385.1	5.06492	6.07984	0.0296925	0.126905	chr18	10594590	10604798	+	10209	ENSG00000265728.1	0	0	0	25	1	2	0	0	0	9.46362	0.427294	0.782137	same_strand	up
ENST00000685831.1	7.07706	6.56005	0.029811	0.127319	chr15	62173887	62186087	-	12201	ENSG00000289571.1	0	0	0	0	30	6	0	0	0	0	10.726	1.96332	same_strand	up
ENST00000445932.1	6.92081	6.52942	0.0301065	0.128212	chr10	3223816	3227407	+	3592	ENSG00000236968.1	0	0	0	31	0	7	0	0	0	33.3523	0	7.78033	divergent	up
ENST00000629853.2	7.24332	6.59366	0.0301467	0.128291	chr6	14661829	15021964	-	360136	ENSG00000234261.5	0	0	0	0	4	33	0	0	0	0	0.0484511	0.365834	overlapping	up
ENST00000645056.1	12.3255	7.36087	0.0301994	0.128331	chr1	87686230	88540659	-	854430	ENSG00000237505.8	0	0	0	0	0	63	0	0	0	0	0	0.294375	overlapping	up
ENST00000625139.1	27.8758	3.54643	0.0301845	0.128331	chr14	104815449	104815753	-	305	ENSG00000279140.1	0	0	17	68	16	53	0	0	165.704	861.608	228.839	693.765	convergent	up
MSTRG.79838.29	33.7959	2.47172	0.0303044	0.128685	chr5	131741930	131797017	-	55088	MSTRG.79838	11	15	9	4	76	66	0.458389	1.19976	0.485701	0.28061	6.0182	4.78325	overlapping	up
ENST00000689004.1	6.92717	6.52959	0.0304444	0.129187	chr6	6704659	6801171	-	96513	ENSG00000226281.5	0	0	0	7	0	29	0	0	0	0.280293	0	1.19963	convergent	up
ENST00000648941.1	21.2006	2.68953	0.0304986	0.129324	chr16	25787987	26042347	+	254361	ENSG00000285882.1	7	1	15	36	6	55	0.0631752	0.0173225	0.175317	0.546956	0.102899	0.863274	overlapping	up
ENST00000471110.5	48.0371	1.93675	0.0306191	0.12965	chr7	116954463	117098806	+	144344	ENSG00000214188.9	42	3	40	109	57	38	0.667959	0.0915762	0.823843	2.91829	1.72261	1.05104	nested	up
ENST00000689670.1	7.25461	4.81517	0.0308401	0.1304	chr6	94547689	94735938	-	188250	ENSG00000289178.1	1	0	1	1	1	34	0.0121945	0	0.0157924	0.0205289	0.0231726	0.721075	overlapping	up
ENST00000656025.1	88.5411	1.24076	0.0309431	0.130463	chr2	74465339	74472961	+	7623	ENSG00000286883.1	79	43	78	56	135	131	23.7903	24.8544	30.4195	28.3898	77.2535	68.6091	overlapping	up
ENST00000479752.1	17.0833	3.55877	0.030922	0.130463	chr3	149658210	149661364	+	3155	ENSG00000241313.3	13	0	0	17	36	29	9.45895	0	0	20.8233	49.7752	36.6974	nested	up
ENST00000607622.1	6.67334	6.4753	0.030922	0.130463	chr8	65842752	65843331	+	580	ENSG00000272192.1	0	0	0	0	19	15	0	0	0	0	142.901	103.252	divergent	up
ENST00000652177.1	6.66995	6.47458	0.0308891	0.130463	chr8	125942562	126008930	+	66369	ENSG00000286122.1	0	0	0	0	16	18	0	0	0	0	1.05163	1.08279	overlapping	up
ENST00000609827.1	106.231	-1.22909	0.0310275	0.130726	chr7	105571083	105573660	+	2578	ENSG00000272604.1	350	77	192	42	43	81	311.662	131.604	221.412	62.9603	72.7605	125.441	nested	down
ENST00000447972.3	20.7413	2.7963	0.0311432	0.13112	chr2	200780495	200812170	-	31676	ENSG00000230408.3	18	0	6	60	16	22	1.30449	0	0.563124	7.32017	2.20343	2.77286	overlapping	up
ENST00000570881.1	274.163	-1.05378	0.0311831	0.131195	chr17	18638861	18661950	-	23090	ENSG00000287058.1	661	264	526	102	256	105	65.7168	50.3779	67.7244	17.0717	48.3644	18.1552	overlapping	down
ENST00000607769.1	27.2952	2.91095	0.0312246	0.131229	chr1	904834	915976	+	11143	ENSG00000272438.1	26	3	0	80	26	24	5.35637	1.18626	0	27.7452	10.1784	8.59895	same_strand	up
ENST00000692731.1	18.5853	3.11705	0.0312355	0.131229	chr9	2844351	2845937	+	1587	ENSG00000289552.1	0	4	9	49	33	7	0	11.1056	16.8597	119.322	90.7083	17.6099	divergent	up
ENST00000420776.1	6.59898	6.46	0.0313561	0.131456	chr1	28643228	28648530	+	5303	ENSG00000229388.1	0	0	0	15	0	20	0	0	0	10.9313	0	15.0572	overlapping	up
ENST00000499842.1	6.59898	6.46	0.0313561	0.131456	chr17	50050349	50055739	-	5391	ENSG00000246640.2	0	0	0	15	0	20	0	0	0	10.7528	0	14.8114	divergent	up
ENST00000608367.1	7.21268	6.58914	0.0314835	0.131773	chr2	218398743	218399219	-	477	ENSG00000273361.1	0	0	0	37	0	3	0	0	0	299.767	0	25.1096	nested	up
ENST00000435560.1	6.66525	6.4742	0.0314984	0.131773	chr3	179101366	179147973	-	46608	ENSG00000229102.1	0	0	0	11	0	24	0	0	0	0.91208	0	2.05583	divergent	up
ENST00000558343.1	7.21268	6.58914	0.0314835	0.131773	chr15	52082302	52086574	+	4273	ENSG00000259178.1	0	0	0	37	0	3	0	0	0	33.4633	0	2.80301	same_strand	up
ENST00000415342.1	4.5774	5.93359	0.0315215	0.131777	chr2	69700192	69713847	-	13656	ENSG00000231024.1	0	0	0	19	1	5	0	0	0	5.37688	0.319438	1.46178	nested	up
ENST00000558888.2	6.67787	6.47627	0.0315892	0.131967	chr15	62827675	62835397	-	7723	ENSG00000259370.2	0	0	0	0	23	11	0	0	0	0	12.9913	5.68647	nested	up
ENST00000665655.1	6.54927	6.44926	0.0317518	0.132553	chr15	30992171	31037375	+	45205	ENSG00000259720.2	0	0	0	18	0	17	0	0	0	1.53882	0	1.50141	overlapping	up
ENST00000551284.1	6.96031	6.53639	0.0318244	0.132762	chr12	50219604	50229984	+	10381	ENSG00000257256.1	0	0	0	5	0	31	0	0	0	1.86136	0	11.9223	overlapping	up
MSTRG.95322.1	6.88029	6.51936	0.0318924	0.132952	chr8	71713089	71736957	-	23869	MSTRG.95322	0	0	0	0	29	6	0	0	0	0	5.29998	1.00358	overlapping	up
MSTRG.36867.3	114.225	-1	0.0319411	0.133062	chr16	30407622	30414609	+	6988	MSTRG.36867	303	126	166	78	43	80	99.5379	79.4471	70.6218	43.1362	26.8427	45.706	overlapping	down
ENST00000425449.1	6.66317	6.47314	0.0320764	0.133417	chr1	115283034	115368072	+	85039	ENSG00000228035.1	0	0	0	0	10	24	0	0	0	0	0.51297	1.12675	containing	up
ENST00000568593.1	6.74173	6.4916	0.032094	0.133417	chr3	47379089	47380999	-	1911	ENSG00000260236.1	0	0	0	30	0	7	0	0	0	60.6682	0	14.6243	divergent	up
ENST00000498967.3	32.878	2.72584	0.0320561	0.133417	chr12	123575891	123585115	-	9225	ENSG00000247373.3	0	9	20	29	47	72	0	4.29869	6.44536	12.1488	22.225	31.1604	overlapping	up
ENST00000692185.1	4.63029	5.94815	0.0324496	0.134707	chr2	219947867	220035193	+	87327	ENSG00000288902.1	0	0	0	4	1	19	0	0	0	0.177016	0.049953	0.868643	overlapping	up
ENST00000452024.3	6.66204	6.4729	0.0324971	0.134809	chr1	211635865	211644114	-	8250	ENSG00000228792.3	0	0	0	0	9	25	0	0	0	0	4.75881	12.0982	same_strand	up
ENST00000691317.1	6.49957	6.43844	0.0325549	0.13486	chr4	70899216	70902252	-	3037	ENSG00000289019.1	0	0	0	21	0	14	0	0	0	26.7224	0	18.4043	divergent	up
MSTRG.31345.13	6.49957	6.43844	0.0325549	0.13486	chr15	29928856	29956364	-	27509	MSTRG.31345	0	0	0	21	0	14	0	0	0	2.95016	0	2.03184	overlapping	up
ENST00000602478.1	18.7858	3.49097	0.0326016	0.13496	chr22	42615244	42615907	+	664	ENSG00000270022.3	15	0	0	43	18	31	51.8588	0	0	250.265	118.254	186.393	nested	up
ENST00000660197.1	7.80916	6.7023	0.0326848	0.13521	chr4	153948718	154300500	+	351783	ENSG00000280241.4	0	0	0	1	0	39	0	0	0	0.0109856	0	0.442615	overlapping	up
ENST00000457694.1	6.5958	6.45993	0.0327153	0.135242	chr2	216385288	216412696	-	27409	ENSG00000235042.1	0	0	0	27	0	9	0	0	0	3.8069	0	1.31095	overlapping	up
ENST00000623350.1	6.49769	6.43803	0.0327596	0.13533	chr1	159910094	159910554	-	461	ENSG00000279430.1	0	0	0	22	13	0	0	0	0	184.426	123.013	0	same_strand	up
ENST00000650164.1	6.68126	6.477	0.0327894	0.135359	chr16	82491738	82575490	-	83753	ENSG00000261285.7	0	0	0	0	26	8	0	0	0	0	1.3542	0.381352	divergent	up
ENST00000653521.1	6.97688	6.53978	0.0328438	0.135489	chr2	77210587	77327103	-	116517	ENSG00000286932.1	0	0	0	4	0	32	0	0	0	0.13267	0	1.09647	nested	up
ENST00000422956.6	15.4938	-3.61632	0.0330839	0.136265	chr2	113235536	113276581	+	41046	ENSG00000189223.15	64	32	13	0	0	6	3.57938	3.4351	0.941577	0	0	0.583602	overlapping	down
ENST00000540093.2	6.85316	6.51375	0.0331008	0.136265	chr12	2742626	2812902	-	70277	ENSG00000256150.2	0	0	0	0	5	30	0	0	0	0	0.310361	1.70429	overlapping	up
MSTRG.80652.7	36.113	3.55061	0.0331347	0.13631	chr5	144165536	144170534	-	4999	MSTRG.80652	0	0	22	58	12	105	0	0	13.0835	44.8379	10.4715	83.8576	overlapping	up
ENST00000466576.2	4.70147	5.96963	0.0332052	0.136493	chr1	35992109	36013517	-	21409	ENSG00000271554.1	0	0	0	1	20	3	0	0	0	0.180511	4.07515	0.55945	nested	up
MSTRG.31674.2	58.5122	2.09587	0.0332252	0.136493	chr15	38885359	39420975	-	535617	MSTRG.31674	76	14	6	65	29	154	0.32573	0.115169	0.0333028	0.468986	0.236186	1.1479	overlapping	up
ENST00000606441.1	6.47657	6.43211	0.033383	0.137046	chr6	3068045	3068894	-	850	ENSG00000272277.1	0	0	0	0	18	15	0	0	0	0	92.377	70.4545	overlapping	up
ENST00000445540.1	6.57923	6.45635	0.0334216	0.13711	chr13	93818424	93836144	-	17721	ENSG00000224394.1	0	0	0	28	0	8	0	0	0	6.10619	0	1.80235	nested	up
ENST00000660724.1	6.4777	6.43236	0.0334705	0.13712	chr6	169213254	169245773	+	32520	ENSG00000226445.2	0	0	0	0	19	14	0	0	0	0	2.54867	1.71875	overlapping	up
MSTRG.72132.2	30.0615	3.38646	0.0334663	0.13712	chr3	197589423	197593159	-	3737	MSTRG.72132	26	0	0	57	66	22	15.9716	0	0	58.9457	77.0426	23.5037	overlapping	up
ENST00000666857.1	6.47996	6.43286	0.0338081	0.138186	chr6	14431683	14502701	+	71019	ENSG00000286277.1	0	0	0	0	21	12	0	0	0	0	1.2899	0.674595	overlapping	up
ENST00000635615.1	6.40334	6.41661	0.0338471	0.138186	chr12	102304355	102463491	+	159137	ENSG00000283052.1	0	0	0	15	0	19	0	0	0	0.364268	0	0.476671	overlapping	up
ENST00000546674.1	6.47996	6.43286	0.0338081	0.138186	chr16	14901499	14902174	+	676	ENSG00000257264.5	0	0	0	0	21	12	0	0	0	0	135.514	70.8714	same_strand	up
ENST00000584734.1	6.44986	6.42753	0.0338322	0.138186	chr18	10612304	10626353	-	14050	ENSG00000266604.1	0	0	0	24	0	11	0	0	0	6.60139	0	3.12574	same_strand	up
ENST00000657161.1	6.44986	6.42753	0.0338322	0.138186	chr22	41209101	41228500	-	19400	ENSG00000235513.2	0	0	0	24	0	11	0	0	0	4.7809	0	2.26374	overlapping	up
ENST00000654773.1	6.38677	6.41293	0.0339669	0.13858	chr5	8207019	8366437	-	159419	ENSG00000288002.1	0	0	0	16	0	18	0	0	0	0.387865	0	0.450784	overlapping	up
ENST00000413356.1	6.3702	6.40924	0.0341356	0.138885	chr1	190624890	190801658	+	176769	ENSG00000231175.1	0	0	0	17	0	17	0	0	0	0.371658	0	0.383954	overlapping	up
ENST00000446709.1	6.3702	6.40924	0.0341356	0.138885	chr2	222917387	222919363	-	1977	ENSG00000234193.1	0	0	0	17	0	17	0	0	0	33.231	0	34.3304	nested	up
ENST00000617845.1	6.48109	6.43311	0.0340676	0.138885	chr12	115332146	115332566	-	421	ENSG00000276972.1	0	0	0	0	22	11	0	0	0	0	227.956	104.315	overlapping	up
ENST00000374014.3	6.46866	6.43038	0.0342087	0.138992	chr9	115888169	115925207	-	37039	ENSG00000204148.3	0	0	0	0	11	22	0	0	0	0	1.29552	2.37137	overlapping	up
ENST00000668741.1	6.46866	6.43038	0.0342087	0.138992	chr15	35919892	36049537	+	129646	ENSG00000259245.2	0	0	0	0	11	22	0	0	0	0	0.370121	0.677485	overlapping	up
ENST00000441760.2	11.1672	2.69709	0.034331	0.139258	chr1	144641371	144919902	+	278532	ENSG00000224363.2	6	4	1	9	19	22	0.049451	0.0632769	0.0106735	0.124873	0.29757	0.315344	overlapping	up
ENST00000452199.1	12.2582	6.37594	0.0343239	0.139258	chr1	199148598	199393307	+	244710	ENSG00000231718.1	0	0	1	0	0	62	0	0	0.0121487	0	0	1.01152	overlapping	up
ENST00000433475.1	6.43329	6.42388	0.0343911	0.139258	chr2	54516048	54540697	-	24650	ENSG00000228108.1	0	0	0	25	0	10	0	0	0	3.91944	0	1.61964	overlapping	up
ENST00000655670.1	11.6096	7.27448	0.0343915	0.139258	chr14	105126750	105136974	-	10225	ENSG00000287459.1	0	0	0	0	59	0	0	0	0	0	25.1709	0	same_strand	up
ENST00000561672.1	6.35363	6.40554	0.0343532	0.139258	chr16	77234877	77290934	+	56058	ENSG00000260922.2	0	0	0	18	0	16	0	0	0	1.2409	0	1.13951	overlapping	up
ENST00000637466.1	7.41858	-6.1452	0.0344995	0.1396	chr14	89013386	89025807	+	12422	ENSG00000283627.1	31	0	34	0	0	0	5.72887	0	8.13712	0	0	0	convergent	down
ENST00000512642.2	22.5203	3.00854	0.0345913	0.139717	chr5	269305	271516	-	2212	ENSG00000248925.2	2	12	0	38	28	39	2.0756	23.9032	0	66.3894	55.2183	70.3908	nested	up
MSTRG.103362.6	25.7847	1.72936	0.0345992	0.139717	chrX	53094440	53131091	+	36652	MSTRG.103362	21	10	15	58	27	21	1.31529	1.20216	1.21668	6.11548	3.21348	2.28748	overlapping	up
ENST00000669680.1	31.764	1.7328	0.034697	0.140016	chr9	21410969	21422960	-	11992	ENSG00000288541.1	30	9	20	40	68	20	5.74286	3.30682	4.95817	12.8905	24.7359	6.65847	convergent	up
ENST00000662515.1	11.543	7.26622	0.0347907	0.140299	chr13	67577624	67787804	-	210181	ENSG00000287876.1	0	0	0	0	0	59	0	0	0	0	0	1.12071	overlapping	up
ENST00000479626.1	6.84314	4.31945	0.0349167	0.140704	chr3	169978536	169985715	-	7180	ENSG00000240373.1	3	0	0	19	13	3	0.95917	0	0	10.2266	7.89822	1.66814	nested	up
ENST00000508955.2	6.4664	6.42989	0.0349386	0.140704	chr4	169981744	169994488	+	12745	ENSG00000249955.2	0	0	0	0	9	24	0	0	0	0	3.08044	7.51809	overlapping	up
ENST00000429816.1	5.07129	6.07915	0.0350111	0.1409	chr2	180571712	180692454	-	120743	ENSG00000225258.1	0	0	0	1	1	24	0	0	0	0.0320065	0.0361283	0.793571	overlapping	up
ENST00000620777.1	46.1888	3.36762	0.0350791	0.141078	chr20	3811384	3823882	+	12499	ENSG00000274949.1	0	21	0	67	84	69	0	7.40294	0	20.7157	29.3166	22.0399	overlapping	up
ENST00000415889.2	6.68465	6.47774	0.0351125	0.141116	chr20	44656451	44696096	-	39646	ENSG00000132832.10	0	0	0	0	29	5	0	0	0	0	3.19087	0.503509	same_strand	up
ENST00000625718.2	28.7504	1.87754	0.0352183	0.141412	chr2	55282350	55314446	+	32097	ENSG00000240401.9	13	5	30	53	26	41	0.929775	0.686382	2.77869	6.38134	3.53361	5.09983	containing	up
ENST00000688875.1	6.48448	6.43386	0.0352358	0.141412	chr5	172007100	172007345	+	246	ENSG00000288799.1	0	0	0	0	25	8	0	0	0	0	443.318	129.835	divergent	up
ENST00000490006.6	6.30392	6.39439	0.0353145	0.141449	chr1	87129774	87169198	+	39425	ENSG00000267272.5	0	0	0	21	0	13	0	0	0	2.05849	0	1.31646	nested	up
ENST00000375987.3	6.30392	6.39439	0.0353145	0.141449	chr2	129242173	129273848	-	31676	ENSG00000204460.3	0	0	0	21	0	13	0	0	0	2.56206	0	1.63851	overlapping	up
ENST00000528983.1	6.85453	6.51568	0.0353838	0.141535	chr11	62421845	62426724	-	4880	ENSG00000255446.1	0	0	0	35	0	3	0	0	0	27.7172	0	2.45436	overlapping	up
ENST00000435912.1	6.85453	6.51568	0.0353838	0.141535	chr20	63808076	63816521	+	8446	ENSG00000231208.4	0	0	0	35	0	3	0	0	0	16.0147	0	1.4181	nested	up
ENST00000562897.1	29.3335	2.75183	0.0354409	0.141668	chr17	17011914	17014990	-	3077	ENSG00000260328.1	0	13	10	24	41	67	0	18.6156	9.66175	30.1428	58.1255	86.9328	divergent	up
ENST00000629441.2	64.7861	1.93243	0.0355429	0.141884	chr11	126340882	126355579	-	14698	ENSG00000280832.2	92	8	21	30	78	157	14.3691	2.39824	4.24761	7.88794	23.1498	42.6459	overlapping	up
ENST00000648275.1	51.2744	1.91752	0.0357348	0.142515	chr10	130213527	130483193	+	269667	ENSG00000236303.4	20	37	12	112	23	81	0.170256	0.604553	0.132293	1.60506	0.372058	1.19921	same_strand	up
ENST00000599946.2	6.28735	6.39065	0.0357491	0.142515	chr16	991151	1000926	-	9776	ENSG00000260496.3	0	0	0	22	0	12	0	0	0	8.69685	0	4.90068	convergent	up
ENST00000664686.1	41.145	2.90547	0.0357899	0.142582	chr12	52298856	52306287	-	7432	ENSG00000287051.1	0	17	12	34	16	138	0	10.0787	4.80019	17.6797	9.39127	74.1327	overlapping	up
ENST00000569039.5	9.3384	3.77891	0.0358655	0.142788	chr16	29808929	29820366	-	11438	ENSG00000238045.9	6	0	0	16	11	19	1.2042	0	0	5.40593	4.1952	6.63193	overlapping	up
ENST00000417751.5	37.2193	3.98892	0.0362142	0.143214	chr2	13710531	14400963	-	690433	ENSG00000230448.5	20	1	0	0	26	153	0.0664978	0.00638174	0	0	0.164271	0.884721	overlapping	up
ENST00000666421.1	6.2798	6.38759	0.0360881	0.143214	chr2	207166120	207248392	+	82273	ENSG00000229647.3	0	0	0	0	17	15	0	0	0	0	0.901367	0.727898	overlapping	up
ENST00000651102.1	11.3473	7.24156	0.0360752	0.143214	chr4	144082481	144343750	+	261270	ENSG00000251600.8	0	0	0	0	0	58	0	0	0	0	0	0.886288	containing	up
ENST00000607001.1	58.3023	1.7251	0.0361627	0.143214	chr5	73497550	73498293	-	744	ENSG00000272525.1	15	46	24	53	102	77	46.2826	272.424	95.9007	275.298	598.05	413.194	divergent	up
ENST00000674627.1	6.27641	6.38683	0.0362125	0.143214	chr9	129176326	129260593	+	84268	ENSG00000204055.5	0	0	0	0	14	18	0	0	0	0	0.724729	0.852798	overlapping	up
ENST00000449713.2	33.5	1.81904	0.0361937	0.143214	chr21	44485486	44491141	+	5656	ENSG00000228709.2	33	3	27	40	42	55	13.3938	2.33707	14.1918	27.3307	32.3929	38.823	convergent	up
ENST00000458178.2	9.75173	4.67016	0.0360167	0.143214	chr22	21938293	21977632	+	39340	ENSG00000224086.6	1	0	2	0	5	43	0.0583532	0	0.15114	0	0.554429	4.36386	overlapping	up
MSTRG.60965.1	6.2798	6.38759	0.0360881	0.143214	chr20	23515201	23542018	+	26818	MSTRG.60965	0	0	0	0	17	15	0	0	0	0	2.76524	2.23306	overlapping	up
ENST00000647772.1	7.43557	6.63152	0.0363699	0.14324	chr6	92002610	92180156	-	177547	ENSG00000285961.1	0	0	0	0	1	37	0	0	0	0	0.0245695	0.832003	overlapping	up
ENST00000534587.1	6.27528	6.38657	0.0363665	0.14324	chr11	14262846	14273691	-	10846	ENSG00000254418.1	0	0	0	0	13	19	0	0	0	0	5.22858	6.99391	overlapping	up
ENST00000378140.3	6.27528	6.38657	0.0363665	0.14324	chr11	72163322	72209241	-	45920	ENSG00000204971.3	0	0	0	0	13	19	0	0	0	0	1.23496	1.65192	containing	up
ENST00000551995.1	21.4228	1.903	0.0363872	0.14324	chr12	79690144	79778451	+	88308	ENSG00000258048.1	18	8	9	20	20	48	0.46792	0.399163	0.302988	0.875247	0.987961	2.17009	overlapping	up
ENST00000691091.1	6.28206	6.38811	0.0362827	0.14324	chr14	54685047	54729307	-	44261	ENSG00000285774.4	0	0	0	0	19	13	0	0	0	0	1.87259	1.17262	nested	up
ENST00000651492.1	6.52952	6.44555	0.0363899	0.14324	chr19	55214287	55217281	-	2995	ENSG00000286230.1	0	0	0	31	0	5	0	0	0	40.0005	0	6.66514	same_strand	up
ENST00000556537.1	10.9182	-3.70619	0.0365589	0.143714	chr14	39174885	39175880	-	996	ENSG00000259083.1	20	14	42	0	0	4	46.0967	61.934	125.364	0	0	16.0338	overlapping	down
ENST00000649053.1	6.79781	6.50223	0.0365577	0.143714	chr15	42497394	42532081	-	34688	ENSG00000261684.2	0	0	0	3	0	32	0	0	0	0.334228	0	3.68305	overlapping	up
ENST00000444348.2	6.20769	6.37187	0.036584	0.143718	chr1	35569807	35577771	-	7965	ENSG00000239636.2	0	0	0	15	0	18	0	0	0	7.2779	0	9.02242	overlapping	up
ENST00000669293.1	6.29054	6.3907	0.0366746	0.143883	chr4	78939485	79012902	+	73418	ENSG00000249307.8	0	0	0	10	0	23	0	0	0	0.526378	0	1.25072	divergent	up
ENST00000601296.2	57.1013	3.58975	0.036663	0.143883	chr20	63861212	63864293	-	3082	ENSG00000268858.2	0	0	34	100	6	172	0	0	32.7967	125.391	8.49237	222.809	containing	up
ENST00000523442.5	6.19112	6.36808	0.0367419	0.144052	chr8	74599781	74823313	+	223533	ENSG00000254349.6	0	0	0	16	0	17	0	0	0	0.276617	0	0.303629	same_strand	up
ENST00000668662.1	6.25422	6.38314	0.0368272	0.14429	chr15	59801347	59814749	-	13403	ENSG00000286495.1	0	0	0	24	0	10	0	0	0	6.92006	0	2.97875	overlapping	up
ENST00000501178.2	11.9712	4.88541	0.0369086	0.144514	chr12	14665655	14757963	+	92309	ENSG00000214772.2	0	0	3	21	0	40	0	0	0.0966186	0.879176	0	1.73002	overlapping	up
ENST00000686967.1	20.5796	2.69951	0.0370473	0.144878	chr5	2756465	2758578	+	2114	ENSG00000289075.1	13	0	11	56	29	11	14.1168	0	15.4693	102.373	59.8416	20.7742	divergent	up
MSTRG.66551.1	6.28545	6.38888	0.0370504	0.144878	chr3	12473729	12476381	+	2653	MSTRG.66551	0	0	0	0	22	10	0	0	0	0	36.1739	15.0487	overlapping	up
ENST00000606064.2	119.073	-1.45648	0.0371159	0.144943	chr8	33360839	33361415	-	577	ENSG00000272338.2	309	172	177	36	109	20	1229.37	1313.45	911.97	241.117	824.064	138.385	same_strand	down
ENST00000649052.1	6.7804	5.51593	0.0371065	0.144943	chr14	25916015	25998805	+	82791	ENSG00000285633.1	1	0	0	10	0	25	0.0277278	0	0	0.466786	0	1.20557	overlapping	up
ENST00000442146.1	9.84755	3.43621	0.0371962	0.14497	chr1	212299495	212331713	-	32219	ENSG00000234915.1	1	4	0	16	23	8	0.0712503	0.547026	0	1.91915	3.11405	0.991321	nested	up
ENST00000686394.1	27.931	1.99937	0.0371484	0.14497	chr14	103057835	103059394	+	1560	ENSG00000289207.1	17	6	21	12	63	40	25.0163	16.9468	40.0201	29.7274	176.168	102.37	divergent	up
ENST00000598376.1	6.32368	6.39817	0.0371755	0.14497	chr19	47615699	47626395	-	10697	ENSG00000269806.1	0	0	0	8	0	25	0	0	0	2.8902	0	9.3307	nested	up
ENST00000654434.1	116.859	4.55542	0.0374659	0.145633	chr4	168170097	168194861	-	24765	ENSG00000287188.1	48	0	0	214	215	161	4.4494	0	0	33.3946	37.8713	25.9552	overlapping	up
ENST00000538297.1	6.23765	6.37937	0.0374923	0.145633	chr12	23181334	23251499	-	70166	ENSG00000115934.11	0	0	0	25	0	9	0	0	0	1.37694	0	0.512097	overlapping	up
ENST00000567304.1	6.23765	6.37937	0.0374923	0.145633	chr16	17967393	18151595	-	184203	ENSG00000259929.5	0	0	0	25	0	9	0	0	0	0.524498	0	0.195066	overlapping	up
ENST00000411427.3	11.1517	7.21646	0.0374207	0.145633	chr21	41441056	41445708	-	4653	ENSG00000228318.3	0	0	0	0	0	57	0	0	0	0	0	48.9078	nested	up
ENST00000432229.1	6.14142	6.35663	0.0375417	0.145646	chr13	98435405	98435840	-	436	ENSG00000231194.1	0	0	0	19	0	14	0	0	0	168.41	0	128.197	nested	up
ENST00000456740.1	6.36701	6.40915	0.0375833	0.145712	chr22	29099041	29111683	-	12643	ENSG00000226772.1	0	0	0	29	0	6	0	0	0	8.86438	0	1.89469	nested	up
ENST00000559303.2	6.27076	6.38556	0.0376631	0.145926	chr15	63675146	63713758	+	38613	ENSG00000259589.2	0	0	0	0	9	23	0	0	0	0	1.01676	2.3781	nested	up
ENST00000629746.2	6.26963	6.38531	0.0381404	0.147679	chr17	19448179	19492991	-	44813	ENSG00000235979.9	0	0	0	0	8	24	0	0	0	0	0.778746	2.13818	divergent	up
ENST00000657887.1	23.6191	2.12948	0.0382634	0.147969	chr6	120462511	120706789	+	244279	ENSG00000286540.1	9	4	21	32	13	56	0.0845776	0.0721496	0.255574	0.506249	0.232149	0.915247	overlapping	up
ENST00000618736.1	17.2804	-3.54287	0.0382651	0.147969	chr16	14150833	14153235	+	2403	ENSG00000276564.1	14	39	53	0	0	7	13.3744	71.5107	65.57	0	0	11.63	nested	down
ENST00000666179.1	6.10828	6.34895	0.038368	0.14827	chr14	45891087	46501903	+	610817	ENSG00000258700.6	0	0	0	21	0	12	0	0	0	0.132864	0	0.0784344	overlapping	up
MSTRG.7696.3	19.2228	-3.3156	0.038459	0.148524	chr1	197039310	197055897	-	16588	MSTRG.7696	56	35	39	0	0	9	7.74984	9.29682	6.98963	0	0	2.16613	overlapping	down
ENST00000514134.1	7.23993	6.59305	0.0385033	0.148599	chr4	166388701	166526119	-	137419	ENSG00000249675.1	0	0	0	0	1	36	0	0	0	0	0.0317441	1.0459	overlapping	up
ENST00000690187.1	6.28884	6.38966	0.0385313	0.14861	chr12	104644173	104647370	+	3198	ENSG00000289557.1	0	0	0	0	25	7	0	0	0	0	34.1014	8.73888	nested	up
ENST00000511596.5	7.22223	6.58956	0.0386896	0.149027	chr5	17684584	17955857	+	271274	ENSG00000249937.9	0	0	0	1	0	36	0	0	0	0.014246	0	0.529823	divergent	up
ENST00000658190.1	10.956	7.19093	0.0388309	0.149377	chr5	28809331	29163382	+	354052	ENSG00000259786.7	0	0	0	0	0	56	0	0	0	0	0	0.631477	overlapping	up
ENST00000568710.1	15.5374	2.43738	0.0388119	0.149377	chr16	17514	35195	-	17682	ENSG00000260803.1	15	4	1	23	17	29	1.94742	0.996756	0.168133	5.02686	4.19399	6.54791	same_strand	up
ENST00000592747.1	6.09171	6.34509	0.0388835	0.149482	chr18	47077361	47091280	-	13920	ENSG00000266957.1	0	0	0	22	0	11	0	0	0	6.10779	0	3.15493	nested	up
ENST00000630418.1	6.08302	6.34166	0.0390662	0.149921	chr6	33437363	33454453	-	17091	ENSG00000274259.2	0	0	0	0	16	15	0	0	0	0	4.08378	3.50397	overlapping	up
ENST00000546353.1	6.08302	6.34166	0.0390662	0.149921	chr12	24949163	24960158	+	10996	ENSG00000255921.1	0	0	0	0	16	15	0	0	0	0	6.34739	5.44619	divergent	up
ENST00000554898.1	6.20451	6.3718	0.0390989	0.149921	chr14	69183020	69214092	-	31073	ENSG00000258957.2	0	0	0	27	0	7	0	0	0	3.358	0	0.899396	overlapping	up
ENST00000413244.1	6.20451	6.3718	0.0390989	0.149921	chr22	27331787	27379265	+	47479	ENSG00000230051.3	0	0	0	27	0	7	0	0	0	2.19767	0	0.588617	overlapping	up
ENST00000412387.5	6.08528	6.34219	0.0392193	0.150286	chr2	207240121	207529795	-	289675	ENSG00000223725.6	0	0	0	0	18	13	0	0	0	0	0.271064	0.179171	overlapping	up
ENST00000652470.1	27.4673	3.43612	0.0393034	0.150472	chr3	176415439	176676834	-	261396	ENSG00000223715.3	23	0	0	27	16	88	0.201989	0	0	0.399177	0.267012	1.34406	overlapping	up
MSTRG.45252.2	49.5241	1.67904	0.0393188	0.150472	chr17	81514088	81516412	+	2325	MSTRG.45252	19	41	15	72	49	77	18.7599	77.7	19.1801	119.677	91.9355	132.222	overlapping	up
ENST00000444923.1	6.06176	6.33739	0.0393534	0.150508	chr1	20294211	20323187	-	28977	ENSG00000226664.1	0	0	0	12	0	20	0	0	0	1.6004	0	2.75558	nested	up
ENST00000449462.1	6.08641	6.34245	0.0393925	0.15056	chr10	13729383	13756200	+	26818	ENSG00000234091.1	0	0	0	0	19	12	0	0	0	0	3.09056	1.78645	nested	up
ENST00000561318.1	6.02862	6.32961	0.0394526	0.150693	chr15	52010999	52019095	-	8097	ENSG00000259438.1	0	0	0	14	0	18	0	0	0	6.68197	0	8.87533	nested	up
ENST00000692062.1	6.07514	6.34122	0.0394786	0.150695	chr20	31738617	31739113	-	497	ENSG00000289492.1	0	0	0	23	0	10	0	0	0	178.843	0	80.3304	divergent	up
ENST00000685346.1	6.08754	6.34272	0.0396367	0.151171	chr19	8005812	8006212	+	401	ENSG00000289255.1	0	0	0	0	20	11	0	0	0	0	217.568	109.518	divergent	up
MSTRG.30148.12	38.3692	1.70784	0.0396544	0.151171	chr14	86000920	86161539	+	160620	MSTRG.30148	12	29	17	45	61	47	0.171506	0.795534	0.314654	1.08271	1.65669	1.16825	overlapping	up
MSTRG.92242.6	6.49638	6.43828	0.0399076	0.152039	chr7	138087156	138089823	+	2668	MSTRG.92242	0	0	0	33	0	3	0	0	0	47.8001	0	4.48923	overlapping	up
ENST00000610421.1	7.0792	-4.11157	0.0400379	0.152437	chr16	53628256	53628816	-	561	ENSG00000275191.1	12	9	29	0	0	2	49.1041	70.6871	153.68	0	0	14.2332	nested	down
ENST00000621925.1	7.08655	-4.10784	0.0402866	0.152991	chr15	33972059	33972515	-	457	ENSG00000278472.1	18	19	9	0	0	2	90.4181	183.188	58.5477	0	0	17.4723	nested	down
MSTRG.64006.6	64.5944	1.87911	0.0402649	0.152991	chr21	44940147	44956242	+	16096	MSTRG.64006	61	29	16	54	22	188	8.69983	7.93853	2.95519	12.9651	5.96231	46.6312	overlapping	up
ENST00000606110.1	5.96234	6.31392	0.0403837	0.153159	chr12	133115692	133122340	+	6649	ENSG00000271963.1	0	0	0	18	0	14	0	0	0	10.462	0	8.40636	nested	up
ENST00000638776.2	47.3994	1.77822	0.0410105	0.155342	chrX	47575128	47628742	-	53615	ENSG00000283743.2	41	18	24	19	43	127	1.75548	1.47927	1.33079	1.36952	3.49858	9.45701	overlapping	up
ENST00000531808.5	5.92507	6.30501	0.0415721	0.157268	chr10	75283801	75373500	+	89700	ENSG00000226051.9	0	0	0	21	11	0	0	0	0	0.904747	0.534946	0	convergent	up
ENST00000660892.2	39.993	2.53686	0.0416231	0.15733	chr11	123062655	123084877	+	22223	ENSG00000288061.2	0	21	14	75	54	51	0	4.16368	1.87287	13.0424	10.5999	9.16229	containing	up
ENST00000431090.1	18.3909	-3.43135	0.0416416	0.15733	chr22	19447893	19450105	+	2213	ENSG00000185065.6	66	43	14	0	0	8	68.4639	85.6145	18.8075	0	0	14.4326	overlapping	down
ENST00000442150.1	5.18303	5.11248	0.041762	0.157685	chr6	30703067	30713184	+	10118	ENSG00000224328.1	0	0	1	2	1	23	0	0	0.293825	0.763899	0.431137	9.07548	nested	up
ENST00000557062.1	6.02543	6.32954	0.0418976	0.158096	chr14	49057713	49077505	-	19793	ENSG00000258868.1	0	0	0	26	0	7	0	0	0	5.07647	0	1.41196	overlapping	up
ENST00000660105.1	15.5007	3.45248	0.0419404	0.158157	chr12	71587642	71594404	-	6763	ENSG00000257761.3	0	0	10	29	22	24	0	0	4.39586	16.5714	14.1904	14.168	convergent	up
ENST00000409178.5	113.927	1.21566	0.0422264	0.158831	chr10	73909969	73922777	-	12809	ENSG00000222047.9	108	42	119	108	78	230	19.3556	14.4476	27.6195	32.5843	26.5638	71.6884	containing	up
ENST00000538868.2	5.89607	6.29804	0.042368	0.159263	chr16	87693537	87696147	-	2611	ENSG00000226180.3	0	0	0	22	0	10	0	0	0	32.5624	0	15.2908	nested	up
MSTRG.37387.9	66.8956	1.53868	0.0424677	0.159537	chr16	53131033	53156150	+	25118	MSTRG.37387	104	26	13	82	104	75	9.50489	4.56088	1.53866	12.6162	18.0617	11.921	overlapping	up
ENST00000563044.2	5.88964	6.29503	0.0426077	0.159961	chr15	23565265	23569657	-	4393	ENSG00000260978.2	0	0	0	0	18	12	0	0	0	0	17.874	10.9058	containing	up
ENST00000470790.1	5.88173	6.29312	0.0429757	0.160833	chr3	119226486	119290666	+	64181	ENSG00000240254.2	0	0	0	0	11	19	0	0	0	0	0.747646	1.18191	overlapping	up
ENST00000658596.1	7.01494	-6.06169	0.0429554	0.160833	chr4	13988759	14003756	+	14998	ENSG00000250634.6	41	15	0	0	0	0	6.27552	4.40675	0	0	0	0	overlapping	down
ENST00000570267.2	136.659	1.12983	0.0430375	0.160963	chr16	89215211	89217653	-	2443	ENSG00000259877.2	146	35	167	202	185	109	137.192	63.1255	203.225	319.542	330.338	178.131	divergent	up
ENST00000366221.3	5.8795	6.29405	0.0430781	0.161013	chr1	1574975	1577075	+	2101	ENSG00000215014.5	0	0	0	23	0	9	0	0	0	42.306	0	17.1022	divergent	up
ENST00000558913.5	5.79984	6.27396	0.0431426	0.161051	chr15	80263068	80341768	-	78701	ENSG00000259361.7	0	0	0	16	0	15	0	0	0	0.78567	0	0.760935	same_strand	up
MSTRG.72380.22	5.79984	6.27396	0.0431426	0.161051	chr4	2898508	2902914	+	4407	MSTRG.72380	0	0	0	16	0	15	0	0	0	14.0306	0	13.5889	overlapping	up
ENST00000609974.1	97.879	1.03555	0.0433123	0.161583	chr7	155295918	155297541	-	1624	ENSG00000273117.1	77	79	70	109	135	100	108.844	214.339	128.143	259.383	362.625	245.839	divergent	up
ENST00000653192.1	10.3691	7.11148	0.043489	0.161937	chr1	154671593	154678345	+	6753	ENSG00000287064.1	0	0	0	0	0	53	0	0	0	0	0	31.334	convergent	up
ENST00000518567.1	6.83094	6.50918	0.0434868	0.161937	chr8	123984138	124040782	-	56645	ENSG00000181171.5	0	0	0	1	0	34	0	0	0	0.0682243	0	2.39637	nested	up
ENST00000635379.1	5.78327	6.2699	0.0434645	0.161937	chr14	49960544	50089203	-	128660	ENSG00000214900.12	0	0	0	17	0	14	0	0	0	0.510629	0	0.434431	same_strand	up
ENST00000676095.1	54.6241	-1.30655	0.0435581	0.16199	chr2	190672297	190841866	-	169570	ENSG00000228509.7	96	50	152	20	31	31	1.29963	1.29922	2.66488	0.455808	0.797485	0.729876	overlapping	down
ENST00000554430.1	7.20377	4.80899	0.0436392	0.16219	chr14	75004719	75008481	-	3763	ENSG00000258646.1	1	0	1	4	0	32	0.610049	0	0.79004	4.10796	0	33.951	overlapping	up
ENST00000689436.1	5.7667	6.26582	0.0438538	0.162625	chr2	72144678	72145763	+	1086	ENSG00000289615.1	0	0	0	18	0	13	0	0	0	64.0535	0	47.7914	nested	up
ENST00000669183.1	6.26397	6.38406	0.0438498	0.162625	chr8	78268637	78508485	-	239849	ENSG00000254266.6	0	0	0	0	3	29	0	0	0	0	0.0545624	0.482721	divergent	up
ENST00000615830.1	5.7667	6.26582	0.0438538	0.162625	chr13	49792886	49793307	+	422	ENSG00000276436.1	0	0	0	18	0	13	0	0	0	164.839	0	122.989	divergent	up
ENST00000602665.1	5.86293	6.29004	0.0439033	0.162662	chr16	87326987	87327584	+	598	ENSG00000270082.1	0	0	0	24	0	8	0	0	0	155.1	0	53.4103	nested	up
ENST00000554725.1	6.42309	6.42038	0.0441594	0.163509	chr14	56813271	57152177	+	338907	ENSG00000248550.4	0	0	0	2	0	31	0	0	0	0.022806	0	0.365189	overlapping	up
ENST00000524236.2	17.3694	3.63178	0.0441936	0.163533	chr8	111416515	111756826	+	340312	ENSG00000253434.8	0	0	10	10	12	61	0	0	0.0873587	0.113559	0.15382	0.715631	overlapping	up
ENST00000655811.1	5.87834	6.29232	0.0443319	0.16384	chr13	23954493	23970188	+	15696	ENSG00000287530.1	0	0	0	0	8	22	0	0	0	0	2.22337	5.5959	same_strand	up
MSTRG.34740.2	38.4788	-2.47155	0.0445178	0.164425	chr15	98838169	98843901	-	5733	MSTRG.34740	143	35	90	0	24	6	57.2602	26.8996	46.6707	0	18.2616	4.17836	overlapping	down
ENST00000651999.1	24.7076	3.35672	0.0446805	0.16482	chr8	125648327	125955592	+	307266	ENSG00000286122.1	0	0	17	35	18	65	0	0	0.164482	0.440204	0.255545	0.844569	overlapping	up
ENST00000511951.1	35.6385	2.86334	0.0447302	0.164871	chr4	138819957	139012646	-	192690	ENSG00000250195.1	41	1	0	79	31	57	0.488454	0.0228666	0	1.58441	0.701799	1.18101	divergent	up
ENST00000430468.1	5.89529	6.29641	0.04475	0.164871	chr22	27143478	27159878	+	16401	ENSG00000231405.1	0	0	0	0	23	7	0	0	0	0	6.11741	1.70398	overlapping	up
ENST00000325390.7	5.84636	6.28601	0.0448701	0.165198	chr2	130026845	130051131	-	24287	ENSG00000286058.1	0	0	0	25	0	7	0	0	0	3.97802	0	1.1507	same_strand	up
ENST00000503113.1	68.5767	3.12242	0.0448944	0.165198	chr5	1544107	1551710	-	7604	ENSG00000251532.1	71	0	0	160	51	117	21.4346	0	0	81.3164	29.2576	61.4299	same_strand	up
ENST00000637598.1	10.1734	7.084	0.0451991	0.166216	chr1	214051194	214187773	-	136580	ENSG00000283518.1	0	0	0	0	0	52	0	0	0	0	0	1.52003	convergent	up
ENST00000648225.1	25.564	2.49183	0.0454619	0.16698	chr1	23576436	23593621	-	17186	ENSG00000285802.1	23	8	0	38	33	43	3.07222	2.05105	0	8.54495	8.37624	9.98918	same_strand	up
ENST00000421878.2	6.68917	6.47877	0.0454632	0.16698	chr1	242203555	242210827	+	7273	ENSG00000224525.2	0	0	0	0	33	1	0	0	0	0	19.7929	0.548937	nested	up
ENST00000685356.1	5.69174	6.24571	0.0460165	0.168045	chr1	225999615	226000545	+	931	ENSG00000289341.1	0	0	0	0	16	13	0	0	0	0	74.9688	55.7481	divergent	up
ENST00000689404.1	5.68948	6.24515	0.0459788	0.168045	chr2	113831183	113890937	-	59755	ENSG00000228857.3	0	0	0	0	14	15	0	0	0	0	1.02203	1.0022	overlapping	up
ENST00000466291.1	5.69174	6.24571	0.0460165	0.168045	chr3	170345678	170353961	+	8284	ENSG00000239628.1	0	0	0	0	16	13	0	0	0	0	8.42539	6.26527	same_strand	up
ENST00000623099.1	5.67311	6.24183	0.0458153	0.168045	chr4	99942081	99942522	-	442	ENSG00000279098.1	0	0	0	13	17	0	0	0	0	113.664	167.779	0	nested	up
ENST00000467537.1	187.854	-1.20136	0.045859	0.168045	chr7	141652381	141656810	-	4430	ENSG00000244701.1	458	153	432	138	132	32	237.334	152.177	289.91	120.386	129.981	28.8392	overlapping	down
ENST00000657689.1	5.68835	6.24487	0.0460726	0.168045	chr8	49086301	49228743	+	142443	ENSG00000253474.2	0	0	0	0	13	16	0	0	0	0	0.398118	0.448451	same_strand	up
ENST00000517884.1	5.67047	6.24117	0.0460688	0.168045	chr8	90806474	90859240	-	52767	ENSG00000254251.1	0	0	0	12	0	18	0	0	0	0.878859	0	1.3619	overlapping	up
ENST00000656024.1	22.338	3.32534	0.0458589	0.168045	chr13	79406301	79427317	+	21017	ENSG00000227354.7	20	0	0	38	55	14	2.18453	0	0	6.98736	11.4157	2.65946	overlapping	up
ENST00000685639.1	5.69287	6.246	0.0461501	0.168045	chr15	44275146	44288297	-	13152	ENSG00000289277.1	0	0	0	0	17	12	0	0	0	0	5.63855	3.64272	divergent	up
ENST00000559600.1	5.69287	6.246	0.0461501	0.168045	chr15	45705195	45931069	+	225875	ENSG00000259200.2	0	0	0	0	17	12	0	0	0	0	0.328315	0.212104	same_strand	up
ENST00000565120.2	5.69061	6.24543	0.0459602	0.168045	chr17	43938257	43938963	+	707	ENSG00000261514.2	0	0	0	0	15	14	0	0	0	0	92.5512	79.0578	convergent	up
ENST00000657148.1	5.6539	6.23702	0.0461366	0.168045	chr21	28328738	28432590	-	103853	ENSG00000232855.7	0	0	0	13	0	17	0	0	0	0.483754	0	0.653531	overlapping	up
MSTRG.84363.4	41.4377	-1.39989	0.0460473	0.168045	chr6	43305546	43331856	-	26311	MSTRG.84363	96	52	80	10	22	27	8.37593	8.70816	9.03932	1.4688	3.6475	4.09697	overlapping	down
MSTRG.41963.1	37.4351	1.64197	0.0461996	0.168122	chr17	40131218	40140649	-	9432	MSTRG.41963	9	21	32	56	50	43	2.19047	9.81015	10.0862	22.9448	23.1247	18.2012	overlapping	up
ENST00000650347.1	5.68722	6.24459	0.0462437	0.168179	chr1	156689676	156704757	+	15082	ENSG00000285570.1	0	0	0	0	12	17	0	0	0	0	3.47082	4.50014	overlapping	up
ENST00000522173.1	35.8814	3.67217	0.0464208	0.16872	chr4	96310732	96818864	+	508133	ENSG00000248510.2	26	0	0	32	2	139	0.117461	0	0	0.243373	0.0171697	1.09213	overlapping	up
ENST00000504906.1	5.62076	6.22868	0.0465577	0.168804	chr11	117316362	117328038	-	11677	ENSG00000250699.1	0	0	0	15	0	15	0	0	0	4.96433	0	5.12857	overlapping	up
ENST00000535199.5	207.104	1.20244	0.0465505	0.168804	chr21	36069642	36126640	-	56999	ENSG00000230212.6	220	76	202	126	159	463	8.86042	5.87498	10.5358	8.54287	12.1686	32.4302	containing	up
MSTRG.12340.10	5.89755	6.29696	0.0465417	0.168804	chr10	73305005	73311914	-	6910	MSTRG.12340	0	0	0	0	25	5	0	0	0	0	15.7824	2.88887	overlapping	up
ENST00000508401.1	37.8321	-2.18376	0.0467786	0.169501	chr5	77118322	77166909	+	48588	ENSG00000250802.7	84	15	154	26	9	2	3.96871	1.36026	9.42269	2.06797	0.808023	0.164338	overlapping	down
ENST00000651370.1	9.9778	7.05598	0.046996	0.170146	chr1	234811052	234932653	-	121602	ENSG00000286263.1	0	0	0	0	0	51	0	0	0	0	0	1.67443	overlapping	up
ENST00000584952.1	5.60232	6.22401	0.047014	0.170146	chr17	17235433	17236118	-	686	ENSG00000266498.1	0	0	0	17	13	0	0	0	0	95.7691	82.6665	0	nested	up
ENST00000663507.1	6.22745	6.37575	0.0471373	0.17028	chr2	12780593	13003905	-	223313	ENSG00000225649.7	0	0	0	2	0	30	0	0	0	0.0346112	0	0.536344	convergent	up
ENST00000650869.1	6.22745	6.37575	0.0471373	0.17028	chr12	127130005	127207706	+	77702	ENSG00000286016.1	0	0	0	2	0	30	0	0	0	0.0994714	0	1.54144	overlapping	up
ENST00000585537.1	5.68385	6.24528	0.0471071	0.17028	chr17	69477139	69501755	-	24617	ENSG00000267653.1	0	0	0	23	0	8	0	0	0	3.61072	0	1.29745	nested	up
ENST00000670253.1	21.7075	1.68672	0.0471739	0.170309	chr4	76240740	76312098	-	71359	ENSG00000287401.1	18	12	8	32	33	22	0.579059	0.740957	0.333292	1.73301	2.01732	1.23086	containing	up
ENST00000571775.1	5.58763	6.22029	0.0472677	0.170543	chr17	2384847	2386664	+	1818	ENSG00000262456.1	0	0	0	17	0	13	0	0	0	36.1373	0	28.5487	nested	up
ENST00000455609.1	17.1241	2.03677	0.0474148	0.17097	chr9	74952968	74996293	+	43326	ENSG00000203321.2	7	3	16	31	16	26	0.370893	0.305093	1.09788	2.76512	1.61095	2.39586	overlapping	up
ENST00000602172.1	45.3538	1.42813	0.0474924	0.171146	chr19	48255675	48258199	+	2525	ENSG00000268001.1	28	21	42	74	27	74	25.4563	36.6453	49.4506	113.259	46.6458	117.006	overlapping	up
ENST00000657364.1	5.76988	6.26586	0.0475375	0.17118	chr19	33997289	34066283	-	68995	ENSG00000287526.1	0	0	0	6	0	24	0	0	0	0.336073	0	1.38877	overlapping	up
ENST00000428289.1	5.6827	6.24347	0.0478479	0.171737	chr1	149785659	149793020	-	7362	ENSG00000233030.2	0	0	0	0	8	21	0	0	0	0	4.74028	11.3883	overlapping	up
ENST00000441955.2	5.89868	6.29725	0.0479043	0.171737	chr7	27733064	27740395	-	7332	ENSG00000229893.2	0	0	0	0	26	4	0	0	0	0	15.469	2.17808	overlapping	up
ENST00000522570.1	5.89868	6.29725	0.0479043	0.171737	chr8	24992002	25009777	+	17776	ENSG00000253832.1	0	0	0	0	26	4	0	0	0	0	6.38042	0.898385	divergent	up
ENST00000455294.1	5.6827	6.24347	0.0478479	0.171737	chr16	648473	649200	-	728	ENSG00000228201.1	0	0	0	0	8	21	0	0	0	0	47.9368	115.166	overlapping	up
ENST00000565451.5	13.1082	3.9817	0.0479171	0.171737	chr16	47724568	47863599	+	139032	ENSG00000261231.6	0	0	6	1	26	36	0	0	0.128298	0.0277962	0.815772	1.03377	same_strand	up
ENST00000687007.1	15.177	2.73232	0.0478566	0.171737	chr22	18349976	18361190	+	11215	ENSG00000288811.1	15	1	2	5	20	43	3.07037	0.392881	0.530169	1.72294	7.7793	15.3075	overlapping	up
ENST00000412713.1	6.69531	-4.02469	0.0478118	0.171737	chr22	20110821	20111875	-	1055	ENSG00000243762.1	10	10	26	0	0	2	21.7594	41.7646	73.2663	0	0	7.56857	nested	down
ENST00000658962.1	5.95916	6.31378	0.0481312	0.1724	chr6	122562172	122621014	-	58843	ENSG00000287258.1	0	0	0	30	0	3	0	0	0	1.97028	0	0.203546	overlapping	up
MSTRG.71074.4	5.69852	6.24742	0.048268	0.172786	chr3	169840250	169852812	-	12563	MSTRG.71074	0	0	0	0	22	7	0	0	0	0	7.63905	2.22454	overlapping	up
MSTRG.98518.11	52.3006	2.73561	0.0484428	0.173307	chr9	36421434	36487548	-	66115	MSTRG.98518	0	33	3	101	83	56	0	2.19925	0.134898	5.90367	5.47631	3.38162	overlapping	up
MSTRG.94625.4	54.1329	1.86366	0.0486791	0.173942	chr8	43140572	43147567	+	6996	MSTRG.94625	42	4	52	139	25	65	13.7816	2.51925	22.0972	76.7831	15.5884	37.0937	overlapping	up
ENST00000428516.1	9.78216	7.02741	0.0488852	0.174154	chr3	176643941	176867838	-	223898	ENSG00000223715.3	0	0	0	0	0	50	0	0	0	0	0	0.891571	overlapping	up
ENST00000505103.5	9.78216	7.02741	0.0488852	0.174154	chr4	186286094	186500997	-	214904	ENSG00000251165.6	0	0	0	0	0	50	0	0	0	0	0	0.928885	overlapping	up
ENST00000670607.1	9.78216	7.02741	0.0488852	0.174154	chr12	90617759	90808748	-	190990	ENSG00000288102.1	0	0	0	0	0	50	0	0	0	0	0	1.04519	same_strand	up
ENST00000661549.1	9.78216	7.02741	0.0488852	0.174154	chr20	55607852	55744938	-	137087	ENSG00000287478.1	0	0	0	0	0	50	0	0	0	0	0	1.45616	overlapping	up
ENST00000411879.5	9.78216	7.02741	0.0488852	0.174154	chrX	42252459	42699291	+	446833	ENSG00000231772.5	0	0	0	0	0	50	0	0	0	0	0	0.446746	convergent	up
ENST00000658234.1	8.89426	4.2599	0.048952	0.174182	chr7	22589698	22602536	+	12839	ENSG00000232949.2	0	1	2	22	0	23	0	0.343186	0.463108	6.62204	0	7.15209	nested	up
ENST00000666237.1	5.69965	6.24771	0.0490482	0.174384	chr7	24778444	24795496	-	17053	ENSG00000287093.1	0	0	0	0	23	6	0	0	0	0	5.88352	1.40471	same_strand	up
ENST00000649159.1	6.43966	6.42407	0.0490676	0.174384	chr18	28638714	28789580	+	150867	ENSG00000265994.2	0	0	0	1	0	32	0	0	0	0.0256157	0	0.846822	overlapping	up
ENST00000658333.1	14.0449	3.46306	0.0491649	0.174625	chr7	4725440	4728721	+	3282	ENSG00000287665.1	0	0	9	38	18	13	0	0	8.15243	44.7451	23.9246	15.814	nested	up
ENST00000664694.1	5.52135	6.20335	0.0497217	0.176181	chr1	2814056	2817767	+	3712	ENSG00000287396.1	0	0	0	21	0	9	0	0	0	21.8631	0	9.6799	divergent	up
ENST00000658425.1	5.52135	6.20335	0.0497217	0.176181	chr10	3042535	3047083	-	4549	ENSG00000287560.1	0	0	0	21	0	9	0	0	0	17.8404	0	7.89883	divergent	up
ENST00000579468.1	26.7537	2.52214	0.0497055	0.176181	chr17	28749731	28750079	-	349	ENSG00000265840.1	26	7	0	66	25	31	171.02	88.3757	0	730.834	312.482	354.628	nested	up
ENST00000685351.1	20.6907	2.86688	0.0497999	0.176352	chr4	110197678	110198398	+	721	ENSG00000288913.1	2	12	0	30	23	42	6.36786	73.3342	0	160.8	139.156	232.568	containing	up
ENST00000661847.1	5.49383	6.19466	0.0499016	0.176573	chr15	98323902	98420998	-	97097	ENSG00000277987.3	0	0	0	0	14	14	0	0	0	0	0.628973	0.57565	overlapping	up
ENST00000558730.2	5.49496	6.19495	0.0499216	0.176573	chr16	55259969	55333588	-	73620	ENSG00000259283.2	0	0	0	0	15	13	0	0	0	0	0.888803	0.704991	containing	up
ENST00000669659.1	4.13959	5.78751	0.037655	NA	chr2	199608068	199750341	+	142274	ENSG00000238217.7	0	0	0	10	1	11	0	0	0	0.271628	0.0306609	0.308676	convergent	up
ENST00000515092.1	4.47138	5.89924	0.0233907	NA	chr5	124707827	124710737	+	2911	ENSG00000249112.1	0	0	0	14	7	3	0	0	0	18.586	10.4898	4.11448	nested	up
ENST00000505564.2	4.22151	5.81689	0.0325133	NA	chr8	95986108	95993103	-	6996	ENSG00000248762.2	0	0	0	17	3	3	0	0	0	9.39074	1.8706	1.71202	overlapping	up
ENST00000609091.1	4.40802	-5.38929	0.0334917	NA	chr9	7786105	7786688	-	584	ENSG00000273056.1	11	9	12	0	0	0	43.2393	67.9032	61.0874	0	0	0	same_strand	down
ENST00000534120.1	4.41846	5.88072	0.0339077	NA	chr11	59669312	59675795	+	6484	ENSG00000255355.1	0	0	0	6	16	1	0	0	0	3.57609	10.7643	0.615734	divergent	up
ENST00000654992.1	4.41829	5.8825	0.0270398	NA	chr12	92146202	92226557	+	80356	ENSG00000245904.5	0	0	0	17	4	3	0	0	0	0.817582	0.217146	0.149052	divergent	up
ENST00000609088.1	4.06332	5.75948	0.0344129	NA	chr17	10291820	10317926	+	26107	ENSG00000273388.1	0	0	0	3	4	14	0	0	0	0.444084	0.668364	2.14095	overlapping	up
ENST00000648331.1	4.46892	5.89669	0.0345514	NA	chr17	11197883	11242062	-	44180	ENSG00000285541.1	0	0	0	2	2	19	0	0	0	0.174946	0.197476	1.71698	overlapping	up
ENST00000584721.1	4.0878	5.76787	0.0336909	NA	chr17	32411217	32412420	+	1204	ENSG00000266385.1	0	0	0	2	11	8	0	0	0	6.41954	39.8544	26.5277	same_strand	up
ENST00000653535.1	4.22056	5.81463	0.0318075	NA	chr20	56550605	56555579	+	4975	ENSG00000287079.1	0	0	0	6	14	2	0	0	0	4.66078	12.2757	1.60499	same_strand	up
