# Supplementary material for: Transcriptome-wide 5-methylcytosine modification profiling of long non-coding RNAs in A549 cells infected with H1N1 influenza A virus
Source: BMC Genomics. 2023 Jun 12;24:316. doi: 10.1186/s12864-023-09432-z (PMC10258786; doi:10.1186/s12864-023-09432-z)
Supplement: Supplementary file 2 — Supplementary Material 2 [file 12864_2023_9432_MOESM2_ESM.xls]

## Sheet: Additional file 3 Differentiall
Differentially methylated RNA sites for: H1N1-infected vs uninfected Fold change cut-off: 2
peak_chr	peak_start	peak_end	peak_name	log2FoldChange	lnc_chr	lnc_start	lnc_end	lnc_strand	lnc_length	lnc_transcriptid	lnc_geneid	lnc_genename	Classification
chr6	30723631	30724031	diff_peak2512	-11.2769	chr6	30723105	30723877	-	773	ENST00000607476.1	ENSG00000272540.1	ENSG00000272540	nested
chr12	52245316	52245716	diff_peak546	-10.1733	chr12	52245048	52246468	-	1421	ENST00000546686.1	ENSG00000257671.1	KRT7-AS	nested
chr19	46609148	46609548	diff_peak1586	-9.56358	chr19	46609277	46609378	-	102	ENST00000597609.1	ENSG00000269292.1	ENSG00000269292	nested
chr17	47682260	47682660	diff_peak1290	-9.50136	chr17	47682417	47682683	-	267	ENST00000578482.1	ENSG00000264558.1	ENSG00000264558	nested
chr17	7577189	7577930	diff_peak1166	-9.47515	chr17	7572826	7582024	+	9199	ENST00000581621.1	ENSG00000264772.6	ENSG00000264772	overlapping
chr3	169982600	169983364	diff_peak2222	-8.95893	chr3	169978536	169985715	-	7180	ENST00000479626.1	ENSG00000240373.1	SEC62-AS1	nested
chr12	53443474	53443874	diff_peak553	-8.93103	chr12	53443391	53443773	+	383	ENST00000547717.1	ENSG00000257379.1	ENSG00000257379	overlapping
chr12	122981552	122981952	diff_peak652	-8.89131	chr12	122978753	122981879	+	3127	ENST00000540866.2	ENSG00000256028.2	ENSG00000256028	overlapping
chr17	38920624	38921024	diff_peak1259	-8.67228	chr17	38918801	38921769	-	2969	ENST00000580121.1	ENSG00000265784.1	ENSG00000265784	nested
chr8	143580478	143580878	diff_peak2827	-8.65918	chr8	143578358	143583304	+	4947	ENST00000623257.1	ENSG00000279605.1	ENSG00000279605	overlapping
chr3	48440172	48440572	diff_peak2152	-8.44851	chr3	48440352	48440862	-	511	ENST00000438872.1	ENSG00000244380.1	ENSG00000244380	overlapping
chr12	110436004	110436780	diff_peak626	-8.29228	chr12	110387463	110445548	-	58086	NA	ENSG00000258210.1	ENSG00000258210	overlapping
chr11	70205980	70206380	diff_peak453	-8.23746	chr11	70206291	70206934	-	644	ENST00000526174.1	ENSG00000254721.1	ENSG00000254721	nested
chr8	66429782	66430182	diff_peak2768	-8.14561	chr8	66363774	66432370	-	68597	NA	ENSG00000287127.1	ENSG00000287127	containing
chr20	327794	328194	diff_peak1933	-7.98053	chr20	316860	348490	-	31631	NA	ENSG00000225377.6	NRSN2-AS1	divergent
chr15	32636726	32637126	diff_peak827	-7.91889	chr15	32637019	32637471	-	453	ENST00000647892.1	ENSG00000285948.1	ENSG00000285948	overlapping
chr2	61877241	61877641	diff_peak1743	-7.88813	chr2	61868432	61886082	+	17651	NA	ENSG00000236498.1	ENSG00000236498	nested
chr20	41123139	41123539	diff_peak2007	-7.87195	chr20	41098019	41137085	-	39067	ENST00000669288.1	ENSG00000226648.2	PLCG1-AS1	overlapping
chr21	29063292	29063692	diff_peak2047	-7.85226	chr21	29063446	29064036	+	591	ENST00000651960.1	ENSG00000286018.1	ENSG00000286018	nested
chr17	59111937	59112337	diff_peak1340	-7.82215	chr17	59106598	59118453	+	11856	NA	ENSG00000224738.2	ENSG00000224738	overlapping
chr4	174521863	174522660	diff_peak2302	-7.75748	chr4	174522617	174522930	+	314	ENST00000664316.1	ENSG00000251584.2	ENSG00000251584	overlapping
chr16	29819648	29820048	diff_peak1049	-7.75309	chr16	29819417	29821252	-	1836	ENST00000564980.1	ENSG00000238045.9	ENSG00000238045	nested
chr1	116400847	116401247	diff_peak103	-7.6743	chr1	116400220	116401131	-	912	ENST00000675545.1	ENSG00000203865.12	ATP1A1-AS1	overlapping
chrX	24071413	24071813	diff_peak2961	-7.63489	chrX	24071558	24071727	+	170	MSTRG.102620.5	MSTRG.102620	NA	overlapping
chr10	58817483	58817883	diff_peak307	-7.6192	chr10	58817581	58817722	+	142	MSTRG.11752.7	MSTRG.11752	NA	overlapping
chr11	60850617	60851017	diff_peak429	-7.50937	chr11	60850766	60851081	-	316	ENST00000538705.1	ENSG00000256813.1	ENSG00000256813	containing
chr2	222918937	222919337	diff_peak1920	-7.49783	chr2	222917387	222919363	-	1977	NA	ENSG00000234193.1	ACSL3-AS1	nested
chr2	37211762	37212162	diff_peak1697	-7.45416	chr2	37208875	37212677	+	3803	ENST00000606229.1	ENSG00000272054.1	ENSG00000272054	nested
chr1	165768541	165768941	diff_peak176	-7.40691	chr1	165768929	165769375	+	447	ENST00000423121.1	ENSG00000224358.1	TMCO1-AS1	nested
chr20	3209367	3209767	diff_peak1938	-7.39516	chr20	3208081	3209473	-	1393	ENST00000690923.1	ENSG00000289494.1	ENSG00000289494	overlapping
chr1	31918892	31919292	diff_peak44	-7.35145	chr1	31851913	31921841	-	69929	NA	ENSG00000269967.1	ENSG00000269967	overlapping
chr17	49409231	49409631	diff_peak1313	-7.28216	chr17	49370740	49476988	+	106249	NA	ENSG00000262039.1	ENSG00000262039	containing
chr7	141738261	141738661	diff_peak2679	-7.28092	chr7	141738198	141738346	-	149	ENST00000462383.6	ENSG00000228775.8	WEE2-AS1	containing
chr16	58165444	58165844	diff_peak1073	-7.22092	chr16	58165560	58165708	-	149	MSTRG.37643.8	MSTRG.37643	NA	overlapping
chr16	57797935	57798335	diff_peak1068	-7.19473	chr16	57798186	57798632	+	447	ENST00000620696.1	ENSG00000187185.4	ENSG00000187185	overlapping
chr4	2939157	2939557	diff_peak2240	-7.1851	chr4	2934894	2940508	+	5615	ENST00000685071.1	ENSG00000249673.8	NOP14-AS1	overlapping
chr19	58305977	58306377	diff_peak1652	-7.18488	chr19	58306088	58306216	+	129	ENST00000591325.1	ENSG00000267216.1	ZNF8-ERVK3-1	overlapping
chr15	69399806	69400206	diff_peak899	-7.06595	chr15	69396955	69402087	-	5133	ENST00000669669.1	ENSG00000259426.6	KIF23-AS1	nested
chr10	1040074	1040474	diff_peak247	-7.06196	chr10	1036271	1044168	+	7898	ENST00000656158.1	ENSG00000232656.9	IDI2-AS1	overlapping
chr10	21495393	21495793	diff_peak287	-7.00707	chr10	21492658	21495945	-	3288	ENST00000658000.1	ENSG00000204682.8	MIR1915HG	same_strand
chr11	86244943	86245343	diff_peak474	-6.96785	chr11	86244353	86244973	-	621	ENST00000689502.1	ENSG00000288809.1	ENSG00000288809	overlapping
chr11	726078	726478	diff_peak361	-6.95579	chr11	708564	727047	-	18484	NA	ENSG00000269915.1	ENSG00000269915	overlapping
chr18	31546491	31546891	diff_peak1432	-6.93322	chr18	31542146	31556911	-	14766	ENST00000583706.5	ENSG00000264859.6	DSG2-AS1	overlapping
chr19	36114602	36115002	diff_peak1533	-6.89185	chr19	36114362	36115146	+	785	ENST00000622994.1	ENSG00000279504.1	ENSG00000279504	nested
chr20	21303219	21303619	diff_peak1959	-6.8724	chr20	21302731	21303704	-	974	ENST00000622628.1	ENSG00000275457.1	ENSG00000275457	overlapping
chr19	35545546	35545946	diff_peak1526	-6.83175	chr19	35540738	35546029	-	5292	NA	ENSG00000236144.9	TMEM147-AS1	overlapping
chr6	79214815	79215215	diff_peak2533	-6.80267	chr6	79214972	79215022	-	51	MSTRG.85047.1	MSTRG.85047	NA	overlapping
chr3	119517051	119517451	diff_peak2185	-6.78806	chr3	119517205	119517315	+	111	MSTRG.69493.1	MSTRG.69493	NA	overlapping
chr22	37956568	37956968	diff_peak2081	-6.77657	chr22	37956779	37956842	+	64	MSTRG.65361.12	MSTRG.65361	NA	overlapping
chr20	35174603	35175003	diff_peak1991	-6.7701	chr20	35174355	35174919	-	565	ENST00000615962.1	ENSG00000278367.1	ENSG00000278367	overlapping
chr4	177353348	177353748	diff_peak2304	-6.74234	chr4	177343004	177357032	-	14029	NA	ENSG00000249084.1	ENSG00000249084	overlapping
chr1	31348670	31349070	diff_peak42	-6.72083	chr1	31348829	31348974	+	146	MSTRG.2065.11	MSTRG.2065	NA	overlapping
chr10	5017468	5018148	diff_peak267	-6.69805	chr10	5017900	5018031	-	132	MSTRG.9988.8	MSTRG.9988	NA	overlapping
chr21	8385793	8386193	diff_peak2032	-6.69677	chr21	8380643	8410645	+	30003	ENST00000623860.3	ENSG00000280441.3	ENSG00000280441	overlapping
chr2	161231096	161231496	diff_peak1851	-6.68797	chr2	161222785	161254675	-	31891	ENST00000421122.7	ENSG00000235724.10	ENSG00000235724	containing
chr15	71164730	71165130	diff_peak904	-6.68323	chr15	71147650	71189029	-	41380	ENST00000561571.5	ENSG00000259964.7	THSD4-AS1	nested
chr20	36527508	36527908	diff_peak1999	-6.67043	chr20	36527724	36527924	-	201	ENST00000425233.6	ENSG00000232907.9	DLGAP4-AS1	overlapping
chr11	35214673	35215073	diff_peak402	-6.66424	chr11	35210343	35214985	-	4643	NA	ENSG00000255443.1	CD44-AS1	overlapping
chr19	47488124	47488524	diff_peak1592	-6.64672	chr19	47484282	47496382	+	12101	ENST00000593284.5	ENSG00000268061.5	NAPA-AS1	overlapping
chr5	134205810	134206210	diff_peak2406	-6.60442	chr5	134205614	134206131	-	518	ENST00000520515.5	ENSG00000273345.5	ENSG00000273345	containing
chr1	31915720	31916120	diff_peak43	-6.56774	chr1	31851913	31921841	-	69929	NA	ENSG00000269967.1	ENSG00000269967	overlapping
chr2	171966722	171967122	diff_peak1862	-6.54559	chr2	171966843	171966949	+	107	MSTRG.57671.7	MSTRG.57671	NA	overlapping
chr14	23560206	23560606	diff_peak718	-6.51272	chr14	23511760	23560778	+	49019	NA	ENSG00000157306.14	ZFHX2-AS1	containing
chr6	149819691	149820091	diff_peak2561	-6.50865	chr6	149797317	149826294	-	28978	NA	ENSG00000285889.1	ENSG00000285889	overlapping
chr10	46385218	46385895	diff_peak296	-6.50444	chr10	46375752	46537864	+	162113	NA	ENSG00000285402.1	ENSG00000285402	overlapping
chr1	44762167	44762567	diff_peak60	-6.4899	chr1	44762080	44762177	-	98	ENST00000440985.5	ENSG00000225721.5	ENSG00000225721	nested
chr4	173371231	173371631	diff_peak2301	-6.46094	chr4	173371368	173371497	+	130	MSTRG.76121.3	MSTRG.76121	NA	overlapping
chr7	143267438	143267838	diff_peak2681	-6.41721	chr7	143262404	143287997	-	25594	ENST00000446192.2	ENSG00000231840.2	TMEM139-AS1	overlapping
chr19	11665953	11666614	diff_peak1484	-6.41585	chr19	11639754	11678494	+	38741	ENST00000666937.1	ENSG00000197332.9	ENSG00000197332	same_strand
chr5	911674	912074	diff_peak2309	-6.36834	chr5	904319	912587	-	8269	NA	ENSG00000287600.1	ENSG00000287600	overlapping
chr2	75655016	75655416	diff_peak1789	-6.32394	chr2	75652154	75662208	+	10055	MSTRG.55379.6	MSTRG.55379	MRPL19	overlapping
chr2	54668244	54668644	diff_peak1722	-6.27751	chr2	54661011	54680045	-	19035	NA	ENSG00000238018.2	ENSG00000238018	containing
chr16	53479732	53480132	diff_peak1062	-6.27673	chr16	53478957	53481550	-	2594	ENST00000624289.1	ENSG00000279344.1	ENSG00000279344	nested
chr8	43146762	43147162	diff_peak2739	-6.27621	chr8	43140572	43147567	+	6996	MSTRG.94625.4	MSTRG.94625	HGSNAT	overlapping
chrX	132216910	132217310	diff_peak2999	-6.24793	chrX	132217053	132217209	+	157	ENST00000656464.1	ENSG00000232160.7	RAP2C-AS1	overlapping
chr3	58163082	58163482	diff_peak2155	-6.24369	chr3	58162547	58166115	-	3569	ENST00000488720.1	ENSG00000244161.1	FLNB-AS1	overlapping
chr15	66539930	66540330	diff_peak886	-6.22307	chr15	66540153	66540210	+	58	MSTRG.33244.15	MSTRG.33244	NA	overlapping
chr6	17706392	17706792	diff_peak2483	-6.17945	chr6	17706257	17707344	+	1088	ENST00000606771.1	ENSG00000272269.1	NUP153-AS1	overlapping
chr2	61884848	61885248	diff_peak1745	-6.17077	chr2	61868432	61886082	+	17651	NA	ENSG00000236498.1	ENSG00000236498	nested
chr13	33836030	33836430	diff_peak670	-6.14941	chr13	33831256	33966558	+	135303	MSTRG.25912.7	MSTRG.25912	RFC3	overlapping
chr22	45671758	45672158	diff_peak2091	-6.13409	chr22	45657019	45680130	+	23112	ENST00000623075.1	ENSG00000280383.1	ENSG00000280383	overlapping
chr7	95415989	95416389	diff_peak2621	-6.09372	chr7	95416108	95416462	+	355	ENST00000608730.1	ENSG00000273138.1	ENSG00000273138	nested
chr12	63780827	63781227	diff_peak591	-6.06306	chr12	63623788	63795718	-	171931	NA	ENSG00000249753.2	ENSG00000249753	overlapping
chr7	90159584	90159984	diff_peak2620	-6.04	chr7	89882353	90211635	-	329283	NA	ENSG00000227646.7	STEAP2-AS1	containing
chr3	9371206	9371606	diff_peak2117	-6.03251	chr3	9349689	9396654	-	46966	ENST00000468186.5	ENSG00000206573.10	THUMPD3-AS1	containing
chr10	92649729	92650129	diff_peak321	-6.02614	chr10	92649835	92649986	+	152	MSTRG.13084.9	MSTRG.13084	NA	overlapping
chr11	106091252	106091652	diff_peak484	-6.00589	chr11	106085990	106101922	-	15933	ENST00000532422.1	ENSG00000254433.1	ENSG00000254433	containing
chr4	110198182	110198582	diff_peak2281	-5.97368	chr4	110197678	110198398	+	721	ENST00000685351.1	ENSG00000288913.1	ENSG00000288913	containing
chr14	93220111	93220511	diff_peak795	-5.96681	chr14	93219259	93227539	+	8281	MSTRG.30420.13	MSTRG.30420	UBR7	overlapping
chr15	63127240	63127640	diff_peak876	-5.92583	chr15	63127506	63127689	+	184	MSTRG.32917.5	MSTRG.32917	NA	overlapping
chr7	135637793	135638193	diff_peak2676	-5.91992	chr7	135628093	135638059	+	9967	MSTRG.92209.8	MSTRG.92209	NUP205	overlapping
chr14	59486525	59486925	diff_peak747	-5.8855	chr14	59479274	59525437	-	46164	NA	ENSG00000258782.3	ENSG00000258782	containing
chr12	112908480	112908880	diff_peak630	-5.87683	chr12	112908587	112908678	-	92	ENST00000552784.1	ENSG00000257452.1	ENSG00000257452	overlapping
chr19	36145723	36146123	diff_peak1534	-5.8621	chr19	36144081	36148348	-	4268	NA	ENSG00000270760.1	ENSG00000270760	nested
chr16	53480462	53480862	diff_peak1063	-5.82704	chr16	53478957	53481550	-	2594	ENST00000624289.1	ENSG00000279344.1	ENSG00000279344	nested
chr4	176319893	176320293	diff_peak2303	-5.81135	chr4	176308268	176320458	-	12191	NA	ENSG00000248980.1	SPCS3-AS1	overlapping
chr19	44661787	44662187	diff_peak1579	-5.77656	chr19	44609756	44718771	-	109016	MSTRG.50928.1	MSTRG.50928	CEACAM16-AS1	overlapping
chr1	1574311	1574711	diff_peak4	-5.77388	chr1	1574102	1574349	+	248	ENST00000647566.1	ENSG00000215014.5	ENSG00000215014	overlapping
chr5	33162091	33162491	diff_peak2330	-5.76786	chr5	32888236	33298066	-	409831	NA	ENSG00000250697.2	ENSG00000250697	convergent
chr12	54395773	54396173	diff_peak563	-5.76254	chr12	54353661	54497688	+	144028	NA	ENSG00000258137.6	ENSG00000258137	containing
chr13	47988408	47989158	diff_peak680	-5.74776	chr13	47988541	47988703	-	163	MSTRG.26313.20	MSTRG.26313	NA	overlapping
chr17	18026188	18026588	diff_peak1194	-5.70951	chr17	18026072	18026771	-	700	ENST00000624345.1	ENSG00000280198.1	ENSG00000280198	overlapping
chr16	30893710	30894110	diff_peak1053	-5.69649	chr16	30888122	30895136	+	7015	ENST00000665761.1	ENSG00000260083.3	MIR762HG	overlapping
chr12	125025247	125025647	diff_peak660	-5.67389	chr12	125025434	125027410	-	1977	ENST00000627370.1	ENSG00000280634.1	THRIL	nested
chr7	606018	606418	diff_peak2576	-5.67106	chr7	603185	608482	+	5298	NA	ENSG00000237181.1	PRKAR1B-AS1	nested
chr17	45264261	45264661	diff_peak1284	-5.64736	chr17	45255012	45268263	+	13252	ENST00000588698.6	ENSG00000267278.6	MAP3K14-AS1	overlapping
chr8	132842426	132842826	diff_peak2819	-5.64325	chr8	132842392	132843088	-	697	ENST00000608375.1	ENSG00000223697.3	ENSG00000223697	overlapping
chr1	110376896	110377296	diff_peak86	-5.59843	chr1	110347116	110418362	+	71247	ENST00000626572.2	ENSG00000224699.10	LAMTOR5-AS1	containing
chr7	134959777	134960177	diff_peak2675	-5.59668	chr7	134816543	134998153	-	181611	NA	ENSG00000286458.1	ENSG00000286458	containing
chr5	128082689	128083089	diff_peak2397	-5.57798	chr5	128082735	128082881	-	147	ENST00000508353.5	ENSG00000245937.9	SLC12A2-DT	divergent
chr11	59637794	59638194	diff_peak426	-5.57442	chr11	59565923	59639491	+	73569	ENST00000661394.1	ENSG00000255139.2	ENSG00000255139	containing
chr20	10275255	10275655	diff_peak1944	-5.54736	chr20	10275517	10275563	+	47	MSTRG.60590.28	MSTRG.60590	NA	overlapping
chr21	34125257	34125657	diff_peak2049	-5.51971	chr21	34125341	34125480	+	140	ENST00000362077.4	ENSG00000272657.1	ENSG00000272657	containing
chr2	105092288	105092688	diff_peak1802	-5.4734	chr2	105092368	105092580	-	213	ENST00000669390.1	ENSG00000231851.6	MRPS9-AS1	overlapping
chr12	27400431	27400831	diff_peak519	-5.44031	chr12	27389789	27446625	-	56837	NA	ENSG00000245311.2	ARNTL2-AS1	overlapping
chr10	46383253	46383653	diff_peak295	-5.44018	chr10	46375752	46537864	+	162113	NA	ENSG00000285402.1	ENSG00000285402	overlapping
chr2	61880164	61880564	diff_peak1744	-5.42292	chr2	61878940	61881353	+	2414	NA	ENSG00000286360.1	ENSG00000286360	nested
chr12	50453354	50453754	diff_peak542	-5.38653	chr12	50453460	50453672	+	213	MSTRG.21766.17	MSTRG.21766	NA	overlapping
chr5	38876027	38876427	diff_peak2332	-5.35108	chr5	38869042	38876932	+	7891	MSTRG.77381.3	MSTRG.77381	OSMR	overlapping
chr2	237525515	237525915	diff_peak1927	-5.33201	chr2	237519991	237526482	+	6492	MSTRG.59853.20	MSTRG.59853	MLPH	overlapping
chr7	32917305	32917705	diff_peak2598	-5.30173	chr7	32916815	32917542	-	728	MSTRG.88658.2	MSTRG.88658	NA	overlapping
chr12	46197853	46198253	diff_peak530	-5.26538	chr12	46196973	46198060	-	1088	MSTRG.21392.7	MSTRG.21392	SLC38A1	overlapping
chr18	58735060	58735460	diff_peak1443	-5.24931	chr18	58672613	58752730	-	80118	NA	ENSG00000267476.1	ENSG00000267476	nested
chr19	44888017	44888767	diff_peak1580	-5.24594	chr19	44882027	44890876	-	8850	NA	ENSG00000267282.1	ENSG00000267282	overlapping
chr13	78615867	78616267	diff_peak694	-5.2241	chr13	78615675	78615962	+	288	ENST00000560209.6	ENSG00000234377.7	OBI1-AS1	overlapping
chr22	46107575	46107975	diff_peak2102	-5.12581	chr22	46053869	46113928	+	60060	NA	ENSG00000197182.15	MIRLET7BHG	same_strand
chr17	82248722	82249122	diff_peak1409	-5.12236	chr17	82249067	82251844	+	2778	ENST00000624920.1	ENSG00000280407.3	ENSG00000280407	overlapping
chr8	70661562	70661962	diff_peak2770	-5.1046	chr8	70660145	70663279	+	3135	ENST00000499227.6	ENSG00000246366.6	LACTB2-AS1	overlapping
chrX	123960546	123960946	diff_peak2993	-5.10249	chrX	123959233	123961341	-	2109	NA	ENSG00000232412.1	STAG2-AS1	overlapping
chr3	10065692	10066092	diff_peak2119	-5.06314	chr3	10064859	10066463	+	1605	MSTRG.66450.17	MSTRG.66450	FANCD2	overlapping
chr8	23006824	23007224	diff_peak2716	-5.02531	chr8	23006381	23008117	-	1737	ENST00000502083.2	ENSG00000245025.3	ENSG00000245025	nested
chr9	95080530	95080930	diff_peak2912	-5.02334	chr9	95080694	95080780	+	87	MSTRG.99883.28	MSTRG.99883	NA	overlapping
chr11	11352559	11352959	diff_peak382	-5.00378	chr11	11352426	11352840	+	415	ENST00000526867.1	ENSG00000255351.1	ENSG00000255351	overlapping
chr14	102933471	102933871	diff_peak803	-4.99478	chr14	102933574	102934165	+	592	ENST00000560931.1	ENSG00000259515.1	ENSG00000259515	nested
chr19	52290821	52291221	diff_peak1627	-4.98534	chr19	52284780	52297920	-	13141	NA	ENSG00000269102.1	ENSG00000269102	overlapping
chr19	35753001	35753401	diff_peak1527	-4.97496	chr19	35751961	35753415	-	1455	ENST00000591091.1	ENSG00000267439.1	ENSG00000267439	overlapping
chr5	69116312	69116712	diff_peak2359	-4.96529	chr5	69113112	69136394	-	23283	ENST00000504129.1	ENSG00000248664.2	ENSG00000248664	overlapping
chr5	55267555	55267955	diff_peak2345	-4.94669	chr5	55233934	55295201	+	61268	NA	ENSG00000251307.1	CCNO-DT	overlapping
chr2	55666905	55667305	diff_peak1731	-4.92946	chr2	55666991	55667095	-	105	MSTRG.54524.7	MSTRG.54524	NA	overlapping
chr22	38742317	38742717	diff_peak2083	-4.90127	chr22	38742625	38743115	+	491	ENST00000609212.1	ENSG00000272669.1	ENSG00000272669	nested
chr13	77067591	77067991	diff_peak690	-4.8819	chr13	77026767	77077951	+	51185	ENST00000636737.1	ENSG00000236051.7	MYCBP2-AS1	nested
chr20	36526795	36527195	diff_peak1998	-4.87845	chr20	36507702	36573275	-	65574	ENST00000439595.5	ENSG00000232907.9	DLGAP4-AS1	overlapping
chr11	102322245	102322645	diff_peak482	-4.87609	chr11	102316173	102328586	-	12414	NA	ENSG00000288528.1	ENSG00000288528	overlapping
chr14	52881195	52881595	diff_peak738	-4.86193	chr14	52791756	52930185	+	138430	NA	ENSG00000285664.2	ENSG00000285664	divergent
chr19	55669365	55669765	diff_peak1644	-4.8565	chr19	55661901	55674715	-	12815	NA	ENSG00000267523.1	ENSG00000267523	nested
chr1	222659536	222659936	diff_peak209	-4.85089	chr1	222658867	222661512	-	2646	ENST00000608771.1	ENSG00000272750.1	ENSG00000272750	nested
chr16	574373	574773	diff_peak976	-4.82735	chr16	574066	574763	+	698	ENST00000409439.6	ENSG00000282907.1	ENSG00000282907	overlapping
chr14	58423865	58424265	diff_peak745	-4.82505	chr14	58398557	58427125	+	28569	NA	ENSG00000258378.1	ENSG00000258378	overlapping
chr11	134180917	134181317	diff_peak497	-4.77459	chr11	134178824	134186166	+	7343	NA	ENSG00000255348.1	ENSG00000255348	nested
chr12	20369764	20370164	diff_peak515	-4.74403	chr12	20369841	20370262	-	422	ENST00000535755.1	ENSG00000256879.1	PDE3A-AS1	overlapping
chr20	10672723	10673123	diff_peak1951	-4.74171	chr20	10672695	10673025	+	331	ENST00000667822.1	ENSG00000270792.6	ENSG00000270792	overlapping
chr11	77842350	77842750	diff_peak471	-4.73441	chr11	77829654	77872262	-	42609	NA	ENSG00000254459.1	ENSG00000254459	nested
chr5	16670479	16670879	diff_peak2322	-4.72827	chr5	16615926	16681905	+	65980	NA	ENSG00000246214.2	RETREG1-AS1	overlapping
chr3	20174515	20174915	diff_peak2132	-4.72742	chr3	20174244	20174525	+	282	ENST00000448208.5	ENSG00000231304.2	SGO1-AS1	overlapping
chr3	134531678	134532078	diff_peak2196	-4.71613	chr3	134531845	134531940	+	96	ENST00000472904.6	ENSG00000288700.2	ENSG00000288700	containing
chr3	32734712	32735112	diff_peak2142	-4.71575	chr3	32730635	32737454	-	6820	NA	ENSG00000251224.1	CNOT10-AS1	nested
chr7	116250104	116250504	diff_peak2648	-4.70038	chr7	116237929	116327896	-	89968	NA	ENSG00000243243.5	ENSG00000243243	nested
chr11	66276513	66276913	diff_peak448	-4.69111	chr11	66276779	66277043	-	265	ENST00000526951.1	ENSG00000254452.1	ENSG00000254452	nested
chr10	92648093	92648493	diff_peak320	-4.67778	chr10	92648323	92648434	+	112	MSTRG.13084.9	MSTRG.13084	NA	overlapping
chr15	24961928	24962328	diff_peak813	-4.67274	chr15	24954986	24968515	+	13530	MSTRG.31627.67	MSTRG.31627	SNRPN	overlapping
chr2	166302961	166303361	diff_peak1855	-4.65987	chr2	165957188	166390771	+	433584	NA	ENSG00000236107.10	SCN1A-AS1	overlapping
chr9	83974358	83974758	diff_peak2895	-4.65682	chr9	83972233	83975777	+	3545	NA	ENSG00000235298.1	ENSG00000235298	containing
chr17	44207273	44207673	diff_peak1273	-4.6524	chr17	44198537	44216565	+	18029	NA	ENSG00000267394.2	ATXN7L3-AS1	overlapping
chr6	165987399	165987799	diff_peak2571	-4.64284	chr6	165987551	165989615	+	2065	ENST00000629776.1	ENSG00000281832.1	LINC00602	overlapping
chr2	186664985	186665385	diff_peak1890	-4.6302	chr2	186641339	186695287	-	53949	NA	ENSG00000227227.1	ENSG00000227227	overlapping
chr2	222917908	222918308	diff_peak1919	-4.60089	chr2	222917387	222919363	-	1977	NA	ENSG00000234193.1	ACSL3-AS1	nested
chr11	119335980	119336380	diff_peak488	-4.58225	chr11	119336249	119336493	-	245	ENST00000501918.2	ENSG00000245385.2	ENSG00000245385	nested
chr7	95596209	95596609	diff_peak2624	-4.54495	chr7	95545191	95608271	+	63081	ENST00000667350.1	ENSG00000231170.7	PDK4-AS1	containing
chr21	46246512	46246912	diff_peak2061	-4.53899	chr21	46246890	46247231	+	342	ENST00000444966.1	ENSG00000228137.1	ENSG00000228137	nested
chr5	135352779	135353179	diff_peak2414	-4.51318	chr5	135350696	135355564	+	4869	ENST00000554670.2	ENSG00000224186.8	PITX1-AS1	nested
chr4	38664170	38664570	diff_peak2255	-4.51228	chr4	38664176	38664223	-	48	ENST00000620339.5	ENSG00000231160.11	KLF3-AS1	overlapping
chr3	5170332	5170732	diff_peak2111	-4.50592	chr3	5156905	5187329	-	30425	NA	ENSG00000233912.1	ENSG00000233912	overlapping
chr10	5007936	5008336	diff_peak261	-4.47466	chr10	5005440	5018031	-	12592	MSTRG.9988.8	MSTRG.9988	AKR1C2	overlapping
chr1	23058921	23059321	diff_peak27	-4.46098	chr1	23020147	23088058	-	67912	NA	ENSG00000240553.1	ENSG00000240553	overlapping
chr14	60981070	60981470	diff_peak750	-4.45209	chr14	60879714	60982585	+	102872	NA	ENSG00000258892.1	ENSG00000258892	overlapping
chr13	59969764	59970164	diff_peak685	-4.45051	chr13	59967840	59971160	-	3321	MSTRG.26583.13	MSTRG.26583	DIAPH3	overlapping
chr3	119226824	119227224	diff_peak2181	-4.44279	chr3	119226507	119235148	+	8642	ENST00000657819.1	ENSG00000240254.2	B4GALT4-AS1	nested
chr10	5010294	5010694	diff_peak263	-4.44212	chr10	5010344	5010653	-	310	MSTRG.9988.8	MSTRG.9988	NA	overlapping
chr10	94590321	94590721	diff_peak324	-4.42723	chr10	94577439	94611238	+	33800	NA	ENSG00000244332.1	ENSG00000244332	overlapping
chr1	16988127	16988527	diff_peak18	-4.426	chr1	16978926	17005091	+	26166	NA	ENSG00000226526.1	ENSG00000226526	overlapping
chr12	112941490	112941890	diff_peak631	-4.40595	chr12	112907628	113017751	-	110124	NA	ENSG00000257452.1	ENSG00000257452	overlapping
chr12	6578345	6579066	diff_peak506	-4.37928	chr12	6578622	6578721	+	100	ENST00000501075.2	ENSG00000247853.2	ENSG00000247853	overlapping
chr17	75876292	75876692	diff_peak1373	-4.37365	chr17	75876372	75879546	+	3175	ENST00000586076.1	ENSG00000267801.1	ENSG00000267801	overlapping
chr1	233905462	233905862	diff_peak234	-4.37098	chr1	233904104	233905931	-	1828	NA	ENSG00000287921.1	ENSG00000287921	overlapping
chr4	112646961	112647361	diff_peak2284	-4.3641	chr4	112646476	112646968	-	493	ENST00000510655.1	ENSG00000249532.6	MIR302CHG	nested
chr5	115620456	115620856	diff_peak2388	-4.34324	chr5	115620068	115620659	+	592	ENST00000515570.1	ENSG00000249249.2	TICAM2-AS1	nested
chr4	76309439	76309839	diff_peak2268	-4.33235	chr4	76240740	76312098	-	71359	NA	ENSG00000287401.1	ENSG00000287401	containing
chr12	56110281	56110681	diff_peak575	-4.30225	chr12	56104614	56113905	-	9292	NA	ENSG00000257553.1	ENSG00000257553	nested
chr19	54124414	54124814	diff_peak1634	-4.30214	chr19	54119511	54125343	-	5833	NA	ENSG00000237017.1	PRPF31-AS1	nested
chr16	18520665	18521065	diff_peak1024	-4.28836	chr16	18520387	18520819	-	433	MSTRG.36104.9	MSTRG.36104	NOMO2	overlapping
chr2	58146182	58146582	diff_peak1735	-4.28681	chr2	58146354	58146474	-	121	MSTRG.54606.1	MSTRG.54606	NA	overlapping
chr6	124962654	124963054	diff_peak2547	-4.28317	chr6	124962823	124962859	-	37	ENST00000657116.1	ENSG00000236548.3	RNF217-AS1	overlapping
chr1	147178643	147179043	diff_peak117	-4.27409	chr1	147172755	147286393	+	113639	ENST00000651151.1	ENSG00000237188.5	ENSG00000237188	overlapping
chr5	163483926	163484326	diff_peak2443	-4.27239	chr5	163483065	163494034	-	10970	ENST00000521666.1	ENSG00000251018.2	HMMR-AS1	overlapping
chr14	52919100	52919500	diff_peak739	-4.26831	chr14	52791756	52930185	+	138430	NA	ENSG00000285664.2	ENSG00000285664	divergent
chr1	201515002	201515402	diff_peak188	-4.2626	chr1	201507233	201534784	+	27552	MSTRG.7859.1	MSTRG.7859	RPS10P7	overlapping
chr16	11882844	11883244	diff_peak1011	-4.25385	chr16	11851649	11895611	+	43963	NA	ENSG00000263307.1	RSL1D1-DT	containing
chr11	122796777	122797177	diff_peak494	-4.24267	chr11	122751147	122851617	-	100471	NA	ENSG00000285909.1	ENSG00000285909	containing
chr18	73358587	73358987	diff_peak1450	-4.23619	chr18	73358747	73358838	+	92	MSTRG.47182.1	MSTRG.47182	NA	overlapping
chr14	23959782	23960182	diff_peak722	-4.22607	chr14	23938219	24052555	-	114337	NA	ENSG00000215256.5	DHRS4-AS1	overlapping
chr11	123072668	123073068	diff_peak495	-4.21943	chr11	123062608	123084877	+	22270	NA	ENSG00000288061.2	ENSG00000288061	nested
chr1	226152186	226152586	diff_peak212	-4.21369	chr1	226148003	226155071	+	7069	NA	ENSG00000234478.1	ACBD3-AS1	overlapping
chr16	28954439	28954839	diff_peak1042	-4.20037	chr16	28952816	28954998	-	2183	ENST00000651604.1	ENSG00000260853.2	ENSG00000260853	nested
chr22	31944490	31944890	diff_peak2076	-4.18609	chr22	31933521	31945360	-	11840	ENST00000623735.2	ENSG00000128254.16	YWHAH-AS1	overlapping
chr22	15816499	15816899	diff_peak2062	-4.18075	chr22	15784959	15827434	+	42476	ENST00000413768.5	ENSG00000206195.11	DUXAP8	same_strand
chr7	73705007	73705407	diff_peak2611	-4.18042	chr7	73703792	73705212	+	1421	MSTRG.89810.21	MSTRG.89810	BUD23	overlapping
chr1	147285190	147285590	diff_peak121	-4.16517	chr1	147285324	147285487	+	164	ENST00000650785.1	ENSG00000237188.5	ENSG00000237188	overlapping
chr15	61880697	61881097	diff_peak866	-4.15631	chr15	61834682	61935738	+	101057	NA	ENSG00000259564.2	ENSG00000259564	overlapping
chr10	121974868	121975268	diff_peak343	-4.13844	chr10	121957092	122009695	-	52604	MSTRG.14327.6	MSTRG.14327	NSMCE4A	overlapping
chr18	49843171	49843571	diff_peak1436	-4.12163	chr18	49813961	49851059	+	37099	NA	ENSG00000267322.3	SNHG22	nested
chr14	50912002	50912402	diff_peak734	-4.12008	chr14	50912226	50912403	+	178	ENST00000557343.1	ENSG00000258745.1	ENSG00000258745	nested
chr5	70942446	70942846	diff_peak2361	-4.10982	chr5	70942518	70942558	+	41	MSTRG.78297.10	MSTRG.78297	NA	overlapping
chr1	100067914	100068685	diff_peak84	-4.10458	chr1	100057990	100084471	-	26482	NA	ENSG00000241073.1	ENSG00000241073	overlapping
chr19	35021430	35021830	diff_peak1519	-4.09683	chr19	35014961	35025335	-	10375	NA	ENSG00000271032.1	ENSG00000271032	overlapping
chr9	135503633	135504033	diff_peak2950	-4.09442	chr9	135503273	135503701	-	429	ENST00000415062.1	ENSG00000226706.1	ENSG00000226706	overlapping
chr3	133805718	133806118	diff_peak2194	-4.06071	chr3	133799440	133806139	-	6700	NA	ENSG00000285908.1	ENSG00000285908	overlapping
chr16	31884954	31885354	diff_peak1055	-4.06071	chr16	31885161	31885256	+	96	MSTRG.37054.6	MSTRG.37054	NA	overlapping
chr11	1761222	1761622	diff_peak369	-4.04443	chr11	1760348	1762486	+	2139	NA	ENSG00000235027.1	ENSG00000235027	overlapping
chrX	129924725	129925125	diff_peak2998	-4.04268	chrX	129907309	129933801	-	26493	ENST00000660217.1	ENSG00000235189.2	ENSG00000235189	overlapping
chr5	135345850	135346250	diff_peak2413	-4.03216	chr5	135337939	135358219	+	20281	ENST00000555438.2	ENSG00000224186.8	PITX1-AS1	nested
chr1	84505877	84506277	diff_peak76	-4.02462	chr1	84498350	84556688	-	58339	NA	ENSG00000285851.1	ENSG00000285851	overlapping
chr8	61691759	61692159	diff_peak2753	-4.02432	chr8	61661370	61714640	-	53271	MSTRG.95002.29	MSTRG.95002	ASPH	overlapping
chr3	44117997	44118397	diff_peak2149	-4.02045	chr3	44117299	44122365	+	5067	ENST00000568686.1	ENSG00000261786.1	ENSG00000261786	overlapping
chr12	57718005	57718405	diff_peak588	-4.01923	chr12	57694132	57721510	-	27379	NA	ENSG00000257342.1	ENSG00000257342	overlapping
chr4	7768720	7769120	diff_peak2247	-3.99003	chr4	7754077	7778928	+	24852	NA	ENSG00000272620.2	AFAP1-AS1	overlapping
chr9	137062136	137062536	diff_peak2954	-3.98172	chr9	137057663	137062461	+	4799	NA	ENSG00000229257.2	ENSG00000229257	overlapping
chr6	149578711	149579111	diff_peak2560	-3.97858	chr6	149576089	149590864	-	14776	NA	ENSG00000281021.1	ENSG00000281021	nested
chr9	127690642	127691042	diff_peak2936	-3.96739	chr9	127690098	127690840	-	743	ENST00000624141.1	ENSG00000279571.3	ENSG00000279571	overlapping
chr3	146104098	146104498	diff_peak2210	-3.958	chr3	146064042	146105204	+	41163	NA	ENSG00000243415.2	ENSG00000243415	convergent
chr11	134184757	134185157	diff_peak498	-3.95656	chr11	134178824	134186166	+	7343	NA	ENSG00000255348.1	ENSG00000255348	nested
chr2	120904641	120905041	diff_peak1823	-3.92268	chr2	120903012	120908077	-	5066	MSTRG.56518.1	MSTRG.56518	GLI2	overlapping
chr8	90645107	90645507	diff_peak2783	-3.91246	chr8	90221341	90687863	+	466523	NA	ENSG00000253394.7	LINC00534	convergent
chr2	111149871	111150271	diff_peak1810	-3.90878	chr2	111006015	111495070	-	489056	ENST00000645030.2	ENSG00000172965.17	MIR4435-2HG	overlapping
chr3	177038169	177038569	diff_peak2224	-3.88894	chr3	177038362	177038450	+	89	ENST00000617758.1	ENSG00000231310.3	TBL1XR1-AS1	nested
chr4	84810109	84810509	diff_peak2275	-3.88145	chr4	84810051	84810403	+	353	ENST00000510449.2	ENSG00000251260.2	WDFY3-AS1	overlapping
chr9	21536354	21536754	diff_peak2854	-3.88117	chr9	21453802	21559900	-	106099	NA	ENSG00000171889.6	MIR31HG	containing
chr13	79481159	79481559	diff_peak696	-3.87962	chr13	79481152	79481231	-	80	ENST00000457171.1	ENSG00000232132.1	NDFIP2-AS1	overlapping
chr11	73406359	73406759	diff_peak466	-3.8787	chr11	73405297	73410672	+	5376	ENST00000542598.5	ENSG00000256448.5	ENSG00000256448	nested
chr16	54113358	54113758	diff_peak1065	-3.86396	chr16	54112951	54118380	+	5430	MSTRG.37428.20	MSTRG.37428	NA	overlapping
chr15	89261514	89261914	diff_peak937	-3.85742	chr15	89244008	89317261	+	73254	MSTRG.34385.13	MSTRG.34385	FANCI	overlapping
chr9	116302702	116303102	diff_peak2931	-3.84323	chr9	116288618	116318689	-	30072	NA	ENSG00000244757.1	ENSG00000244757	nested
chr16	18811721	18812121	diff_peak1025	-3.83598	chr16	18811957	18812181	+	225	ENST00000569096.1	ENSG00000260017.1	ENSG00000260017	overlapping
chr7	131052267	131052667	diff_peak2663	-3.82254	chr7	131042836	131052550	-	9715	ENST00000416999.1	ENSG00000231721.7	LINC-PINT	divergent
chr5	55276151	55276551	diff_peak2349	-3.82042	chr5	55233934	55295201	+	61268	NA	ENSG00000251307.1	CCNO-DT	overlapping
chr2	152636292	152636692	diff_peak1844	-3.81616	chr2	152635268	152641275	-	6008	NA	ENSG00000286207.1	ENSG00000286207	nested
chr2	61162925	61163325	diff_peak1742	-3.81248	chr2	61162842	61162955	+	114	ENST00000462959.2	ENSG00000274769.1	ENSG00000274769	containing
chr10	113850021	113850421	diff_peak336	-3.81	chr10	113844406	113854473	+	10068	NA	ENSG00000288933.1	ENSG00000288933	overlapping
chr2	201276702	201277102	diff_peak1903	-3.79569	chr2	201273053	201277529	+	4477	NA	ENSG00000289698.1	ENSG00000289698	overlapping
chr20	62352925	62353325	diff_peak2025	-3.76825	chr20	62352988	62353208	+	221	ENST00000456721.3	ENSG00000228812.8	LAMA5-AS1	nested
chr20	38435093	38435493	diff_peak2002	-3.76673	chr20	38420586	38435381	-	14796	ENST00000456953.7	ENSG00000196756.14	SNHG17	divergent
chr16	2456812	2457212	diff_peak981	-3.75295	chr16	2456830	2456966	-	137	ENST00000566085.5	ENSG00000260874.5	ENSG00000260874	overlapping
chr1	28736849	28737249	diff_peak39	-3.74081	chr1	28736044	28737670	-	1627	ENST00000691740.1	ENSG00000289291.1	ENSG00000289291	overlapping
chr2	135778805	135779205	diff_peak1839	-3.74024	chr2	135779019	135779079	+	61	MSTRG.56901.9	MSTRG.56901	NA	overlapping
chr2	105099546	105099946	diff_peak1804	-3.73484	chr2	105092368	105102968	-	10601	ENST00000669390.1	ENSG00000231851.6	MRPS9-AS1	overlapping
chr13	47954328	47954728	diff_peak679	-3.73332	chr13	47946053	47956830	+	10778	NA	ENSG00000287456.1	ENSG00000287456	overlapping
chr3	20185918	20186318	diff_peak2134	-3.72797	chr3	20185975	20186115	+	141	ENST00000441442.1	ENSG00000231304.2	SGO1-AS1	nested
chr19	571323	571723	diff_peak1456	-3.72292	chr19	562360	571728	-	9369	ENST00000690830.1	ENSG00000267751.6	BSG-AS1	overlapping
chr5	97167406	97167806	diff_peak2385	-3.71384	chr5	97089075	97437217	+	348143	NA	ENSG00000251513.2	LIX1-AS1	containing
chr11	63644008	63644408	diff_peak432	-3.7113	chr11	63637677	63658962	+	21286	NA	ENSG00000256789.1	ENSG00000256789	nested
chr3	129315651	129316051	diff_peak2192	-3.69094	chr3	129315392	129318311	+	2920	ENST00000511998.1	ENSG00000206417.8	H1-10-AS1	overlapping
chr14	20476369	20476769	diff_peak711	-3.68833	chr14	20474789	20477089	-	2301	NA	ENSG00000258908.1	ENSG00000258908	overlapping
chr20	32846446	32846846	diff_peak1987	-3.68565	chr20	32843128	32854257	-	11130	NA	ENSG00000260536.1	ENSG00000260536	overlapping
chr1	116399281	116399681	diff_peak102	-3.68277	chr1	116396629	116399314	-	2686	ENST00000493908.2	ENSG00000203865.12	ATP1A1-AS1	overlapping
chr12	112965655	112966055	diff_peak633	-3.67971	chr12	112907628	113017751	-	110124	NA	ENSG00000257452.1	ENSG00000257452	overlapping
chr2	190685376	190685776	diff_peak1898	-3.67768	chr2	190685473	190685682	-	210	ENST00000421437.1	ENSG00000228509.7	ENSG00000228509	nested
chrX	74258217	74258617	diff_peak2984	-3.67211	chrX	74196351	74293574	-	97224	ENST00000603037.2	ENSG00000230590.12	FTX	divergent
chr9	112459266	112459666	diff_peak2928	-3.66786	chr9	112399512	112486468	-	86957	ENST00000656504.1	ENSG00000230185.6	HSDL2-AS1	overlapping
chr14	39102933	39103333	diff_peak728	-3.65918	chr14	39103140	39103371	+	232	ENST00000557350.1	ENSG00000258651.1	SEC23A-AS1	nested
chr19	44643788	44644188	diff_peak1577	-3.65816	chr19	44609756	44718771	-	109016	MSTRG.50928.1	MSTRG.50928	CEACAM16-AS1	overlapping
chr1	207769362	207769762	diff_peak201	-3.65302	chr1	207752283	207795515	+	43233	MSTRG.8306.23	MSTRG.8306	CD46	overlapping
chr15	69337174	69337574	diff_peak897	-3.65129	chr15	69337338	69337501	+	164	MSTRG.33374.5	MSTRG.33374	NA	overlapping
chr11	64246334	64246734	diff_peak435	-3.64768	chr11	64245942	64248217	+	2276	ENST00000544553.2	ENSG00000256940.3	PPP1R14B-AS1	overlapping
chr1	243545409	243545809	diff_peak239	-3.64483	chr1	243545532	243545621	+	90	ENST00000439849.1	ENSG00000236031.1	ENSG00000236031	overlapping
chr2	152640614	152641014	diff_peak1845	-3.63247	chr2	152635268	152641275	-	6008	NA	ENSG00000286207.1	ENSG00000286207	nested
chr3	27385742	27386142	diff_peak2140	-3.59027	chr3	27369568	27387960	+	18393	NA	ENSG00000287348.1	ENSG00000287348	overlapping
chr12	98515653	98516053	diff_peak616	-3.58792	chr12	98512973	98515897	-	2925	ENST00000548760.2	ENSG00000257167.3	TMPO-AS1	overlapping
chr10	5735190	5735590	diff_peak273	-3.58411	chr10	5712174	5744067	-	31894	NA	ENSG00000226647.2	ENSG00000226647	nested
chr8	41612688	41613088	diff_peak2737	-3.57425	chr8	41609692	41621502	-	11811	NA	ENSG00000264578.1	ENSG00000264578	nested
chr14	61737989	61738389	diff_peak759	-3.57177	chr14	61707564	61751099	-	43536	NA	ENSG00000258667.2	HIF1A-AS3	overlapping
chr15	55466864	55467264	diff_peak852	-3.55885	chr15	55466930	55467161	-	232	ENST00000565113.5	ENSG00000261771.5	DNAAF4-CCPG1	containing
chr20	10285726	10286126	diff_peak1946	-3.54957	chr20	10006381	10368823	-	362443	NA	ENSG00000227906.9	SNAP25-AS1	overlapping
chr11	3706378	3706778	diff_peak375	-3.54212	chr11	3706681	3707754	-	1074	ENST00000689488.1	ENSG00000289468.1	ENSG00000289468	nested
chr3	69027830	69028453	diff_peak2163	-3.53692	chr3	69013941	69048888	+	34948	ENST00000482368.2	ENSG00000244513.7	EOGT-DT	overlapping
chr2	73847247	73847647	diff_peak1783	-3.53422	chr2	73834422	73856965	-	22544	NA	ENSG00000286244.1	ENSG00000286244	nested
chr5	55293896	55294296	diff_peak2352	-3.53163	chr5	55233934	55295201	+	61268	NA	ENSG00000251307.1	CCNO-DT	overlapping
chr7	74728579	74728979	diff_peak2615	-3.52818	chr7	74728705	74728849	-	145	ENST00000434256.5	ENSG00000232729.8	GTF2I-AS1	nested
chr7	158788197	158788597	diff_peak2689	-3.52669	chr7	158786789	158788421	-	1633	MSTRG.93067.6	MSTRG.93067	ESYT2	overlapping
chr18	2772083	2772483	diff_peak1423	-3.52461	chr18	2688564	2832923	-	144360	ENST00000583546.1	ENSG00000266049.1	ENSG00000266049	overlapping
chr5	78459112	78459512	diff_peak2367	-3.52296	chr5	78459245	78459362	+	118	MSTRG.78646.7	MSTRG.78646	NA	overlapping
chr2	67403175	67403575	diff_peak1768	-3.51026	chr2	67399578	67411219	+	11642	MSTRG.54976.5	MSTRG.54976	ETAA1	overlapping
chr14	64424608	64425008	diff_peak761	-3.50701	chr14	64422935	64448557	-	25623	NA	ENSG00000258824.2	ENSG00000258824	overlapping
chr14	23562352	23562752	diff_peak719	-3.50464	chr14	23561097	23568073	+	6977	NA	ENSG00000258727.1	AP1G2-AS1	overlapping
chr16	56409283	56409683	diff_peak1067	-3.49757	chr16	56409320	56409613	+	294	ENST00000563090.1	ENSG00000260621.1	ENSG00000260621	nested
chr8	91070219	91070619	diff_peak2784	-3.49438	chr8	91062910	91070583	-	7674	ENST00000657110.1	ENSG00000253738.3	OTUD6B-AS1	overlapping
chr7	95592387	95593098	diff_peak2622	-3.49393	chr7	95545191	95608271	+	63081	ENST00000667350.1	ENSG00000231170.7	PDK4-AS1	containing
chr13	98435411	98435811	diff_peak699	-3.49351	chr13	98435405	98435658	-	254	ENST00000432229.1	ENSG00000231194.1	FARP1-AS1	nested
chr9	21484503	21484903	diff_peak2841	-3.48879	chr9	21455629	21491022	-	35394	MSTRG.97993.7	MSTRG.97993	MIR31HG	overlapping
chr15	69359883	69360283	diff_peak898	-3.48293	chr15	69359966	69360131	+	166	MSTRG.33374.5	MSTRG.33374	NA	overlapping
chr18	8143473	8143873	diff_peak1426	-3.46268	chr18	8143647	8143779	+	133	MSTRG.45669.11	MSTRG.45669	NA	overlapping
chr21	44943510	44943910	diff_peak2056	-3.45578	chr21	44943719	44943837	+	119	MSTRG.64006.6	MSTRG.64006	NA	overlapping
chr2	62990621	62991021	diff_peak1752	-3.45559	chr2	62957326	63047656	-	90331	ENST00000650490.1	ENSG00000231609.7	EHBP1-AS1	overlapping
chr16	11894771	11895171	diff_peak1014	-3.44729	chr16	11851649	11895611	+	43963	NA	ENSG00000263307.1	RSL1D1-DT	containing
chr17	47973381	47974108	diff_peak1293	-3.4346	chr17	47973519	47973650	+	132	ENST00000582262.1	ENSG00000263798.2	ENSG00000263798	overlapping
chr4	112649427	112649827	diff_peak2285	-3.43281	chr4	112646476	112650051	-	3576	NA	ENSG00000249532.6	MIR302CHG	nested
chr14	103474902	103475302	diff_peak805	-3.43144	chr14	103474993	103475210	+	218	MSTRG.30880.69	MSTRG.30880	NA	overlapping
chr16	10743761	10744161	diff_peak1007	-3.42952	chr16	10743306	10744096	-	791	ENST00000693107.1	ENSG00000289073.1	ENSG00000289073	overlapping
chr6	105161785	105162185	diff_peak2540	-3.41095	chr6	105136308	105168901	+	32594	ENST00000580511.5	ENSG00000203808.13	BVES-AS1	overlapping
chr13	77093036	77093436	diff_peak691	-3.40298	chr13	77075537	77098542	+	23006	ENST00000593933.1	ENSG00000236051.7	MYCBP2-AS1	nested
chr5	111512277	111512677	diff_peak2387	-3.40235	chr5	111510396	111512508	+	2113	ENST00000666013.1	ENSG00000246859.3	STARD4-AS1	overlapping
chr8	61712579	61712979	diff_peak2758	-3.39754	chr8	61661370	61714640	-	53271	MSTRG.95002.29	MSTRG.95002	ASPH	overlapping
chr12	112969978	112970378	diff_peak634	-3.39467	chr12	112907628	113017751	-	110124	NA	ENSG00000257452.1	ENSG00000257452	overlapping
chr3	134485709	134486109	diff_peak2195	-3.37599	chr3	134485721	134486052	+	332	ENST00000683452.1	ENSG00000288700.2	ENSG00000288700	containing
chr1	248844315	248844715	diff_peak245	-3.37394	chr1	248844483	248844636	+	154	MSTRG.9804.4	MSTRG.9804	NA	overlapping
chr12	112971058	112971458	diff_peak635	-3.36517	chr12	112907628	113017751	-	110124	NA	ENSG00000257452.1	ENSG00000257452	overlapping
chr16	75394950	75395350	diff_peak1111	-3.3622	chr16	75395090	75395209	-	120	MSTRG.38507.6	MSTRG.38507	NA	overlapping
chr9	21521248	21521648	diff_peak2846	-3.36122	chr9	21453802	21559900	-	106099	NA	ENSG00000171889.6	MIR31HG	containing
chr10	5006307	5006707	diff_peak260	-3.35844	chr10	5006459	5006592	-	134	MSTRG.9988.8	MSTRG.9988	NA	overlapping
chr17	37621074	37621474	diff_peak1254	-3.35303	chr17	37621130	37621277	-	148	MSTRG.41705.4	MSTRG.41705	NA	overlapping
chr7	132838239	132838639	diff_peak2667	-3.34301	chr7	132830693	132849593	+	18901	NA	ENSG00000227197.1	ENSG00000227197	nested
chr16	66549795	66550195	diff_peak1077	-3.33999	chr16	66549280	66551189	+	1910	ENST00000563151.1	ENSG00000261519.3	ENSG00000261519	overlapping
chr17	243596	243996	diff_peak1142	-3.33905	chr17	219612	306681	-	87070	MSTRG.39160.9	MSTRG.39160	RPH3AL	overlapping
chr6	113970820	113971220	diff_peak2544	-3.33829	chr6	113969954	113993463	+	23510	ENST00000520554.5	ENSG00000228624.8	HDAC2-AS2	overlapping
chr19	17727710	17728110	diff_peak1501	-3.33798	chr19	17727840	17727979	-	140	ENST00000595363.1	ENSG00000268112.1	ENSG00000268112	nested
chr2	186668651	186669051	diff_peak1891	-3.33664	chr2	186641339	186695287	-	53949	NA	ENSG00000227227.1	ENSG00000227227	overlapping
chr2	55295660	55296060	diff_peak1723	-3.30262	chr2	55282350	55314446	+	32097	ENST00000625718.2	ENSG00000240401.9	ENSG00000240401	containing
chr3	188406004	188406404	diff_peak2231	-3.30189	chr3	188406112	188406313	+	202	MSTRG.71748.11	MSTRG.71748	NA	overlapping
chr21	38812912	38813312	diff_peak2053	-3.29775	chr21	38812878	38813425	-	548	ENST00000663561.1	ENSG00000205622.12	ENSG00000205622	overlapping
chr17	48841581	48841981	diff_peak1303	-3.29665	chr17	48841698	48842297	+	600	MSTRG.42938.4	MSTRG.42938	NA	overlapping
chr1	93591988	93592388	diff_peak81	-3.29577	chr1	93591972	93592508	+	537	ENST00000417401.2	ENSG00000224093.6	BCAR3-AS1	overlapping
chr18	58709811	58710211	diff_peak1442	-3.29459	chr18	58672613	58752730	-	80118	NA	ENSG00000267476.1	ENSG00000267476	nested
chr14	20474822	20475222	diff_peak710	-3.28778	chr14	20474789	20475094	-	306	ENST00000554678.1	ENSG00000258908.1	ENSG00000258908	overlapping
chr21	46243415	46243815	diff_peak2060	-3.28556	chr21	46243407	46243750	+	344	ENST00000591223.5	ENSG00000215424.10	MCM3AP-AS1	overlapping
chr4	15061899	15062299	diff_peak2254	-3.28292	chr4	15004942	15427914	-	422973	NA	ENSG00000249252.5	C1QTNF7-AS1	overlapping
chr14	52872699	52873099	diff_peak737	-3.28178	chr14	52791756	52930185	+	138430	NA	ENSG00000285664.2	ENSG00000285664	divergent
chr2	113325286	113325686	diff_peak1817	-3.28031	chr2	113325009	113325553	+	545	ENST00000690999.1	ENSG00000234997.3	ENSG00000234997	same_strand
chr8	41530049	41530449	diff_peak2735	-3.27034	chr8	41509593	41578421	-	68829	NA	ENSG00000253133.2	GPAT4-AS1	overlapping
chr9	21543005	21543405	diff_peak2855	-3.2693	chr9	21453802	21559900	-	106099	NA	ENSG00000171889.6	MIR31HG	containing
chr13	110457213	110457613	diff_peak700	-3.25893	chr13	110456396	110457356	-	961	ENST00000458403.2	ENSG00000224821.5	COL4A2-AS2	overlapping
chr10	103174737	103175137	diff_peak333	-3.23861	chr10	103174858	103174982	-	125	MSTRG.13795.29	MSTRG.13795	NA	overlapping
chr22	22303748	22304148	diff_peak2069	-3.23619	chr22	22303943	22304114	+	172	ENST00000652112.1	ENSG00000286129.1	ENSG00000286129	same_strand
chr13	78616552	78617298	diff_peak695	-3.23322	chr13	78615675	78617325	+	1651	ENST00000606429.5	ENSG00000234377.7	OBI1-AS1	overlapping
chr22	17790179	17790579	diff_peak2065	-3.21767	chr22	17787652	17790916	-	3265	ENST00000476405.1	ENSG00000093100.13	ENSG00000093100	nested
chr19	52324409	52324809	diff_peak1630	-3.21048	chr19	52300693	52345229	-	44537	NA	ENSG00000269535.1	ENSG00000269535	overlapping
chr19	3557063	3557463	diff_peak1465	-3.20484	chr19	3557461	3557569	+	109	ENST00000589360.1	ENSG00000267436.1	ENSG00000267436	containing
chr2	205763678	205764078	diff_peak1906	-3.20055	chr2	205756469	205763953	-	7485	ENST00000598710.5	ENSG00000225216.6	ENSG00000225216	nested
chr14	73873856	73874256	diff_peak784	-3.19999	chr14	73873689	73885435	-	11747	ENST00000648345.1	ENSG00000273711.2	ENSG00000273711	nested
chr8	129588768	129589168	diff_peak2816	-3.18945	chr8	129351691	129680239	-	328549	ENST00000446592.7	ENSG00000229140.11	CCDC26	same_strand
chr11	74397987	74398387	diff_peak469	-3.18901	chr11	74397549	74428565	+	31017	ENST00000531906.5	ENSG00000254631.5	ENSG00000254631	containing
chr2	172487892	172488292	diff_peak1866	-3.1851	chr2	172480840	172556529	-	75690	ENST00000442417.5	ENSG00000225205.5	ENSG00000225205	overlapping
chr15	98956964	98957364	diff_peak963	-3.18249	chr15	98954149	99105824	-	151676	NA	ENSG00000259475.1	SYNM-AS1	overlapping
chr2	73850240	73850640	diff_peak1784	-3.18115	chr2	73834422	73856965	-	22544	NA	ENSG00000286244.1	ENSG00000286244	nested
chr11	60842220	60842620	diff_peak427	-3.17815	chr11	60835996	60842965	-	6970	NA	ENSG00000255959.1	ENSG00000255959	overlapping
chr3	9365094	9365494	diff_peak2116	-3.1699	chr3	9349689	9396654	-	46966	ENST00000468186.5	ENSG00000206573.10	THUMPD3-AS1	containing
chr13	95034525	95034925	diff_peak698	-3.16438	chr13	95034605	95034740	-	136	MSTRG.26992.1	MSTRG.26992	NA	overlapping
chr11	122782974	122783374	diff_peak493	-3.16237	chr11	122751147	122851617	-	100471	NA	ENSG00000285909.1	ENSG00000285909	containing
chr11	70372244	70372644	diff_peak459	-3.15887	chr11	70372246	70372534	-	289	ENST00000530690.1	ENSG00000246889.3	CTTN-DT	overlapping
chr2	127306137	127306537	diff_peak1825	-3.14772	chr2	127294212	127362839	+	68628	ENST00000655875.1	ENSG00000286145.2	ENSG00000286145	overlapping
chr17	50397214	50397614	diff_peak1327	-3.14313	chr17	50397240	50397888	+	649	ENST00000511627.1	ENSG00000253102.1	ENSG00000253102	overlapping
chr7	11412521	11412921	diff_peak2587	-3.13391	chr7	11406955	11414078	+	7124	NA	ENSG00000230435.1	ENSG00000230435	nested
chr1	44760191	44760591	diff_peak59	-3.12896	chr1	44759037	44762177	-	3141	ENST00000440985.5	ENSG00000225721.5	ENSG00000225721	nested
chr1	156646046	156646446	diff_peak150	-3.12738	chr1	156645801	156646126	-	326	MSTRG.6374.1	MSTRG.6374	NA	overlapping
chr2	101257623	101258023	diff_peak1799	-3.12188	chr2	101257811	101257919	-	109	MSTRG.56016.1	MSTRG.56016	NA	overlapping
chr1	19237920	19238320	diff_peak24	-3.12103	chr1	19210355	19240704	+	30350	NA	ENSG00000230424.2	EMC1-AS1	containing
chr8	71842425	71842825	diff_peak2771	-3.11799	chr8	71828167	72002405	+	174239	ENST00000521467.5	ENSG00000235531.11	MSC-AS1	containing
chr2	10602641	10603041	diff_peak1674	-3.11261	chr2	10589166	10604830	+	15665	NA	ENSG00000234818.1	ENSG00000234818	nested
chr16	87836400	87836800	diff_peak1125	-3.1092	chr16	87836532	87836802	+	271	ENST00000563687.1	ENSG00000260466.1	ENSG00000260466	overlapping
chr11	60847798	60848198	diff_peak428	-3.10687	chr11	60841806	60851081	-	9276	NA	ENSG00000256813.1	ENSG00000256813	containing
chr1	207761126	207761526	diff_peak199	-3.10556	chr1	207752283	207795515	+	43233	MSTRG.8306.23	MSTRG.8306	CD46	overlapping
chr14	61740780	61741180	diff_peak760	-3.10279	chr14	61707564	61751099	-	43536	NA	ENSG00000258667.2	HIF1A-AS3	overlapping
chr14	105469789	105470189	diff_peak810	-3.10268	chr14	105467793	105470617	-	2825	NA	ENSG00000257270.1	ENSG00000257270	nested
chr16	48561766	48562166	diff_peak1057	-3.09799	chr16	48559661	48587403	+	27743	NA	ENSG00000261267.1	ENSG00000261267	overlapping
chr17	29567120	29567520	diff_peak1217	-3.09757	chr17	29560547	29707090	+	146544	NA	ENSG00000264031.1	ABHD15-AS1	containing
chr15	89294825	89295225	diff_peak941	-3.09538	chr15	89244008	89317261	+	73254	MSTRG.34385.13	MSTRG.34385	FANCI	overlapping
chr2	67404391	67404791	diff_peak1769	-3.09447	chr2	67399578	67411219	+	11642	MSTRG.54976.5	MSTRG.54976	ETAA1	overlapping
chrX	72197274	72197674	diff_peak2978	-3.09117	chrX	72197368	72197436	+	69	MSTRG.103812.11	MSTRG.103812	NA	overlapping
chr19	12930127	12930922	diff_peak1485	-3.0744	chr19	12930522	12930546	+	25	ENST00000592636.1	ENSG00000266975.1	FARSA-AS1	nested
chr2	55317147	55317547	diff_peak1727	-3.05938	chr2	55314190	55321131	+	6942	ENST00000627989.2	ENSG00000240401.9	ENSG00000240401	nested
chr5	144169706	144170106	diff_peak2428	-3.05757	chr5	144165536	144170534	-	4999	MSTRG.80652.7	MSTRG.80652	YIPF5	overlapping
chr14	22926577	22926977	diff_peak715	-3.05437	chr14	22926461	22926619	+	159	ENST00000595662.5	ENSG00000237054.9	PRMT5-AS1	nested
chr17	242589	242989	diff_peak1141	-3.04896	chr17	219612	306681	-	87070	MSTRG.39160.9	MSTRG.39160	RPH3AL	overlapping
chr11	724528	724928	diff_peak360	-3.03177	chr11	708564	727047	-	18484	NA	ENSG00000269915.1	ENSG00000269915	overlapping
chr1	68481362	68481762	diff_peak71	-3.03055	chr1	68479129	68483539	+	4411	NA	ENSG00000233589.1	ENSG00000233589	nested
chr21	38818301	38818701	diff_peak2054	-3.02536	chr21	38812878	38905423	-	92546	ENST00000663561.1	ENSG00000205622.12	ENSG00000205622	overlapping
chr6	127155178	127155578	diff_peak2553	-3.02335	chr6	127068167	127177463	-	109297	MSTRG.86110.33	MSTRG.86110	ENSG00000286215	overlapping
chr12	110387641	110388041	diff_peak623	-3.01514	chr12	110387463	110387892	-	430	ENST00000550231.1	ENSG00000258210.1	ENSG00000258210	overlapping
chrX	149522560	149522960	diff_peak3001	-3.01402	chrX	149511509	149526264	-	14756	NA	ENSG00000238039.1	ENSG00000238039	overlapping
chr16	67538719	67539119	diff_peak1081	-3.00573	chr16	67538557	67538807	-	251	ENST00000567122.1	ENSG00000261396.1	ENSG00000261396	nested
chr13	44988972	44989372	diff_peak676	-3.00438	chr13	44982077	45083125	-	101049	NA	ENSG00000223732.2	ENSG00000223732	overlapping
chr15	43761275	43761675	diff_peak831	-3.0033	chr15	43761116	43796089	+	34974	MSTRG.32003.1	MSTRG.32003	SERF2	overlapping
chr10	94581184	94581584	diff_peak322	-3.00037	chr10	94577439	94611238	+	33800	NA	ENSG00000244332.1	ENSG00000244332	overlapping
chr22	46075822	46076222	diff_peak2092	-2.98919	chr22	46053869	46106023	+	52155	ENST00000381051.6	ENSG00000197182.15	MIRLET7BHG	same_strand
chr8	125043669	125044069	diff_peak2801	-2.98283	chr8	125040684	125044989	+	4306	NA	ENSG00000253167.1	WASHC5-AS1	overlapping
chr15	61917345	61917745	diff_peak868	-2.97571	chr15	61834682	61935738	+	101057	NA	ENSG00000259564.2	ENSG00000259564	overlapping
chr3	134549953	134550353	diff_peak2198	-2.96877	chr3	134550063	134550260	+	198	ENST00000472904.6	ENSG00000288700.2	ENSG00000288700	containing
chr1	201999741	202000141	diff_peak193	-2.9582	chr1	202000101	202000327	-	227	ENST00000415582.1	ENSG00000234678.2	ELF3-AS1	overlapping
chr22	46078993	46079393	diff_peak2094	-2.94842	chr22	46053869	46106023	+	52155	ENST00000381051.6	ENSG00000197182.15	MIRLET7BHG	same_strand
chr10	3781857	3782257	diff_peak257	-2.94085	chr10	3775995	3782214	-	6220	MSTRG.9928.1	MSTRG.9928	KLF6	overlapping
chr12	6580876	6581276	diff_peak507	-2.9366	chr12	6578622	6584739	+	6118	NA	ENSG00000247853.2	ENSG00000247853	overlapping
chr9	83707367	83707767	diff_peak2894	-2.93513	chr9	83707594	83707710	+	117	ENST00000524818.1	ENSG00000254473.2	UBQLN1-AS1	overlapping
chr12	113746311	113746711	diff_peak638	-2.92967	chr12	113743440	113746595	-	3156	ENST00000655514.1	ENSG00000249550.8	LINC01234	same_strand
chr9	113583485	113584274	diff_peak2929	-2.92855	chr9	113570190	113590019	-	19830	NA	ENSG00000237073.1	ENSG00000237073	overlapping
chr15	43765782	43766182	diff_peak833	-2.92334	chr15	43761116	43796089	+	34974	MSTRG.32003.1	MSTRG.32003	SERF2	overlapping
chr1	227747741	227748141	diff_peak216	-2.92131	chr1	227735473	227781826	+	46354	MSTRG.8976.23	MSTRG.8976	SNAP47	overlapping
chr6	87601593	87601993	diff_peak2537	-2.92078	chr6	87590151	87601881	+	11731	MSTRG.85249.9	MSTRG.85249	ORC3	overlapping
chr5	144165377	144165777	diff_peak2427	-2.91399	chr5	144165536	144165600	-	65	MSTRG.80652.7	MSTRG.80652	NA	overlapping
chr9	112438294	112438694	diff_peak2927	-2.91378	chr9	112399512	112486468	-	86957	ENST00000656504.1	ENSG00000230185.6	HSDL2-AS1	overlapping
chr7	128479119	128479519	diff_peak2653	-2.90786	chr7	128479158	128479513	+	356	ENST00000462662.1	ENSG00000273184.1	ENSG00000273184	overlapping
chr16	15015896	15016296	diff_peak1020	-2.90625	chr16	15015828	15016390	-	563	ENST00000617759.1	ENSG00000275910.1	ENSG00000275910	nested
chr4	138626526	138626926	diff_peak2289	-2.90456	chr4	138309613	138663403	+	353791	NA	ENSG00000251372.6	LINC00499	divergent
chr2	36513523	36513923	diff_peak1696	-2.9039	chr2	36513255	36513732	-	478	ENST00000609765.1	ENSG00000273090.1	ENSG00000273090	overlapping
chr13	77097329	77097729	diff_peak692	-2.90189	chr13	77075537	77098542	+	23006	ENST00000593933.1	ENSG00000236051.7	MYCBP2-AS1	nested
chr11	63658643	63659043	diff_peak433	-2.90184	chr11	63658787	63658962	+	176	ENST00000540307.1	ENSG00000256789.1	ENSG00000256789	nested
chr4	145514451	145514851	diff_peak2294	-2.8952	chr4	145514615	145514990	-	376	ENST00000513542.1	ENSG00000250902.1	SMAD1-AS1	overlapping
chr1	116398537	116398937	diff_peak101	-2.88699	chr1	116396629	116399314	-	2686	ENST00000493908.2	ENSG00000203865.12	ATP1A1-AS1	overlapping
chr2	63038580	63038980	diff_peak1755	-2.88667	chr2	62957326	63047656	-	90331	ENST00000650490.1	ENSG00000231609.7	EHBP1-AS1	overlapping
chr20	10299128	10299528	diff_peak1947	-2.88324	chr20	10006381	10368823	-	362443	NA	ENSG00000227906.9	SNAP25-AS1	overlapping
chr16	53956186	53956586	diff_peak1064	-2.87995	chr16	53923056	54118380	+	195325	MSTRG.37428.20	MSTRG.37428	FTO	overlapping
chr2	186651821	186652221	diff_peak1887	-2.87672	chr2	186641339	186695287	-	53949	NA	ENSG00000227227.1	ENSG00000227227	overlapping
chr10	5008772	5009172	diff_peak262	-2.87517	chr10	5005440	5018031	-	12592	MSTRG.9988.8	MSTRG.9988	AKR1C2	overlapping
chr3	15796334	15796734	diff_peak2127	-2.87379	chr3	15781558	15798184	-	16627	MSTRG.66733.17	MSTRG.66733	ANKRD28	overlapping
chr2	166272478	166272878	diff_peak1854	-2.87362	chr2	165957188	166390771	+	433584	NA	ENSG00000236107.10	SCN1A-AS1	overlapping
chr17	48936907	48937307	diff_peak1304	-2.87015	chr17	48931791	48937100	+	5310	NA	ENSG00000230532.1	ENSG00000230532	overlapping
chr6	34295470	34295870	diff_peak2520	-2.86991	chr6	34293450	34295687	-	2238	MSTRG.83869.5	MSTRG.83869	RPS10-NUDT3	overlapping
chr17	68465218	68465618	diff_peak1357	-2.8644	chr17	68413623	68524949	+	111327	NA	ENSG00000267009.6	ENSG00000267009	overlapping
chr6	53505237	53505637	diff_peak2526	-2.86048	chr6	53503109	53506928	+	3820	ENST00000508884.2	ENSG00000249379.2	ENSG00000249379	nested
chr7	11445995	11446395	diff_peak2588	-2.85752	chr7	11180902	11520175	+	339274	NA	ENSG00000230333.6	ENSG00000230333	same_strand
chr18	2739271	2739671	diff_peak1422	-2.85526	chr18	2688564	2832923	-	144360	ENST00000583546.1	ENSG00000266049.1	ENSG00000266049	overlapping
chr15	32624126	32624526	diff_peak824	-2.85392	chr15	32624106	32625380	-	1275	ENST00000647892.1	ENSG00000285948.1	ENSG00000285948	overlapping
chr4	57109943	57110343	diff_peak2267	-2.84925	chr4	57109762	57109970	+	209	ENST00000499667.6	ENSG00000245067.8	IGFBP7-AS1	overlapping
chr3	62267590	62267990	diff_peak2156	-2.842	chr3	62260867	62369287	-	108421	ENST00000664200.1	ENSG00000241472.7	PTPRG-AS1	overlapping
chr15	63048396	63048796	diff_peak873	-2.8405	chr15	63046034	63049387	-	3354	ENST00000561241.1	ENSG00000259498.1	TPM1-AS	overlapping
chr15	89292550	89292950	diff_peak940	-2.83124	chr15	89244008	89317261	+	73254	MSTRG.34385.13	MSTRG.34385	FANCI	overlapping
chr18	2703632	2704032	diff_peak1420	-2.82503	chr18	2688564	2832923	-	144360	ENST00000583546.1	ENSG00000266049.1	ENSG00000266049	overlapping
chr2	172490934	172491334	diff_peak1867	-2.82217	chr2	172480840	172556529	-	75690	ENST00000442417.5	ENSG00000225205.5	ENSG00000225205	overlapping
chr10	97401016	97401416	diff_peak326	-2.81558	chr10	97401115	97401373	+	259	ENST00000422848.1	ENSG00000231970.1	ENSG00000231970	overlapping
chr1	19227240	19227640	diff_peak22	-2.81552	chr1	19210355	19240704	+	30350	NA	ENSG00000230424.2	EMC1-AS1	containing
chr20	4165131	4165531	diff_peak1939	-2.81254	chr20	4119847	4175263	+	55417	MSTRG.60389.4	MSTRG.60389	SMOX	overlapping
chr19	57293045	57293445	diff_peak1646	-2.81187	chr19	57293083	57294469	-	1387	ENST00000623072.1	ENSG00000279541.1	ENSG00000279541	overlapping
chr14	96556111	96556511	diff_peak796	-2.80839	chr14	96556303	96556413	+	111	MSTRG.30548.26	MSTRG.30548	NA	overlapping
chr5	138379488	138379888	diff_peak2416	-2.80464	chr5	138379584	138379708	+	125	MSTRG.80230.4	MSTRG.80230	NA	overlapping
chr3	14158379	14158779	diff_peak2124	-2.79701	chr3	14144637	14165978	+	21342	NA	ENSG00000228242.6	XPC-AS1	overlapping
chr15	90974038	90974835	diff_peak948	-2.79505	chr15	90966340	90988625	+	22286	NA	ENSG00000258725.2	PRC1-AS1	nested
chr2	172497852	172498252	diff_peak1868	-2.7943	chr2	172480840	172556529	-	75690	ENST00000442417.5	ENSG00000225205.5	ENSG00000225205	overlapping
chr3	142684088	142684488	diff_peak2203	-2.79076	chr3	142656967	142723947	-	66981	NA	ENSG00000287045.2	ENSG00000287045	overlapping
chr2	10589034	10589819	diff_peak1673	-2.78888	chr2	10589166	10589305	+	140	ENST00000414538.1	ENSG00000234818.1	ENSG00000234818	nested
chr2	54526218	54526618	diff_peak1720	-2.78698	chr2	54516048	54540697	-	24650	NA	ENSG00000228108.1	SPTBN1-AS1	overlapping
chr15	51480712	51481112	diff_peak843	-2.78281	chr15	51414097	51498833	+	84737	NA	ENSG00000259678.1	ENSG00000259678	overlapping
chr5	55281288	55281688	diff_peak2350	-2.78277	chr5	55233934	55295201	+	61268	NA	ENSG00000251307.1	CCNO-DT	overlapping
chr4	145098189	145098589	diff_peak2293	-2.77943	chr4	145098120	145098216	-	97	MSTRG.75577.26	MSTRG.75577	NA	overlapping
chr9	21553142	21553542	diff_peak2865	-2.77898	chr9	21453802	21559900	-	106099	NA	ENSG00000171889.6	MIR31HG	containing
chr8	61665349	61665749	diff_peak2746	-2.76966	chr8	61661370	61714640	-	53271	MSTRG.95002.29	MSTRG.95002	ASPH	overlapping
chr6	127150312	127150712	diff_peak2552	-2.76919	chr6	127068167	127177463	-	109297	MSTRG.86110.33	MSTRG.86110	ENSG00000286215	overlapping
chr12	101356710	101357110	diff_peak617	-2.76917	chr12	101356595	101361388	+	4794	MSTRG.23763.5	MSTRG.23763	UTP20	overlapping
chr14	60979363	60979763	diff_peak749	-2.7658	chr14	60879714	60982585	+	102872	NA	ENSG00000258892.1	ENSG00000258892	overlapping
chr22	42107808	42108208	diff_peak2088	-2.76202	chr22	42090931	42137742	+	46812	NA	ENSG00000237037.9	NDUFA6-DT	divergent
chr18	58537890	58538290	diff_peak1441	-2.75893	chr18	58535415	58538552	+	3138	NA	ENSG00000267257.1	ENSG00000267257	nested
chr2	210454974	210455374	diff_peak1911	-2.75835	chr2	210324759	210460882	+	136124	ENST00000433296.5	ENSG00000234281.5	LANCL1-AS1	overlapping
chr10	5426492	5426892	diff_peak268	-2.75816	chr10	5426684	5426721	+	38	MSTRG.10018.2	MSTRG.10018	NA	overlapping
chr19	16132261	16132661	diff_peak1495	-2.74975	chr19	16132571	16133510	-	940	ENST00000599676.1	ENSG00000269243.1	ENSG00000269243	overlapping
chr6	149852884	149853284	diff_peak2563	-2.74908	chr6	149852462	149853192	+	731	NA	ENSG00000273132.1	ENSG00000273132	nested
chr7	35037202	35037602	diff_peak2599	-2.74766	chr7	35036836	35125012	+	88177	NA	ENSG00000287249.1	ENSG00000287249	overlapping
chr2	113889990	113890390	diff_peak1820	-2.74658	chr2	113831049	113891020	-	59972	NA	ENSG00000228857.3	ACTR3-AS1	overlapping
chr16	66727528	66727928	diff_peak1079	-2.74557	chr16	66720897	66731785	+	10889	NA	ENSG00000260465.1	ENSG00000260465	overlapping
chr12	113745395	113745795	diff_peak637	-2.74123	chr12	113743440	113746595	-	3156	ENST00000655514.1	ENSG00000249550.8	LINC01234	same_strand
chr1	182839237	182839637	diff_peak183	-2.73924	chr1	182837185	182839561	-	2377	NA	ENSG00000287808.1	ENSG00000287808	overlapping
chr11	65440336	65440736	diff_peak443	-2.73371	chr11	65440182	65440864	+	683	ENST00000691530.1	ENSG00000245532.10	NEAT1	same_strand
chr5	59048324	59048724	diff_peak2357	-2.73341	chr5	59039761	59063503	+	23743	NA	ENSG00000247345.2	ENSG00000247345	nested
chr17	19112189	19112589	diff_peak1197	-2.72709	chr17	19112000	19112636	-	637	ENST00000573866.2	ENSG00000262202.4	ENSG00000262202	divergent
chr16	70388288	70388688	diff_peak1099	-2.72687	chr16	70379457	70399502	+	20046	NA	ENSG00000260111.1	ENSG00000260111	nested
chr5	135398937	135399337	diff_peak2415	-2.72543	chr5	135399280	135401296	+	2017	ENST00000602502.1	ENSG00000270021.1	ENSG00000270021	overlapping
chr1	89584250	89584650	diff_peak80	-2.72428	chr1	89581291	89589542	-	8252	ENST00000660444.1	ENSG00000231999.8	LRRC8C-DT	nested
chr8	27747990	27748702	diff_peak2721	-2.72326	chr8	27732915	27758552	+	25638	NA	ENSG00000253875.2	ENSG00000253875	overlapping
chr14	20476772	20477172	diff_peak712	-2.72011	chr14	20474789	20477089	-	2301	NA	ENSG00000258908.1	ENSG00000258908	overlapping
chr9	21557214	21557968	diff_peak2868	-2.71764	chr9	21453802	21559900	-	106099	NA	ENSG00000171889.6	MIR31HG	containing
chr17	47975370	47976144	diff_peak1296	-2.71483	chr17	47975514	47975653	+	140	ENST00000641877.1	ENSG00000263798.2	ENSG00000263798	overlapping
chr3	100160253	100160653	diff_peak2173	-2.71475	chr3	100132903	100260264	-	127362	NA	ENSG00000287378.1	ENSG00000287378	containing
chr16	89717337	89717737	diff_peak1139	-2.71407	chr16	89711856	89718165	+	6310	NA	ENSG00000261373.1	VPS9D1-AS1	nested
chr9	134527913	134528313	diff_peak2948	-2.71283	chr9	134527182	134545244	+	18063	NA	ENSG00000228877.2	ENSG00000228877	same_strand
chr2	54664342	54664742	diff_peak1721	-2.70936	chr2	54664281	54664448	-	168	ENST00000626206.1	ENSG00000238018.2	ENSG00000238018	containing
chr20	62345958	62346358	diff_peak2024	-2.70774	chr20	62341885	62346215	-	4331	MSTRG.62715.18	MSTRG.62715	LAMA5	overlapping
chr15	61863288	61863688	diff_peak864	-2.70747	chr15	61834682	61935738	+	101057	NA	ENSG00000259564.2	ENSG00000259564	overlapping
chr5	163482924	163483324	diff_peak2442	-2.70107	chr5	163483065	163483272	-	208	ENST00000521666.1	ENSG00000251018.2	HMMR-AS1	overlapping
chrX	49270226	49270626	diff_peak2974	-2.70085	chrX	49270212	49270521	-	310	ENST00000651462.1	ENSG00000286181.1	ENSG00000286181	overlapping
chr12	53052007	53052407	diff_peak552	-2.69733	chr12	53012884	53054450	-	41567	NA	ENSG00000257337.8	ENSG00000257337	convergent
chrX	129907204	129907604	diff_peak2994	-2.69285	chrX	129907309	129908466	-	1158	ENST00000660217.1	ENSG00000235189.2	ENSG00000235189	overlapping
chr2	232582235	232582635	diff_peak1923	-2.68148	chr2	232581151	232584791	-	3641	ENST00000447488.2	ENSG00000237126.8	ENSG00000237126	overlapping
chr15	88255748	88256148	diff_peak933	-2.67611	chr15	88252730	88271066	+	18337	NA	ENSG00000260305.1	NTRK3-AS1	overlapping
chr18	44321497	44321897	diff_peak1434	-2.67502	chr18	44214971	44342315	+	127345	NA	ENSG00000285550.1	ENSG00000285550	overlapping
chr9	128533404	128533804	diff_peak2937	-2.67426	chr9	128528657	128552410	-	23754	NA	ENSG00000228395.2	ENSG00000228395	overlapping
chr1	207768282	207768682	diff_peak200	-2.67241	chr1	207752283	207795515	+	43233	MSTRG.8306.23	MSTRG.8306	CD46	overlapping
chr1	68482528	68482928	diff_peak72	-2.67046	chr1	68479129	68483539	+	4411	NA	ENSG00000233589.1	ENSG00000233589	nested
chr7	885875	886275	diff_peak2577	-2.67016	chr7	879790	886547	-	6758	ENST00000609998.1	ENSG00000273151.1	ENSG00000273151	overlapping
chr11	12262561	12262961	diff_peak383	-2.66212	chr11	12261426	12263173	-	1748	NA	ENSG00000254680.1	ENSG00000254680	nested
chr15	89584122	89584522	diff_peak945	-2.66145	chr15	89518523	89591956	+	73434	NA	ENSG00000259713.1	ENSG00000259713	overlapping
chr11	66261665	66262065	diff_peak445	-2.66144	chr11	66259567	66261834	-	2268	NA	ENSG00000254461.1	ENSG00000254461	overlapping
chr3	15436256	15436656	diff_peak2126	-2.65877	chr3	15436171	15436654	-	484	ENST00000597949.1	ENSG00000249786.7	EAF1-AS1	nested
chr12	113186736	113187136	diff_peak636	-2.6581	chr12	113185624	113192161	-	6538	NA	ENSG00000257286.1	ENSG00000257286	nested
chr16	3142226	3142626	diff_peak991	-2.65716	chr16	3100696	3143734	-	43039	NA	ENSG00000263072.9	ZNF213-AS1	nested
chr11	27658177	27658577	diff_peak391	-2.65398	chr11	27658238	27658462	+	225	ENST00000501176.7	ENSG00000245573.9	BDNF-AS	containing
chr3	142670785	142671185	diff_peak2202	-2.6507	chr3	142656967	142723947	-	66981	NA	ENSG00000287045.2	ENSG00000287045	overlapping
chrX	74256694	74257094	diff_peak2983	-2.64733	chrX	74196351	74293574	-	97224	ENST00000603037.2	ENSG00000230590.12	FTX	divergent
chr1	54874986	54875386	diff_peak63	-2.64622	chr1	54874672	54883664	+	8993	NA	ENSG00000287724.1	ENSG00000287724	nested
chr15	90981720	90982120	diff_peak949	-2.6402	chr15	90980753	90982090	+	1338	ENST00000654370.1	ENSG00000258725.2	PRC1-AS1	nested
chr4	15007200	15007600	diff_peak2251	-2.636	chr4	15004942	15427914	-	422973	NA	ENSG00000249252.5	C1QTNF7-AS1	overlapping
chr5	55273147	55273547	diff_peak2348	-2.63023	chr5	55233934	55295201	+	61268	NA	ENSG00000251307.1	CCNO-DT	overlapping
chr4	173168635	173169035	diff_peak2300	-2.62287	chr4	173164345	173168947	-	4603	ENST00000510523.2	ENSG00000245213.7	GALNT7-DT	overlapping
chr12	6667600	6668000	diff_peak510	-2.62167	chr12	6666648	6668115	+	1468	ENST00000396799.3	ENSG00000219410.6	ENSG00000219410	nested
chr17	32444371	32444771	diff_peak1241	-2.62026	chr17	32443516	32446038	-	2523	ENST00000625127.3	ENSG00000279762.3	ENSG00000279762	overlapping
chr1	24534955	24535355	diff_peak35	-2.61873	chr1	24535259	24535400	-	142	ENST00000651630.1	ENSG00000286061.1	RCAN3AS	overlapping
chr5	16671245	16671645	diff_peak2323	-2.61867	chr5	16615926	16681905	+	65980	NA	ENSG00000246214.2	RETREG1-AS1	overlapping
chr19	16125296	16125696	diff_peak1493	-2.61552	chr19	16123661	16126489	-	2829	ENST00000597983.1	ENSG00000269243.1	ENSG00000269243	overlapping
chr16	19714041	19714441	diff_peak1029	-2.61475	chr16	19706351	19715383	+	9033	NA	ENSG00000261312.1	ENSG00000261312	nested
chr1	207756885	207757285	diff_peak198	-2.60717	chr1	207757014	207757058	+	45	MSTRG.8306.23	MSTRG.8306	NA	overlapping
chr3	111859364	111859764	diff_peak2178	-2.60706	chr3	111835723	111860730	-	25008	NA	ENSG00000286492.1	ENSG00000286492	overlapping
chr9	21559319	21559719	diff_peak2869	-2.60687	chr9	21559489	21559825	-	337	ENST00000670459.1	ENSG00000171889.6	MIR31HG	containing
chr17	58006934	58007334	diff_peak1339	-2.60209	chr17	58006674	58008187	+	1514	ENST00000624641.1	ENSG00000279069.1	ENSG00000279069	overlapping
chr6	31271514	31271914	diff_peak2515	-2.60183	chr6	31268926	31355806	-	86881	MSTRG.83548.11	MSTRG.83548	HLA-B	overlapping
chr15	55915835	55916235	diff_peak855	-2.59958	chr15	55902750	55966546	-	63797	MSTRG.32536.12	MSTRG.32536	NEDD4	overlapping
chr13	77026683	77027083	diff_peak689	-2.59914	chr13	77026767	77027122	+	356	ENST00000636737.1	ENSG00000236051.7	MYCBP2-AS1	nested
chr3	119498538	119498938	diff_peak2184	-2.59574	chr3	119498535	119498588	+	54	MSTRG.69493.1	MSTRG.69493	NA	overlapping
chr1	31338833	31339233	diff_peak41	-2.59056	chr1	31333067	31346799	-	13733	NA	ENSG00000229044.1	ENSG00000229044	nested
chr2	210440462	210440862	diff_peak1910	-2.59039	chr2	210324759	210460882	+	136124	ENST00000433296.5	ENSG00000234281.5	LANCL1-AS1	overlapping
chr14	70280764	70281164	diff_peak781	-2.58997	chr14	70255629	70343388	+	87760	NA	ENSG00000259033.2	ENSG00000259033	convergent
chr9	116572716	116573116	diff_peak2935	-2.58928	chr9	116567636	116586328	+	18693	NA	ENSG00000230894.2	ENSG00000230894	nested
chr19	35015745	35016145	diff_peak1516	-2.58595	chr19	35014961	35025335	-	10375	NA	ENSG00000271032.1	ENSG00000271032	overlapping
chr4	143513857	143514257	diff_peak2292	-2.58533	chr4	143513472	143514225	-	754	ENST00000500800.2	ENSG00000245112.2	SMARCA5-AS1	overlapping
chr15	25371147	25371547	diff_peak818	-2.58033	chr15	25193313	25420336	+	227024	ENST00000656420.1	ENSG00000224078.15	SNHG14	overlapping
chr19	49857648	49858048	diff_peak1616	-2.57934	chr19	49856970	49859289	-	2320	NA	ENSG00000269352.1	PTOV1-AS2	overlapping
chr19	3547953	3548353	diff_peak1463	-2.57528	chr19	3544199	3557569	+	13371	NA	ENSG00000267436.1	ENSG00000267436	containing
chr16	28974787	28975187	diff_peak1043	-2.57385	chr16	28973962	28975088	-	1127	ENST00000567209.2	ENSG00000260367.2	ENSG00000260367	overlapping
chr2	171966288	171966688	diff_peak1861	-2.57351	chr2	171966430	171966513	+	84	MSTRG.57671.7	MSTRG.57671	NA	overlapping
chr3	134548892	134549292	diff_peak2197	-2.57166	chr3	134549062	134549176	+	115	ENST00000472904.6	ENSG00000288700.2	ENSG00000288700	containing
chr10	121902319	121902719	diff_peak342	-2.57148	chr10	121902391	121902504	-	114	MSTRG.14309.73	MSTRG.14309	NA	overlapping
chr16	74674704	74675104	diff_peak1109	-2.57137	chr16	74671869	74675100	-	3232	MSTRG.38459.5	MSTRG.38459	MLKL	overlapping
chr14	52864322	52864722	diff_peak736	-2.57106	chr14	52791756	52930185	+	138430	NA	ENSG00000285664.2	ENSG00000285664	divergent
chr6	149863324	149863724	diff_peak2564	-2.56886	chr6	149863494	149864382	+	889	ENST00000606915.1	ENSG00000268592.3	RAET1E-AS1	overlapping
chr17	17177084	17177484	diff_peak1193	-2.56822	chr17	17167946	17185554	-	17609	NA	ENSG00000263624.1	ENSG00000263624	nested
chr17	1829865	1830265	diff_peak1152	-2.56777	chr17	1821057	1830002	-	8946	MSTRG.39356.8	MSTRG.39356	SMYD4	overlapping
chr4	87976741	87977141	diff_peak2277	-2.56575	chr4	87974385	88008477	-	34093	NA	ENSG00000286618.1	ENSG00000286618	containing
chr15	64702898	64703298	diff_peak880	-2.56528	chr15	64701248	64719602	+	18355	NA	ENSG00000259635.1	ENSG00000259635	overlapping
chr14	67292473	67292873	diff_peak776	-2.56463	chr14	67292493	67294073	-	1581	ENST00000659676.1	ENSG00000286319.1	ENSG00000286319	nested
chr5	55270416	55270816	diff_peak2346	-2.5646	chr5	55233934	55295201	+	61268	NA	ENSG00000251307.1	CCNO-DT	overlapping
chr2	102172478	102172878	diff_peak1800	-2.56332	chr2	102172621	102172697	-	77	ENST00000428188.1	ENSG00000226925.1	IL1R1-AS1	overlapping
chr19	32354646	32355046	diff_peak1512	-2.56276	chr19	32347534	32373086	-	25553	MSTRG.49540.1	MSTRG.49540	ZNF507	overlapping
chr6	149825238	149825638	diff_peak2562	-2.55977	chr6	149797317	149826294	-	28978	NA	ENSG00000285889.1	ENSG00000285889	overlapping
chr19	18557690	18558090	diff_peak1502	-2.55971	chr19	18557775	18559643	-	1869	ENST00000597411.1	ENSG00000268030.1	ENSG00000268030	containing
chr11	33075962	33076362	diff_peak398	-2.55969	chr11	33076149	33079454	+	3306	ENST00000631190.1	ENSG00000280798.1	LINC00294	overlapping
chr17	80359914	80360314	diff_peak1394	-2.55933	chr17	80359608	80362208	-	2601	ENST00000667202.1	ENSG00000263069.6	RNF213-AS1	overlapping
chr7	130181470	130181870	diff_peak2657	-2.55722	chr7	130181636	130181733	+	98	ENST00000483283.1	ENSG00000240571.1	ENSG00000240571	overlapping
chr6	53507308	53507708	diff_peak2528	-2.55585	chr6	53503109	53507660	+	4552	NA	ENSG00000249379.2	ENSG00000249379	nested
chr15	89260567	89260967	diff_peak936	-2.54942	chr15	89260713	89260751	+	39	MSTRG.34385.13	MSTRG.34385	NA	overlapping
chr3	97871801	97872201	diff_peak2171	-2.54741	chr3	97836986	97874691	-	37706	NA	ENSG00000279658.1	ENSG00000279658	nested
chr19	40441905	40442305	diff_peak1563	-2.5457	chr19	40440841	40444335	-	3495	MSTRG.50475.1	MSTRG.50475	SERTAD3	overlapping
chr16	11886645	11887045	diff_peak1013	-2.54492	chr16	11851649	11895611	+	43963	NA	ENSG00000263307.1	RSL1D1-DT	containing
chr2	173182697	173183097	diff_peak1869	-2.54065	chr2	173166446	173207612	-	41167	ENST00000419609.5	ENSG00000238133.6	MAP3K20-AS1	overlapping
chr22	36341199	36341599	diff_peak2078	-2.5377	chr22	36335421	36343530	+	8110	NA	ENSG00000287269.1	ENSG00000287269	nested
chr15	83030030	83030430	diff_peak921	-2.53764	chr15	83012661	83061845	+	49185	NA	ENSG00000260608.1	ENSG00000260608	containing
chr7	97969673	97970073	diff_peak2627	-2.53708	chr7	97966377	97970404	-	4028	NA	ENSG00000285725.1	ENSG00000285725	same_strand
chr14	64431434	64431834	diff_peak764	-2.53657	chr14	64422935	64448557	-	25623	NA	ENSG00000258824.2	ENSG00000258824	overlapping
chr4	42023141	42023541	diff_peak2264	-2.53309	chr4	42023325	42023384	+	60	MSTRG.73318.5	MSTRG.73318	NA	overlapping
chr11	65435632	65436032	diff_peak442	-2.53283	chr11	65422774	65445540	+	22767	NA	ENSG00000245532.10	NEAT1	same_strand
chr1	66971505	66971905	diff_peak68	-2.53247	chr1	66971653	66971736	+	84	MSTRG.3722.16	MSTRG.3722	NA	overlapping
chr1	227759093	227759493	diff_peak217	-2.53228	chr1	227735473	227781826	+	46354	MSTRG.8976.23	MSTRG.8976	SNAP47	overlapping
chr21	26170483	26170883	diff_peak2044	-2.5284	chr21	26170871	26171052	+	182	ENST00000608591.5	ENSG00000273492.6	APP-DT	overlapping
chr22	46112836	46113236	diff_peak2104	-2.52631	chr22	46109764	46113928	+	4165	ENST00000360737.4	ENSG00000197182.15	MIRLET7BHG	same_strand
chr20	21162748	21163148	diff_peak1957	-2.52593	chr20	21162796	21162886	-	91	ENST00000616177.4	ENSG00000232712.6	KIZ-AS1	nested
chr3	186079779	186080179	diff_peak2230	-2.52591	chr3	186079170	186080947	+	1778	NA	ENSG00000234197.1	ETV5-AS1	nested
chr17	38919628	38920028	diff_peak1258	-2.52482	chr17	38918801	38921769	-	2969	NA	ENSG00000265784.1	ENSG00000265784	nested
chr10	113848988	113849388	diff_peak335	-2.51473	chr10	113844406	113854473	+	10068	NA	ENSG00000288933.1	ENSG00000288933	overlapping
chr19	306220	306620	diff_peak1454	-2.50892	chr19	305573	306467	+	895	NA	ENSG00000267124.2	ENSG00000267124	nested
chr2	55312309	55312709	diff_peak1726	-2.5066	chr2	55282350	55314446	+	32097	ENST00000625718.2	ENSG00000240401.9	ENSG00000240401	containing
chr1	230262357	230262757	diff_peak226	-2.50448	chr1	230258694	230272100	-	13407	NA	ENSG00000227006.2	ENSG00000227006	nested
chr2	187554188	187554588	diff_peak1894	-2.50061	chr2	187554149	187554191	+	43	ENST00000428329.1	ENSG00000224063.6	CALCRL-AS1	overlapping
chr14	23954882	23955282	diff_peak721	-2.50014	chr14	23954748	23955092	-	345	ENST00000660207.1	ENSG00000215256.5	DHRS4-AS1	overlapping
chr3	160101197	160101597	diff_peak2220	-2.49752	chr3	159902045	160225299	-	323255	NA	ENSG00000244040.7	IL12A-AS1	divergent
chr11	73760764	73761164	diff_peak467	-2.49312	chr11	73760811	73761070	+	260	ENST00000540547.1	ENSG00000256034.1	ENSG00000256034	nested
chr8	127952235	127952635	diff_peak2809	-2.49139	chr8	127794526	128101256	+	306731	ENST00000667305.1	ENSG00000249859.13	PVT1	same_strand
chr12	50142981	50143381	diff_peak541	-2.48673	chr12	50112197	50165618	+	53422	NA	ENSG00000272368.2	ENSG00000272368	overlapping
chr14	23566426	23566826	diff_peak720	-2.4867	chr14	23561097	23568073	+	6977	NA	ENSG00000258727.1	AP1G2-AS1	overlapping
chr1	150974492	150974892	diff_peak133	-2.48579	chr1	150973123	150975534	+	2412	NA	ENSG00000231073.1	ENSG00000231073	overlapping
chrX	72196648	72197048	diff_peak2977	-2.48496	chrX	72196785	72196904	+	120	MSTRG.103812.11	MSTRG.103812	NA	overlapping
chr10	47915794	47916194	diff_peak300	-2.48232	chr10	47896962	47991888	-	94927	MSTRG.11527.1	MSTRG.11527	ENSG00000276850	overlapping
chr8	61693579	61693979	diff_peak2755	-2.48033	chr8	61661370	61714640	-	53271	MSTRG.95002.29	MSTRG.95002	ASPH	overlapping
chr8	23340904	23341304	diff_peak2717	-2.48006	chr8	23336171	23341536	+	5366	ENST00000517420.1	ENSG00000253837.1	ENSG00000253837	nested
chr16	66734055	66734455	diff_peak1080	-2.47871	chr16	66729152	66741416	+	12265	NA	ENSG00000287965.1	ENSG00000287965	overlapping
chr15	85578937	85579337	diff_peak929	-2.47759	chr15	85579046	85579839	-	794	ENST00000561409.1	ENSG00000259375.1	ENSG00000259375	nested
chr2	68252084	68252484	diff_peak1770	-2.47151	chr2	68251603	68346035	+	94433	NA	ENSG00000289156.1	ENSG00000289156	overlapping
chr11	2377335	2377735	diff_peak370	-2.47126	chr11	2377586	2377989	-	404	ENST00000427151.1	ENSG00000238184.1	CD81-AS1	overlapping
chr5	141978261	141978661	diff_peak2425	-2.46832	chr5	141970637	141982687	-	12051	NA	ENSG00000254099.1	ENSG00000254099	overlapping
chr5	16674828	16675228	diff_peak2324	-2.46066	chr5	16615926	16681905	+	65980	NA	ENSG00000246214.2	RETREG1-AS1	overlapping
chr3	142664040	142664440	diff_peak2201	-2.4596	chr3	142656967	142723947	-	66981	NA	ENSG00000287045.2	ENSG00000287045	overlapping
chr6	53506781	53507181	diff_peak2527	-2.45682	chr6	53503109	53506928	+	3820	ENST00000508884.2	ENSG00000249379.2	ENSG00000249379	nested
chr1	43703925	43704325	diff_peak56	-2.45593	chr1	43699691	43707371	-	7681	ENST00000439057.6	ENSG00000236200.7	KDM4A-AS1	overlapping
chr7	100352503	100352903	diff_peak2634	-2.45344	chr7	100352564	100352667	+	104	ENST00000310771.8	ENSG00000272752.6	STAG3L5P-PVRIG2P-PILRB	containing
chr11	68268007	68268407	diff_peak450	-2.45262	chr11	68267148	68272001	-	4854	MSTRG.17501.9	MSTRG.17501	C11orf24	overlapping
chr12	124397953	124398353	diff_peak656	-2.45112	chr12	124396146	124400673	-	4528	MSTRG.25118.20	MSTRG.25118	NCOR2	overlapping
chr9	86033189	86033589	diff_peak2897	-2.45058	chr9	86033282	86033395	-	114	MSTRG.99565.1	MSTRG.99565	NA	overlapping
chr1	116389257	116389657	diff_peak96	-2.44962	chr1	116378437	116418607	-	40171	ENST00000675607.1	ENSG00000203865.12	ATP1A1-AS1	containing
chr3	131502624	131503024	diff_peak2193	-2.44884	chr3	131502573	131502704	+	132	ENST00000661875.1	ENSG00000248468.2	ENSG00000248468	overlapping
chr2	26791947	26792347	diff_peak1683	-2.43993	chr2	26792131	26792240	+	110	MSTRG.53344.7	MSTRG.53344	NA	overlapping
chr3	25733732	25734132	diff_peak2137	-2.43831	chr3	25733872	25733982	-	111	MSTRG.66942.6	MSTRG.66942	NA	overlapping
chr16	70398648	70399048	diff_peak1100	-2.43446	chr16	70379457	70399502	+	20046	NA	ENSG00000260111.1	ENSG00000260111	nested
chr4	39103166	39103566	diff_peak2260	-2.42622	chr4	39066974	39182258	-	115285	NA	ENSG00000249207.2	ENSG00000249207	overlapping
chr2	100974691	100975091	diff_peak1796	-2.421	chr2	100970767	100977055	-	6289	ENST00000652285.1	ENSG00000230140.7	NPAS2-AS1	nested
chr11	57326582	57326982	diff_peak413	-2.4186	chr11	57325603	57327958	+	2356	NA	ENSG00000254662.1	ENSG00000254662	overlapping
chr3	67751312	67751712	diff_peak2161	-2.41711	chr3	67750414	67752215	+	1802	ENST00000659899.1	ENSG00000241316.8	SUCLG2-DT	divergent
chr6	79518791	79519191	diff_peak2534	-2.41613	chr6	79420172	79529276	+	109105	NA	ENSG00000231533.2	ENSG00000231533	convergent
chrX	115930233	115930633	diff_peak2991	-2.41487	chrX	115886424	115969112	-	82689	ENST00000688552.1	ENSG00000235244.5	DANT2	overlapping
chr16	70662391	70662791	diff_peak1102	-2.4125	chr16	70661667	70665836	+	4170	ENST00000623414.1	ENSG00000279569.1	ENSG00000279569	nested
chr1	37700250	37700650	diff_peak51	-2.4104	chr1	37700477	37700521	+	45	MSTRG.2451.4	MSTRG.2451	NA	overlapping
chr10	118038977	118039377	diff_peak338	-2.41022	chr10	118017487	118045810	+	28324	NA	ENSG00000231104.8	ENSG00000231104	nested
chr4	2946283	2946683	diff_peak2241	-2.40977	chr4	2934899	2947673	+	12775	ENST00000505731.5	ENSG00000249673.8	NOP14-AS1	overlapping
chr3	25750948	25751348	diff_peak2139	-2.40593	chr3	25751098	25751180	-	83	MSTRG.66942.6	MSTRG.66942	NA	overlapping
chr5	157037140	157037540	diff_peak2439	-2.40546	chr5	157037247	157037361	-	115	MSTRG.81100.7	MSTRG.81100	NA	overlapping
chr19	53442110	53442510	diff_peak1631	-2.39712	chr19	53434661	53473936	-	39276	NA	ENSG00000287608.1	ENSG00000287608	overlapping
chr3	20183718	20184118	diff_peak2133	-2.39605	chr3	20174244	20186427	+	12184	ENST00000448208.5	ENSG00000231304.2	SGO1-AS1	overlapping
chr18	36128991	36129391	diff_peak1433	-2.39224	chr18	36128046	36129340	-	1295	NA	ENSG00000288917.1	ENSG00000288917	nested
chr1	38851430	38851830	diff_peak52	-2.38633	chr1	38851615	38851757	-	143	ENST00000622355.1	ENSG00000273637.1	ENSG00000273637	containing
chr1	153638173	153638573	diff_peak144	-2.38545	chr1	153638342	153638448	+	107	MSTRG.5990.7	MSTRG.5990	NA	overlapping
chr17	50135850	50136250	diff_peak1321	-2.38511	chr17	50135586	50146176	+	10591	NA	ENSG00000236472.1	ENSG00000236472	nested
chr19	49999048	49999448	diff_peak1618	-2.38258	chr19	49976493	50000854	-	24362	MSTRG.51841.3	MSTRG.51841	VRK3	overlapping
chr5	907804	908204	diff_peak2308	-2.38095	chr5	904319	912587	-	8269	NA	ENSG00000287600.1	ENSG00000287600	overlapping
chr7	44467891	44468291	diff_peak2603	-2.38014	chr7	44467972	44468345	-	374	MSTRG.89009.10	MSTRG.89009	NA	overlapping
chr22	50583384	50583784	diff_peak2107	-2.37936	chr22	50583026	50583877	+	852	ENST00000380711.3	ENSG00000205559.5	CHKB-DT	nested
chr17	28926805	28927205	diff_peak1214	-2.37152	chr17	28926541	28929965	+	3425	ENST00000582631.1	ENSG00000265845.2	ENSG00000265845	nested
chr10	1043907	1044307	diff_peak249	-2.37092	chr10	1036271	1044168	+	7898	ENST00000656158.1	ENSG00000232656.9	IDI2-AS1	overlapping
chr1	152033497	152033897	diff_peak139	-2.37049	chr1	151994531	152042774	+	48244	NA	ENSG00000229021.2	ENSG00000229021	overlapping
chr16	68819089	68819489	diff_peak1086	-2.369	chr16	68814330	68823526	-	9197	NA	ENSG00000260798.1	ENSG00000260798	nested
chr7	7673198	7673598	diff_peak2586	-2.36647	chr7	7673309	7673453	+	145	ENST00000469183.5	ENSG00000283549.1	ENSG00000283549	overlapping
chr16	78049106	78049506	diff_peak1114	-2.36562	chr16	78014683	78059454	-	44772	NA	ENSG00000261540.1	ENSG00000261540	containing
chr19	55668581	55669351	diff_peak1643	-2.36534	chr19	55661901	55674715	-	12815	NA	ENSG00000267523.1	ENSG00000267523	nested
chr16	24804078	24804478	diff_peak1031	-2.36479	chr16	24803451	24819739	-	16289	NA	ENSG00000261669.1	ENSG00000261669	overlapping
chr16	5031592	5031992	diff_peak1004	-2.36442	chr16	5010909	5042250	+	31342	NA	ENSG00000267072.3	ENSG00000267072	overlapping
chr22	46090651	46091051	diff_peak2098	-2.36367	chr22	46053869	46106023	+	52155	ENST00000381051.6	ENSG00000197182.15	MIRLET7BHG	same_strand
chr21	45293126	45293526	diff_peak2058	-2.36014	chr21	45288035	45297806	+	9772	NA	ENSG00000223768.3	LINC00205	divergent
chr11	721020	721420	diff_peak358	-2.35729	chr11	708564	727047	-	18484	NA	ENSG00000269915.1	ENSG00000269915	overlapping
chr3	97872492	97872892	diff_peak2172	-2.3557	chr3	97836986	97874691	-	37706	NA	ENSG00000279658.1	ENSG00000279658	nested
chr2	172485016	172485416	diff_peak1864	-2.35475	chr2	172480840	172556529	-	75690	ENST00000442417.5	ENSG00000225205.5	ENSG00000225205	overlapping
chr5	16681712	16682112	diff_peak2327	-2.35455	chr5	16680496	16681905	+	1410	ENST00000653650.1	ENSG00000246214.2	RETREG1-AS1	overlapping
chr20	10613399	10613799	diff_peak1949	-2.3526	chr20	10560720	10634430	+	73711	MSTRG.60607.4	MSTRG.60607	SLX4IP	overlapping
chr15	63046956	63047356	diff_peak872	-2.34882	chr15	63046034	63049387	-	3354	ENST00000561241.1	ENSG00000259498.1	TPM1-AS	overlapping
chr2	55322408	55322808	diff_peak1728	-2.3485	chr2	55314082	55340310	+	26229	ENST00000599475.1	ENSG00000240401.9	ENSG00000240401	overlapping
chr17	49298458	49298858	diff_peak1311	-2.34793	chr17	49230853	49318011	+	87159	NA	ENSG00000177369.10	FLJ40194	convergent
chr11	1248325	1248725	diff_peak366	-2.34703	chr11	1242261	1249676	-	7416	NA	ENSG00000255177.2	MUC5B-AS1	nested
chr2	186641300	186641700	diff_peak1885	-2.34698	chr2	186641339	186641690	-	352	ENST00000453665.1	ENSG00000227227.1	ENSG00000227227	overlapping
chr4	39075808	39076208	diff_peak2256	-2.34515	chr4	39066974	39182258	-	115285	NA	ENSG00000249207.2	ENSG00000249207	overlapping
chr6	79077960	79078360	diff_peak2532	-2.34018	chr6	79077841	79080424	+	2584	ENST00000665268.1	ENSG00000286340.2	ENSG00000286340	overlapping
chr12	49264949	49265349	diff_peak540	-2.33926	chr12	49265156	49265198	-	43	ENST00000550468.2	ENSG00000258232.2	ENSG00000258232	nested
chr12	126731848	126732248	diff_peak661	-2.33768	chr12	126730558	126736955	-	6398	ENST00000656536.1	ENSG00000256128.7	LINC00944	overlapping
chr15	52058508	52058908	diff_peak848	-2.3318	chr15	52056675	52100523	-	43849	NA	ENSG00000259712.1	ENSG00000259712	overlapping
chr12	123584594	123584994	diff_peak653	-2.33095	chr12	123575891	123585115	-	9225	NA	ENSG00000247373.3	TMED2-DT	overlapping
chr1	160262181	160262581	diff_peak155	-2.32876	chr1	160261741	160263328	+	1588	NA	ENSG00000228606.3	DCAF8-DT	overlapping
chr1	156767963	156768363	diff_peak151	-2.3252	chr1	156768105	156768681	-	577	ENST00000661978.1	ENSG00000287624.1	ENSG00000287624	nested
chr6	127118905	127119305	diff_peak2551	-2.32037	chr6	127068167	127177463	-	109297	MSTRG.86110.33	MSTRG.86110	ENSG00000286215	overlapping
chr8	61682395	61682795	diff_peak2752	-2.31993	chr8	61661370	61714640	-	53271	MSTRG.95002.29	MSTRG.95002	ASPH	overlapping
chr1	54886849	54887249	diff_peak64	-2.3191	chr1	54886812	54887135	+	324	ENST00000689429.1	ENSG00000242396.2	ENSG00000242396	overlapping
chr3	8501746	8502146	diff_peak2113	-2.31798	chr3	8498609	8611924	-	113316	ENST00000439407.1	ENSG00000227110.7	LMCD1-AS1	containing
chr1	19232836	19233236	diff_peak23	-2.31625	chr1	19210355	19240704	+	30350	NA	ENSG00000230424.2	EMC1-AS1	containing
chr1	233613728	233614128	diff_peak233	-2.31508	chr1	233613570	233613969	+	400	ENST00000691946.1	ENSG00000289305.1	ENSG00000289305	same_strand
chr12	6581592	6582364	diff_peak508	-2.31269	chr12	6578622	6584739	+	6118	NA	ENSG00000247853.2	ENSG00000247853	overlapping
chr17	38919220	38919620	diff_peak1257	-2.31112	chr17	38918801	38921769	-	2969	NA	ENSG00000265784.1	ENSG00000265784	nested
chr9	95875862	95876262	diff_peak2915	-2.31088	chr9	95870088	95876009	-	5922	ENST00000670189.2	ENSG00000175611.13	LINC00476	overlapping
chr2	9505136	9505536	diff_peak1670	-2.31043	chr2	9505445	9505610	+	166	ENST00000472619.2	ENSG00000239300.6	ENSG00000239300	nested
chr6	34282832	34283232	diff_peak2519	-2.31009	chr6	34279704	34286768	+	7065	ENST00000429998.3	ENSG00000225339.4	ENSG00000225339	nested
chr8	124539057	124539457	diff_peak2799	-2.30849	chr8	124539025	124539458	-	434	MSTRG.96720.10	MSTRG.96720	NA	overlapping
chr15	89280991	89281391	diff_peak938	-2.30791	chr15	89244008	89317261	+	73254	MSTRG.34385.13	MSTRG.34385	FANCI	overlapping
chr17	32142425	32142825	diff_peak1237	-2.3077	chr17	32141226	32142713	-	1488	ENST00000398832.2	ENSG00000214708.4	ENSG00000214708	overlapping
chr1	121373903	121374303	diff_peak105	-2.30547	chr1	121360156	121397905	-	37750	ENST00000437515.1	ENSG00000230806.1	SRGAP2-AS1	overlapping
chr21	14967730	14968130	diff_peak2042	-2.30205	chr21	14818843	15014430	-	195588	NA	ENSG00000235609.7	ENSG00000235609	overlapping
chr3	45491361	45491761	diff_peak2150	-2.29922	chr3	45483974	45509545	-	25572	NA	ENSG00000232455.2	LARS2-AS1	nested
chr10	5712610	5713010	diff_peak270	-2.29689	chr10	5712174	5712688	-	515	ENST00000411512.2	ENSG00000226647.2	ENSG00000226647	nested
chr1	116397731	116398131	diff_peak100	-2.28144	chr1	116396629	116399314	-	2686	ENST00000493908.2	ENSG00000203865.12	ATP1A1-AS1	overlapping
chr18	31542357	31542757	diff_peak1431	-2.27757	chr18	31542146	31556911	-	14766	ENST00000583706.5	ENSG00000264859.6	DSG2-AS1	overlapping
chr8	39007738	39008138	diff_peak2732	-2.27746	chr8	39007928	39007983	+	56	MSTRG.94399.27	MSTRG.94399	NA	overlapping
chr9	37080210	37080610	diff_peak2878	-2.27605	chr9	37079645	37087995	+	8351	ENST00000664037.1	ENSG00000281649.3	EBLN3P	same_strand
chr2	46907689	46908089	diff_peak1713	-2.27207	chr2	46899275	46908678	+	9404	NA	ENSG00000228925.1	ENSG00000228925	overlapping
chr16	29816764	29817164	diff_peak1048	-2.26674	chr16	29808636	29821252	-	12617	NA	ENSG00000238045.9	ENSG00000238045	nested
chr1	231542373	231542773	diff_peak231	-2.26428	chr1	231542481	231542611	+	131	MSTRG.9177.12	MSTRG.9177	NA	overlapping
chr2	232015380	232015780	diff_peak1922	-2.2624	chr2	232015621	232015720	-	100	ENST00000413841.1	ENSG00000227033.1	ENSG00000227033	nested
chrX	24067829	24068229	diff_peak2960	-2.26129	chrX	24068015	24068108	+	94	MSTRG.102620.5	MSTRG.102620	NA	overlapping
chr11	122090749	122091149	diff_peak490	-2.25884	chr11	122089103	122091719	-	2617	ENST00000529823.2	ENSG00000255248.10	MIR100HG	same_strand
chr2	127495855	127496255	diff_peak1832	-2.25879	chr2	127455394	127514623	+	59230	NA	ENSG00000231731.7	ENSG00000231731	nested
chr17	20227320	20227720	diff_peak1201	-2.25724	chr17	20185082	20322973	+	137892	NA	ENSG00000263494.1	ENSG00000263494	overlapping
chr17	49296718	49297118	diff_peak1310	-2.25614	chr17	49230853	49318011	+	87159	NA	ENSG00000177369.10	FLJ40194	convergent
chr20	1375408	1375808	diff_peak1935	-2.25183	chr20	1325400	1378735	+	53336	NA	ENSG00000234684.8	SDCBP2-AS1	overlapping
chr16	81464147	81464547	diff_peak1117	-2.25176	chr16	81463892	81464859	-	968	ENST00000624764.1	ENSG00000279021.1	ENSG00000279021	nested
chr12	57715681	57716081	diff_peak587	-2.25115	chr12	57694132	57721510	-	27379	NA	ENSG00000257342.1	ENSG00000257342	overlapping
chr1	31309840	31310240	diff_peak40	-2.24983	chr1	31310044	31310164	+	121	MSTRG.2065.10	MSTRG.2065	NA	overlapping
chr3	142689562	142689962	diff_peak2204	-2.24517	chr3	142656967	142723947	-	66981	NA	ENSG00000287045.2	ENSG00000287045	overlapping
chr16	19114542	19114942	diff_peak1027	-2.24375	chr16	19114641	19114785	+	145	ENST00000568526.1	ENSG00000261427.6	ENSG00000261427	overlapping
chr16	30750957	30751357	diff_peak1051	-2.24297	chr16	30740667	30751381	+	10715	NA	ENSG00000260899.1	ENSG00000260899	overlapping
chr17	30734855	30735255	diff_peak1228	-2.24108	chr17	30709658	30804077	+	94420	MSTRG.41254.4	MSTRG.41254	SUZ12P1	overlapping
chr11	43335728	43336128	diff_peak407	-2.24108	chr11	43328748	43359296	-	30549	NA	ENSG00000254907.1	ENSG00000254907	overlapping
chr19	3546087	3546487	diff_peak1462	-2.24047	chr19	3544199	3557569	+	13371	NA	ENSG00000267436.1	ENSG00000267436	containing
chr12	12486928	12487328	diff_peak513	-2.23665	chr12	12485353	12491581	+	6229	NA	ENSG00000255670.1	ENSG00000255670	nested
chrX	74271496	74271896	diff_peak2986	-2.23609	chrX	74196351	74293574	-	97224	ENST00000603037.2	ENSG00000230590.12	FTX	divergent
chr6	145804732	145805132	diff_peak2558	-2.2342	chr6	145799409	145881639	+	82231	ENST00000629681.1	ENSG00000235652.10	EPM2A-DT	overlapping
chr3	185975585	185975985	diff_peak2229	-2.23396	chr3	185975242	185978531	+	3290	MSTRG.71634.9	MSTRG.71634	NMRAL2P	overlapping
chr9	21550297	21550697	diff_peak2862	-2.23394	chr9	21453802	21559900	-	106099	NA	ENSG00000171889.6	MIR31HG	containing
chr1	193049656	193050056	diff_peak185	-2.22959	chr1	193049746	193049851	-	106	MSTRG.7619.13	MSTRG.7619	NA	overlapping
chr19	49626156	49626556	diff_peak1614	-2.22935	chr19	49625994	49626238	-	245	ENST00000600665.1	ENSG00000268636.1	ENSG00000268636	nested
chr10	5017031	5017431	diff_peak266	-2.22903	chr10	5005440	5018031	-	12592	MSTRG.9988.8	MSTRG.9988	AKR1C2	overlapping
chr7	100349427	100349827	diff_peak2632	-2.2277	chr7	100349731	100349887	+	157	ENST00000444874.5	ENSG00000272752.6	STAG3L5P-PVRIG2P-PILRB	containing
chr22	29528242	29528642	diff_peak2073	-2.22529	chr22	29513889	29535390	-	21502	NA	ENSG00000234208.1	ENSG00000234208	overlapping
chr15	25360278	25360678	diff_peak817	-2.2236	chr15	25193313	25420336	+	227024	ENST00000656420.1	ENSG00000224078.15	SNHG14	overlapping
chr14	89412086	89412486	diff_peak791	-2.22348	chr14	89412312	89412490	-	179	ENST00000555070.1	ENSG00000259053.1	ENSG00000259053	overlapping
chr16	58734000	58734400	diff_peak1075	-2.22333	chr16	58734153	58734314	+	162	ENST00000568134.6	ENSG00000245768.7	ENSG00000245768	overlapping
chr17	28634716	28635116	diff_peak1210	-2.22187	chr17	28633206	28634740	+	1535	ENST00000583787.1	ENSG00000264044.1	ENSG00000264044	nested
chr1	243139857	243140257	diff_peak237	-2.22106	chr1	243139953	243140588	+	636	ENST00000439562.1	ENSG00000227230.1	ENSG00000227230	overlapping
chr11	35189776	35190176	diff_peak401	-2.21649	chr11	35189926	35190065	+	140	MSTRG.16095.28	MSTRG.16095	NA	overlapping
chr4	6996155	6996555	diff_peak2245	-2.21649	chr4	6995341	6998958	+	3618	NA	ENSG00000187904.3	ENSG00000187904	nested
chr9	131145988	131146388	diff_peak2943	-2.21489	chr9	131132852	131167505	-	34654	NA	ENSG00000236986.6	ENSG00000236986	nested
chr1	230868200	230868600	diff_peak227	-2.21421	chr1	230868259	230868416	+	158	ENST00000439341.2	ENSG00000223393.2	ENSG00000223393	overlapping
chr9	39809370	39809770	diff_peak2881	-2.21152	chr9	39803481	39810099	-	6619	ENST00000687919.1	ENSG00000278175.5	GLIDR	same_strand
chr9	112408744	112409144	diff_peak2926	-2.20884	chr9	112399512	112486468	-	86957	ENST00000656504.1	ENSG00000230185.6	HSDL2-AS1	overlapping
chr15	51887458	51887858	diff_peak846	-2.20801	chr15	51887560	51887718	-	159	ENST00000558142.1	ENSG00000259201.1	ENSG00000259201	nested
chr4	1215939	1216339	diff_peak2238	-2.20677	chr4	1215959	1218591	+	2633	ENST00000625256.1	ENSG00000280927.1	CTBP1-AS	overlapping
chr17	47612291	47612691	diff_peak1289	-2.20606	chr17	47603860	47649402	-	45543	ENST00000582389.5	ENSG00000263766.6	KPNB1-DT	overlapping
chr20	34741337	34741737	diff_peak1989	-2.20539	chr20	34741401	34741607	+	207	ENST00000655046.1	ENSG00000286803.1	ENSG00000286803	nested
chr17	47169777	47170177	diff_peak1287	-2.20496	chr17	47169826	47170408	+	583	ENST00000572193.1	ENSG00000261872.1	ENSG00000261872	nested
chr11	65431728	65432128	diff_peak441	-2.20408	chr11	65431820	65433023	+	1204	ENST00000687943.1	ENSG00000245532.10	NEAT1	same_strand
chr12	32107098	32107498	diff_peak525	-2.20375	chr12	32104117	32107528	-	3412	NA	ENSG00000257530.1	BICD1-AS1	overlapping
chr15	63045769	63046169	diff_peak871	-2.2027	chr15	63046034	63049387	-	3354	ENST00000561241.1	ENSG00000259498.1	TPM1-AS	overlapping
chr12	120978780	120979180	diff_peak647	-2.20187	chr12	120941728	120980771	-	39044	ENST00000619441.1	ENSG00000241388.5	HNF1A-AS1	overlapping
chr5	125885258	125885658	diff_peak2392	-2.19923	chr5	125885637	125885758	-	122	ENST00000651847.1	ENSG00000248752.3	ENSG00000248752	overlapping
chr9	21546553	21546953	diff_peak2858	-2.19748	chr9	21453802	21559900	-	106099	NA	ENSG00000171889.6	MIR31HG	containing
chr16	70366523	70366923	diff_peak1097	-2.19745	chr16	70349085	70372166	-	23082	NA	ENSG00000285710.1	ENSG00000285710	overlapping
chr15	55490997	55491397	diff_peak853	-2.19557	chr15	55491123	55491256	-	134	ENST00000565113.5	ENSG00000261771.5	DNAAF4-CCPG1	containing
chr2	170751618	170752018	diff_peak1859	-2.19391	chr2	170700368	170770773	-	70406	ENST00000671292.1	ENSG00000234350.6	ERICH2-DT	containing
chrX	48902155	48902555	diff_peak2973	-2.19207	chrX	48902277	48902517	+	241	MSTRG.103241.21	MSTRG.103241	NA	overlapping
chr3	119230015	119230415	diff_peak2182	-2.18938	chr3	119226507	119235148	+	8642	ENST00000657819.1	ENSG00000240254.2	B4GALT4-AS1	nested
chr3	23805826	23806226	diff_peak2136	-2.18867	chr3	23804024	23806905	-	2882	NA	ENSG00000223791.1	UBE2E1-AS1	overlapping
chr1	15847868	15848268	diff_peak14	-2.18688	chr1	15848108	15848147	-	40	ENST00000317122.2	ENSG00000179743.4	FLJ37453	overlapping
chr2	55336558	55336958	diff_peak1730	-2.18684	chr2	55331634	55340094	+	8461	ENST00000670067.1	ENSG00000240401.9	ENSG00000240401	overlapping
chr17	82601214	82601614	diff_peak1413	-2.18428	chr17	82601303	82603675	+	2373	MSTRG.45409.14	MSTRG.45409	NA	overlapping
chr22	46105781	46106181	diff_peak2101	-2.18291	chr22	46105409	46106006	+	598	ENST00000687637.1	ENSG00000197182.15	MIRLET7BHG	same_strand
chr13	48975842	48976242	diff_peak682	-2.18091	chr13	48974967	48975980	-	1014	ENST00000619666.1	ENSG00000275202.1	ENSG00000275202	overlapping
chr1	234373408	234373808	diff_peak235	-2.17682	chr1	234373423	234373662	-	240	ENST00000451795.2	ENSG00000231663.2	COA6-AS1	overlapping
chrX	129919025	129919663	diff_peak2996	-2.17581	chrX	129907309	129933801	-	26493	ENST00000660217.1	ENSG00000235189.2	ENSG00000235189	overlapping
chr15	66325935	66326335	diff_peak884	-2.17562	chr15	66314914	66331703	-	16790	NA	ENSG00000260773.1	ENSG00000260773	overlapping
chr9	116316841	116317241	diff_peak2933	-2.17498	chr9	116288618	116318689	-	30072	NA	ENSG00000244757.1	ENSG00000244757	nested
chr1	66972685	66973085	diff_peak69	-2.17391	chr1	66972897	66972991	+	95	MSTRG.3722.16	MSTRG.3722	NA	overlapping
chr19	4430366	4430766	diff_peak1467	-2.17378	chr19	4429689	4430934	-	1246	NA	ENSG00000267255.1	ENSG00000267255	nested
chr17	20232093	20232493	diff_peak1202	-2.17365	chr17	20185082	20322973	+	137892	NA	ENSG00000263494.1	ENSG00000263494	overlapping
chr10	73073581	73073981	diff_peak311	-2.17124	chr10	73073781	73074008	+	228	ENST00000431293.2	ENSG00000237768.2	ENSG00000237768	nested
chr12	113936851	113937251	diff_peak639	-2.17076	chr12	113936847	113937255	+	409	ENST00000550206.1	ENSG00000257359.1	ENSG00000257359	nested
chr8	22614716	22615116	diff_peak2713	-2.16714	chr8	22613908	22616657	-	2750	ENST00000521025.1	ENSG00000253200.1	ENSG00000253200	nested
chr11	72695520	72695920	diff_peak464	-2.16401	chr11	72689650	72695821	+	6172	NA	ENSG00000286555.1	ENSG00000286555	nested
chr10	94588122	94588522	diff_peak323	-2.16254	chr10	94577439	94611238	+	33800	NA	ENSG00000244332.1	ENSG00000244332	overlapping
chr5	83572335	83572735	diff_peak2373	-2.16021	chr5	83531352	83581320	-	49969	NA	ENSG00000249835.2	VCAN-AS1	overlapping
chr9	21547028	21547428	diff_peak2859	-2.15977	chr9	21453802	21559900	-	106099	NA	ENSG00000171889.6	MIR31HG	containing
chr2	101252883	101253283	diff_peak1798	-2.15561	chr2	101252762	101253096	-	335	MSTRG.55978.9	MSTRG.55978	NA	overlapping
chr17	80940326	80940726	diff_peak1403	-2.15461	chr17	80940418	80940552	-	135	ENST00000576032.1	ENSG00000262313.1	ENSG00000262313	nested
chr18	9588584	9588984	diff_peak1428	-2.15342	chr18	9587386	9590182	+	2797	NA	ENSG00000266541.1	ENSG00000266541	overlapping
chr9	21519876	21520276	diff_peak2844	-2.15225	chr9	21453802	21559900	-	106099	NA	ENSG00000171889.6	MIR31HG	containing
chr17	30860322	30860722	diff_peak1234	-2.14872	chr17	30834325	30863028	-	28704	NA	ENSG00000265334.1	ENSG00000265334	nested
chr7	16645407	16645807	diff_peak2589	-2.14565	chr7	16645507	16645817	-	311	MSTRG.88051.4	MSTRG.88051	NA	overlapping
chr3	195662459	195662859	diff_peak2233	-2.14492	chr3	195658062	195666682	+	8621	ENST00000457233.5	ENSG00000242086.8	MUC20-OT1	same_strand
chr16	88737371	88737771	diff_peak1132	-2.14202	chr16	88736800	88738405	+	1606	ENST00000567968.2	ENSG00000224888.4	ENSG00000224888	nested
chr17	45220280	45220680	diff_peak1281	-2.14083	chr17	45220267	45220454	-	188	ENST00000590495.1	ENSG00000267121.6	FMNL1-DT	overlapping
chr15	85727024	85727424	diff_peak931	-2.13963	chr15	85726115	85727227	-	1113	NA	ENSG00000259544.1	ENSG00000259544	nested
chr6	120691398	120691798	diff_peak2546	-2.13883	chr6	120462511	120706789	+	244279	NA	ENSG00000286540.1	ENSG00000286540	overlapping
chr16	3117503	3117903	diff_peak987	-2.13842	chr16	3100696	3143734	-	43039	NA	ENSG00000263072.9	ZNF213-AS1	nested
chr6	98333085	98333485	diff_peak2539	-2.13699	chr6	97816541	98398863	+	582323	ENST00000654518.1	ENSG00000271860.8	ENSG00000271860	overlapping
chr4	76759417	76759817	diff_peak2274	-2.13475	chr4	76708853	76802411	-	93559	ENST00000666924.1	ENSG00000233860.2	SHROOM3-AS1	containing
chr5	132636941	132637341	diff_peak2400	-2.13113	chr5	132630589	132641773	-	11185	ENST00000457489.1	ENSG00000223442.1	TH2LCRR	nested
chr8	141254184	141254584	diff_peak2824	-2.12983	chr8	141254565	141254771	+	207	ENST00000518520.1	ENSG00000254019.1	ENSG00000254019	nested
chr5	132710822	132711222	diff_peak2402	-2.12932	chr5	132688681	132721583	+	32903	ENST00000431165.1	ENSG00000230612.3	ENSG00000230612	overlapping
chr19	56121022	56121422	diff_peak1645	-2.12718	chr19	56121172	56121295	-	124	MSTRG.52369.3	MSTRG.52369	NA	overlapping
chr12	57727149	57727549	diff_peak589	-2.12672	chr12	57726271	57728356	+	2086	NA	ENSG00000255737.2	AGAP2-AS1	nested
chr2	159400441	159400841	diff_peak1850	-2.12619	chr2	159386367	159404632	+	18266	ENST00000420020.5	ENSG00000223642.7	ENSG00000223642	overlapping
chr10	127023046	127023446	diff_peak350	-2.12464	chr10	127013467	127026423	-	12957	ENST00000599979.5	ENSG00000223528.7	ENSG00000223528	nested
chr1	23030295	23030695	diff_peak26	-2.12425	chr1	23020147	23088058	-	67912	NA	ENSG00000240553.1	ENSG00000240553	overlapping
chr22	21939408	21939808	diff_peak2068	-2.12342	chr22	21938269	21939613	+	1345	ENST00000653280.1	ENSG00000224086.6	PPM1F-AS1	nested
chr11	70354237	70354637	diff_peak457	-2.12313	chr11	70282367	70363368	-	81002	NA	ENSG00000254604.1	ENSG00000254604	containing
chr14	64441202	64441602	diff_peak767	-2.12273	chr14	64440369	64442238	-	1870	ENST00000609125.1	ENSG00000272909.1	ENSG00000272909	nested
chr16	48560875	48561275	diff_peak1056	-2.12192	chr16	48559661	48587403	+	27743	NA	ENSG00000261267.1	ENSG00000261267	overlapping
chr8	61671867	61672267	diff_peak2748	-2.11627	chr8	61661370	61714640	-	53271	MSTRG.95002.29	MSTRG.95002	ASPH	overlapping
chr15	50749469	50749869	diff_peak840	-2.11602	chr15	50746709	50749829	+	3121	NA	ENSG00000259773.1	ENSG00000259773	nested
chr11	32097000	32097400	diff_peak395	-2.11539	chr11	32097143	32097206	-	64	ENST00000533009.1	ENSG00000255252.3	ENSG00000255252	nested
chr9	21552047	21552447	diff_peak2863	-2.11348	chr9	21453802	21559900	-	106099	NA	ENSG00000171889.6	MIR31HG	containing
chr1	220880095	220880495	diff_peak208	-2.11301	chr1	220879849	220880140	-	292	ENST00000552026.1	ENSG00000257551.1	HLX-AS1	overlapping
chr6	8429950	8430350	diff_peak2473	-2.11294	chr6	8158162	8760447	+	602286	NA	ENSG00000285216.1	ENSG00000285216	containing
chr2	28392732	28393132	diff_peak1688	-2.11276	chr2	28384409	28394672	-	10264	ENST00000427929.5	ENSG00000229951.6	FOSL2-AS1	overlapping
chr2	70087457	70087857	diff_peak1778	-2.10937	chr2	70087788	70087810	-	23	ENST00000629836.2	ENSG00000179818.16	PCBP1-AS1	overlapping
chr9	21481236	21481636	diff_peak2840	-2.10567	chr9	21455629	21491022	-	35394	MSTRG.97993.7	MSTRG.97993	MIR31HG	overlapping
chr5	154329378	154329778	diff_peak2434	-2.10561	chr5	154325568	154329957	-	4390	ENST00000658072.1	ENSG00000245275.8	SAP30L-AS1	overlapping
chr5	140567950	140568350	diff_peak2419	-2.1056	chr5	140563890	140574197	-	10308	ENST00000513766.2	ENSG00000283155.1	ENSG00000283155	overlapping
chr10	118040107	118040507	diff_peak339	-2.10503	chr10	118039731	118045296	+	5566	ENST00000614094.4	ENSG00000231104.8	ENSG00000231104	nested
chr12	106774577	106774977	diff_peak622	-2.10369	chr12	106774690	106774831	-	142	ENST00000549203.2	ENSG00000257545.5	ENSG00000257545	overlapping
chr19	38206037	38206437	diff_peak1552	-2.10328	chr19	38201941	38216569	+	14629	MSTRG.50086.14	MSTRG.50086	SIPA1L3	overlapping
chr5	132702747	132703147	diff_peak2401	-2.10269	chr5	132688681	132721583	+	32903	ENST00000431165.1	ENSG00000230612.3	ENSG00000230612	overlapping
chr16	2597687	2598087	diff_peak982	-2.10217	chr16	2597881	2599718	-	1838	ENST00000562166.1	ENSG00000261093.1	ENSG00000261093	nested
chr11	9384575	9384975	diff_peak378	-2.10184	chr11	9384820	9384847	+	28	MSTRG.15288.5	MSTRG.15288	NA	overlapping
chr16	2430945	2431345	diff_peak980	-2.10132	chr16	2430702	2431292	-	591	ENST00000648756.1	ENSG00000285970.1	ENSG00000285970	overlapping
chr9	21520727	21521127	diff_peak2845	-2.10034	chr9	21453802	21559900	-	106099	NA	ENSG00000171889.6	MIR31HG	containing
chr1	205891128	205891528	diff_peak197	-2.09922	chr1	205882421	205896072	+	13652	ENST00000652821.1	ENSG00000286619.1	ENSG00000286619	convergent
chr5	83537981	83538381	diff_peak2371	-2.09906	chr5	83531352	83562314	-	30963	ENST00000512090.1	ENSG00000249835.2	VCAN-AS1	overlapping
chr3	124730370	124730770	diff_peak2190	-2.09831	chr3	124723524	124730422	-	6899	NA	ENSG00000288713.1	ENSG00000288713	overlapping
chr6	128067362	128067762	diff_peak2554	-2.09601	chr6	128067487	128067596	+	110	ENST00000417390.1	ENSG00000227945.1	PTPRK-AS1	nested
chr21	44939860	44940260	diff_peak2055	-2.09536	chr21	44932814	44939913	-	7100	ENST00000397841.5	ENSG00000183250.13	LINC01547	divergent
chr9	21504608	21505008	diff_peak2842	-2.0953	chr9	21453802	21559900	-	106099	NA	ENSG00000171889.6	MIR31HG	containing
chr3	64098955	64099355	diff_peak2158	-2.09252	chr3	64096923	64103131	+	6209	ENST00000482609.1	ENSG00000241111.1	PRICKLE2-AS1	overlapping
chr1	147264337	147264737	diff_peak118	-2.09156	chr1	147264422	147264584	+	163	ENST00000650785.1	ENSG00000237188.5	ENSG00000237188	overlapping
chr12	52306029	52306429	diff_peak548	-2.09052	chr12	52298856	52306287	-	7432	NA	ENSG00000287051.1	ENSG00000287051	overlapping
chr2	131363122	131363522	diff_peak1835	-2.08991	chr2	131363364	131363552	+	189	ENST00000635979.1	ENSG00000283303.1	ENSG00000283303	overlapping
chr2	191245334	191245734	diff_peak1900	-2.08951	chr2	191229165	191246172	-	17008	NA	ENSG00000227542.1	MYO1B-AS1	overlapping
chr7	29989447	29989847	diff_peak2595	-2.08937	chr7	29988600	30025660	+	37061	ENST00000419103.1	ENSG00000227014.6	FKBP14-AS1	overlapping
chr14	30877394	30877794	diff_peak724	-2.08927	chr14	30876179	30889808	-	13630	NA	ENSG00000258525.2	ENSG00000258525	nested
chr11	57647001	57647401	diff_peak415	-2.08833	chr11	57646886	57647020	+	135	ENST00000525988.1	ENSG00000254602.2	ENSG00000254602	overlapping
chr4	76756722	76757122	diff_peak2273	-2.08755	chr4	76755572	76757044	-	1473	ENST00000668373.1	ENSG00000233860.2	SHROOM3-AS1	nested
chrX	74217331	74217731	diff_peak2980	-2.08735	chrX	74217686	74218725	-	1040	ENST00000651140.1	ENSG00000230590.12	FTX	divergent
chr17	29567752	29568527	diff_peak1218	-2.08657	chr17	29560547	29707090	+	146544	NA	ENSG00000264031.1	ABHD15-AS1	containing
chr8	143917348	143917748	diff_peak2829	-2.08592	chr8	143915154	143927081	-	11928	MSTRG.97240.10	MSTRG.97240	PLEC	overlapping
chr5	55271947	55272347	diff_peak2347	-2.08458	chr5	55233934	55295201	+	61268	NA	ENSG00000251307.1	CCNO-DT	overlapping
chr6	167004101	167004501	diff_peak2572	-2.0843	chr6	167003193	167004401	+	1209	ENST00000609590.1	ENSG00000272980.4	ENSG00000272980	overlapping
chr14	61736820	61737220	diff_peak758	-2.08416	chr14	61707564	61751099	-	43536	NA	ENSG00000258667.2	HIF1A-AS3	overlapping
chr1	153633972	153634372	diff_peak143	-2.08377	chr1	153633958	153634049	-	92	ENST00000484413.5	ENSG00000271853.5	ENSG00000271853	overlapping
chr15	66329089	66329489	diff_peak885	-2.08103	chr15	66314914	66331703	-	16790	NA	ENSG00000260773.1	ENSG00000260773	overlapping
chr1	201820200	201820600	diff_peak190	-2.08043	chr1	201820455	201820636	-	182	ENST00000421159.1	ENSG00000231871.5	IPO9-AS1	overlapping
chr5	55283513	55283913	diff_peak2351	-2.08042	chr5	55283770	55283828	+	59	ENST00000506435.1	ENSG00000251307.1	CCNO-DT	overlapping
chr3	146076671	146077071	diff_peak2206	-2.08026	chr3	146064042	146105204	+	41163	NA	ENSG00000243415.2	ENSG00000243415	convergent
chr17	47603734	47604134	diff_peak1288	-2.07941	chr17	47603860	47604118	-	259	ENST00000582389.5	ENSG00000263766.6	KPNB1-DT	overlapping
chr22	15818714	15819114	diff_peak2063	-2.07476	chr22	15818493	15819134	+	642	ENST00000607933.1	ENSG00000206195.11	DUXAP8	same_strand
chr8	130361536	130361936	diff_peak2818	-2.07366	chr8	130358787	130362461	+	3675	NA	ENSG00000286535.1	ENSG00000286535	overlapping
chr2	121530087	121530487	diff_peak1824	-2.07358	chr2	121530422	121530775	+	354	ENST00000577914.1	ENSG00000265451.1	CLASP1-AS1	overlapping
chr7	128853801	128854201	diff_peak2655	-2.07255	chr7	128850162	128862626	-	12465	NA	ENSG00000242902.1	FLNC-AS1	overlapping
chr2	135985286	135985686	diff_peak1840	-2.07083	chr2	135985124	135985516	+	393	ENST00000692958.1	ENSG00000231890.9	DARS1-AS1	overlapping
chr2	127321981	127322381	diff_peak1828	-2.06872	chr2	127294212	127362839	+	68628	ENST00000655875.1	ENSG00000286145.2	ENSG00000286145	overlapping
chr7	100574874	100575274	diff_peak2639	-2.06863	chr7	100572232	100578700	-	6469	NA	ENSG00000274272.1	ENSG00000274272	overlapping
chr17	47974293	47974693	diff_peak1294	-2.06686	chr17	47974400	47974438	+	39	ENST00000582262.1	ENSG00000263798.2	ENSG00000263798	overlapping
chr5	141973442	141973842	diff_peak2424	-2.06524	chr5	141970637	141982687	-	12051	NA	ENSG00000254099.1	ENSG00000254099	overlapping
chr12	64127824	64128224	diff_peak593	-2.06521	chr12	64099415	64130539	-	31125	NA	ENSG00000287618.1	ENSG00000287618	containing
chr8	17805680	17806080	diff_peak2703	-2.06458	chr8	17803943	17806040	-	2098	MSTRG.93556.1	MSTRG.93556	MTUS1-DT	overlapping
chr20	31721587	31721987	diff_peak1982	-2.06394	chr20	31721507	31723409	+	1903	ENST00000629058.1	ENSG00000281376.1	ABALON	nested
chr12	54401671	54402071	diff_peak564	-2.06259	chr12	54353661	54497688	+	144028	NA	ENSG00000258137.6	ENSG00000258137	containing
chr17	35817514	35817914	diff_peak1247	-2.0617	chr17	35816717	35830293	-	13577	NA	ENSG00000270871.1	ENSG00000270871	nested
chr19	11449080	11449480	diff_peak1483	-2.0599	chr19	11448563	11450968	+	2406	MSTRG.48470.23	MSTRG.48470	PRKCSH	overlapping
chr20	24992432	24992832	diff_peak1968	-2.05797	chr20	24992312	24993322	+	1011	ENST00000671041.1	ENSG00000286444.1	ENSG00000286444	overlapping
chr1	11022003	11022403	diff_peak10	-2.05667	chr1	11022142	11022250	+	109	MSTRG.864.29	MSTRG.864	NA	overlapping
chr11	27472435	27472835	diff_peak390	-2.05292	chr11	27472778	27472957	+	180	ENST00000525833.5	ENSG00000254862.5	LGR4-AS1	overlapping
chr17	40363402	40363802	diff_peak1262	-2.0517	chr17	40360655	40364693	+	4039	NA	ENSG00000266208.1	ENSG00000266208	nested
chr22	30488441	30488841	diff_peak2075	-2.05128	chr22	30475364	30492616	+	17253	ENST00000610936.4	ENSG00000181123.8	ENSG00000181123	overlapping
chr16	50368616	50369016	diff_peak1059	-2.05046	chr16	50368580	50368735	+	156	ENST00000568427.1	ENSG00000261393.1	ENSG00000261393	overlapping
chr5	80437894	80438294	diff_peak2369	-2.05019	chr5	80411231	80487939	-	76709	ENST00000666568.1	ENSG00000249042.6	FAM151B-DT	overlapping
chr16	88677557	88677957	diff_peak1129	-2.05007	chr16	88663298	88687282	+	23985	NA	ENSG00000260630.8	SNAI3-AS1	convergent
chr19	4682576	4682976	diff_peak1469	-2.04805	chr19	4682801	4683375	+	575	ENST00000381796.1	ENSG00000205790.1	DPP9-AS1	containing
chr5	14358081	14358481	diff_peak2316	-2.04659	chr5	14356886	14358473	-	1588	ENST00000669641.1	ENSG00000287581.1	ENSG00000287581	nested
chr12	56107280	56107680	diff_peak573	-2.04429	chr12	56104614	56113905	-	9292	NA	ENSG00000257553.1	ENSG00000257553	nested
chr8	61694419	61694819	diff_peak2756	-2.04393	chr8	61661370	61714640	-	53271	MSTRG.95002.29	MSTRG.95002	ASPH	overlapping
chr13	110506323	110506723	diff_peak703	-2.04339	chr13	110502575	110508179	-	5605	NA	ENSG00000232814.2	COL4A2-AS1	overlapping
chr8	127897004	127897404	diff_peak2808	-2.0418	chr8	127794526	128101256	+	306731	ENST00000667305.1	ENSG00000249859.13	PVT1	same_strand
chr17	38918513	38918913	diff_peak1256	-2.04142	chr17	38918801	38919021	-	221	ENST00000580121.1	ENSG00000265784.1	ENSG00000265784	nested
chr5	51639896	51640296	diff_peak2341	-2.03822	chr5	51438792	51665048	-	226257	NA	ENSG00000288035.1	ENSG00000288035	convergent
chr7	130918305	130918705	diff_peak2661	-2.03498	chr7	130853720	130928649	+	74930	ENST00000447430.1	ENSG00000233559.2	LINC00513	overlapping
chr6	11190031	11190431	diff_peak2478	-2.03484	chr6	11173452	11259099	+	85648	NA	ENSG00000247925.2	ENSG00000247925	containing
chr16	88676791	88677191	diff_peak1128	-2.03335	chr16	88663298	88687282	+	23985	NA	ENSG00000260630.8	SNAI3-AS1	convergent
chr9	12775363	12775763	diff_peak2834	-2.03333	chr9	12698554	12814377	-	115824	NA	ENSG00000235448.3	LURAP1L-AS1	containing
chr1	67833154	67833554	diff_peak70	-2.03189	chr1	67832297	67873321	+	41025	ENST00000688125.1	ENSG00000232284.8	GNG12-AS1	overlapping
chr2	62993493	62993893	diff_peak1753	-2.03053	chr2	62957326	63047656	-	90331	ENST00000650490.1	ENSG00000231609.7	EHBP1-AS1	overlapping
chr8	61670491	61670891	diff_peak2747	-2.03007	chr8	61661370	61714640	-	53271	MSTRG.95002.29	MSTRG.95002	ASPH	overlapping
chr22	38740128	38740528	diff_peak2082	-2.02983	chr22	38739003	38749041	+	10039	NA	ENSG00000225450.1	ENSG00000225450	overlapping
chr15	58893753	58894153	diff_peak858	-2.02691	chr15	58889967	58894082	+	4116	NA	ENSG00000225798.1	ENSG00000225798	nested
chr10	113852830	113853230	diff_peak337	-2.02599	chr10	113852625	113854473	+	1849	ENST00000692647.1	ENSG00000288933.1	ENSG00000288933	overlapping
chr12	6583034	6583434	diff_peak509	-2.02454	chr12	6578622	6584739	+	6118	NA	ENSG00000247853.2	ENSG00000247853	overlapping
chr2	188383605	188384005	diff_peak1896	-2.02454	chr2	187712816	188384365	-	671550	NA	ENSG00000231689.3	LINC01090	nested
chr8	39015987	39016387	diff_peak2733	-2.02402	chr8	39015852	39016117	+	266	MSTRG.94399.27	MSTRG.94399	NA	overlapping
chr9	95070631	95071031	diff_peak2910	-2.02213	chr9	95044531	95087202	+	42672	MSTRG.99883.28	MSTRG.99883	AOPEP	overlapping
chr4	15044528	15044928	diff_peak2252	-2.01921	chr4	15004942	15427914	-	422973	NA	ENSG00000249252.5	C1QTNF7-AS1	overlapping
chr15	89299739	89300509	diff_peak942	-2.01786	chr15	89244008	89317261	+	73254	MSTRG.34385.13	MSTRG.34385	FANCI	overlapping
chr2	158669621	158670021	diff_peak1848	-2.01671	chr2	158658337	158735002	-	76666	NA	ENSG00000204380.4	PKP4-AS1	overlapping
chr13	45390220	45390620	diff_peak678	-2.0165	chr13	45387585	45391676	+	4092	ENST00000330825.4	ENSG00000170919.16	TPT1-AS1	convergent
chr9	21531410	21531810	diff_peak2852	-2.01573	chr9	21453802	21559900	-	106099	NA	ENSG00000171889.6	MIR31HG	containing
chr16	69385468	69385868	diff_peak1088	-2.01538	chr16	69379151	69385486	-	6336	MSTRG.38075.29	MSTRG.38075	TERF2	overlapping
chr2	186664387	186664787	diff_peak1889	-2.0153	chr2	186641339	186695287	-	53949	NA	ENSG00000227227.1	ENSG00000227227	overlapping
chr12	56171091	56171491	diff_peak579	-2.01482	chr12	56162359	56190284	-	27926	NA	ENSG00000258199.1	ENSG00000258199	containing
chr1	228213070	228213470	diff_peak218	-2.01399	chr1	228213422	228213601	-	180	ENST00000657820.1	ENSG00000162913.10	OBSCN-AS1	overlapping
chr2	69741914	69742314	diff_peak1774	-2.01322	chr2	69644241	69783123	+	138883	MSTRG.55065.1	MSTRG.55065	ANXA4	overlapping
chr14	22753129	22753529	diff_peak714	-2.01287	chr14	22701476	22766457	-	64982	ENST00000650620.1	ENSG00000258458.8	OXA1L-DT	divergent
chr3	122441861	122442261	diff_peak2187	-2.01099	chr3	122416200	122443180	+	26981	NA	ENSG00000272758.7	WDR5B-DT	overlapping
chr11	57327553	57327953	diff_peak414	-2.01087	chr11	57327743	57327958	+	216	ENST00000534162.1	ENSG00000254662.1	ENSG00000254662	overlapping
chr9	15510002	15510402	diff_peak2839	-2.00973	chr9	15510117	15510329	-	213	MSTRG.97810.11	MSTRG.97810	NA	overlapping
chr16	70371847	70372247	diff_peak1098	-2.00783	chr16	70372110	70372166	-	57	ENST00000650629.1	ENSG00000285710.1	ENSG00000285710	overlapping
chr16	18896653	18897053	diff_peak1026	-2.00779	chr16	18896791	18896956	+	166	MSTRG.36126.1	MSTRG.36126	NA	overlapping
chr12	96223496	96223896	diff_peak610	-2.00758	chr12	96223545	96223973	-	429	ENST00000551844.1	ENSG00000258177.1	ENSG00000258177	nested
chr9	112403844	112404244	diff_peak2925	-2.00696	chr9	112399512	112486468	-	86957	ENST00000656504.1	ENSG00000230185.6	HSDL2-AS1	overlapping
chr10	1043142	1043542	diff_peak248	-2.00655	chr10	1036271	1044168	+	7898	ENST00000656158.1	ENSG00000232656.9	IDI2-AS1	overlapping
chr6	106779034	106779434	diff_peak2541	-2.00635	chr6	106705328	106787384	-	82057	ENST00000690981.1	ENSG00000235142.11	LINC02532	convergent
chr2	127308451	127308851	diff_peak1826	-2.00564	chr2	127294212	127362839	+	68628	ENST00000655875.1	ENSG00000286145.2	ENSG00000286145	overlapping
chr12	56128358	56128758	diff_peak576	-2.00496	chr12	56120033	56129619	-	9587	NA	ENSG00000258317.1	ENSG00000258317	overlapping
chr19	6494670	6495070	diff_peak1476	-2.00465	chr19	6494320	6494805	+	486	NA	ENSG00000268203.1	ENSG00000268203	nested
chr1	227128965	227129365	diff_peak215	-2.00462	chr1	227123895	227132394	+	8500	NA	ENSG00000287532.1	ENSG00000287532	nested
chr10	125745642	125746042	diff_peak347	-2.0042	chr10	125745230	125745698	-	469	ENST00000593871.5	ENSG00000236991.6	EDRF1-AS1	overlapping
chr3	69048023	69048423	diff_peak2166	-2.00322	chr3	69048188	69048304	+	117	ENST00000595925.1	ENSG00000244513.7	EOGT-DT	containing
chr12	55966806	55967206	diff_peak570	-2.00277	chr12	55966838	55967162	-	325	ENST00000554022.1	ENSG00000258554.1	ENSG00000258554	nested
chr7	16696727	16697127	diff_peak2590	-2.00168	chr7	16695871	16719898	-	24028	NA	ENSG00000235837.1	ENSG00000235837	overlapping
chr8	127896274	127896674	diff_peak2807	-2.00023	chr8	127794526	128101256	+	306731	ENST00000667305.1	ENSG00000249859.13	PVT1	same_strand
chr19	15399194	15399594	diff_peak1491	-1.99914	chr19	15398696	15400356	+	1661	ENST00000624704.1	ENSG00000279716.1	ENSG00000279716	nested
chr7	66442610	66443010	diff_peak2608	-1.99913	chr7	66376044	66493566	-	117523	NA	ENSG00000179406.9	LINC00174	convergent
chr8	41609562	41609962	diff_peak2736	-1.99717	chr8	41609692	41609874	-	183	ENST00000581909.1	ENSG00000264578.1	ENSG00000264578	nested
chr11	18007806	18008206	diff_peak385	-1.99642	chr11	18007941	18008076	-	136	ENST00000525523.1	ENSG00000255448.1	ENSG00000255448	overlapping
chr10	17229200	17229600	diff_peak284	-1.99637	chr10	17229345	17229420	-	76	ENST00000661048.1	ENSG00000229124.8	VIM-AS1	overlapping
chr9	38552255	38552655	diff_peak2879	-1.99311	chr9	38542479	38568422	-	25944	NA	ENSG00000272904.1	ENSG00000272904	nested
chr21	45290370	45290770	diff_peak2057	-1.99272	chr21	45288035	45290652	+	2618	ENST00000454115.7	ENSG00000223768.3	LINC00205	divergent
chr10	75024917	75025317	diff_peak314	-1.99205	chr10	75025110	75025174	-	65	ENST00000413431.1	ENSG00000234149.1	ENSG00000234149	nested
chr11	9403107	9403507	diff_peak379	-1.99151	chr11	9403290	9403375	+	86	MSTRG.15288.5	MSTRG.15288	NA	overlapping
chr16	547066	547466	diff_peak974	-1.9841	chr16	547185	547373	-	189	ENST00000565879.1	ENSG00000261691.1	ENSG00000261691	nested
chr18	2732160	2732560	diff_peak1421	-1.98116	chr18	2688564	2832923	-	144360	ENST00000583546.1	ENSG00000266049.1	ENSG00000266049	overlapping
chr1	201816992	201817392	diff_peak189	-1.97967	chr1	201817227	201817301	-	75	ENST00000413035.5	ENSG00000231871.5	IPO9-AS1	overlapping
chr14	96560433	96560833	diff_peak797	-1.9789	chr14	96556303	96567116	+	10814	MSTRG.30548.26	MSTRG.30548	PAPOLA	overlapping
chr1	214357157	214357557	diff_peak207	-1.97843	chr1	214357465	214357615	-	151	ENST00000443622.1	ENSG00000228470.1	ENSG00000228470	overlapping
chr17	29630971	29631371	diff_peak1223	-1.97819	chr17	29560547	29707090	+	146544	NA	ENSG00000264031.1	ABHD15-AS1	containing
chr7	106732547	106732947	diff_peak2646	-1.97327	chr7	106372251	106770207	-	397957	NA	ENSG00000243797.6	ENSG00000243797	same_strand
chr16	19710404	19710804	diff_peak1028	-1.97313	chr16	19706351	19715383	+	9033	NA	ENSG00000261312.1	ENSG00000261312	nested
chr2	96207993	96208393	diff_peak1795	-1.9714	chr2	96208389	96208979	+	591	ENST00000665242.2	ENSG00000204685.8	STARD7-AS1	overlapping
chr2	46576027	46576427	diff_peak1709	-1.97106	chr2	46568256	46580238	-	11983	NA	ENSG00000250116.2	RHOQ-AS1	nested
chr11	46868849	46869249	diff_peak412	-1.97085	chr11	46846410	46874421	+	28012	NA	ENSG00000247675.8	LRP4-AS1	containing
chr17	80353356	80353756	diff_peak1392	-1.96933	chr17	80351828	80355288	-	3461	ENST00000575034.5	ENSG00000263069.6	RNF213-AS1	overlapping
chr8	17810164	17810564	diff_peak2704	-1.96842	chr8	17808361	17822183	+	13823	NA	ENSG00000253671.3	ENSG00000253671	divergent
chr14	19097011	19097411	diff_peak707	-1.967	chr14	19062426	19155089	+	92664	MSTRG.27477.12	MSTRG.27477	DUXAP9	overlapping
chr9	136725981	136726381	diff_peak2951	-1.96688	chr9	136724658	136727905	-	3248	ENST00000668354.1	ENSG00000233016.8	SNHG7	overlapping
chr21	46222517	46222917	diff_peak2059	-1.96557	chr21	46220269	46225364	+	5096	NA	ENSG00000223901.2	ENSG00000223901	nested
chr10	5730762	5731162	diff_peak272	-1.96551	chr10	5712174	5744067	-	31894	NA	ENSG00000226647.2	ENSG00000226647	nested
chr1	16989828	16990228	diff_peak19	-1.96397	chr1	16978926	17005091	+	26166	NA	ENSG00000226526.1	ENSG00000226526	overlapping
chr9	116318181	116318581	diff_peak2934	-1.96333	chr9	116318258	116318391	-	134	ENST00000451100.1	ENSG00000244757.1	ENSG00000244757	nested
chr2	187496766	187497166	diff_peak1893	-1.96318	chr2	187003220	187527280	+	524061	ENST00000453517.5	ENSG00000224063.6	CALCRL-AS1	containing
chr1	52041431	52041831	diff_peak62	-1.96316	chr1	52041537	52041597	-	61	MSTRG.3222.8	MSTRG.3222	NA	overlapping
chr12	110396210	110396610	diff_peak624	-1.96243	chr12	110396266	110396452	-	187	ENST00000550231.1	ENSG00000258210.1	ENSG00000258210	overlapping
chr19	16129381	16129781	diff_peak1494	-1.95992	chr19	16123661	16139892	-	16232	NA	ENSG00000269243.1	ENSG00000269243	overlapping
chr20	36525747	36526147	diff_peak1997	-1.95742	chr20	36525721	36526130	-	410	ENST00000433238.5	ENSG00000232907.9	DLGAP4-AS1	overlapping
chr9	38563140	38563540	diff_peak2880	-1.9567	chr9	38542479	38568422	-	25944	NA	ENSG00000272904.1	ENSG00000272904	nested
chr17	68102774	68103174	diff_peak1355	-1.95623	chr17	68102943	68103058	+	116	MSTRG.44287.2	MSTRG.44287	NA	overlapping
chr19	48913355	48913755	diff_peak1613	-1.9557	chr19	48910930	48918891	-	7962	NA	ENSG00000235191.1	NUCB1-AS1	overlapping
chr1	88684237	88684637	diff_peak78	-1.95513	chr1	88513130	88684945	-	171816	ENST00000645890.1	ENSG00000237505.8	PKN2-AS1	overlapping
chr9	21534567	21534967	diff_peak2853	-1.95424	chr9	21453802	21559900	-	106099	NA	ENSG00000171889.6	MIR31HG	containing
chr4	107895373	107895773	diff_peak2280	-1.95358	chr4	107886717	107989692	-	102976	ENST00000687236.1	ENSG00000245293.4	CYP2U1-AS1	containing
chr15	89247446	89247846	diff_peak935	-1.95145	chr15	89247629	89247731	+	103	MSTRG.34385.13	MSTRG.34385	NA	overlapping
chr2	9509836	9510236	diff_peak1671	-1.95075	chr2	9505445	9512412	+	6968	ENST00000480764.5	ENSG00000239300.6	ENSG00000239300	nested
chr14	50456401	50456801	diff_peak733	-1.95057	chr14	50448807	50456742	+	7936	NA	ENSG00000259113.1	ENSG00000259113	nested
chr12	2794917	2795317	diff_peak501	-1.94883	chr12	2794975	2795020	-	46	ENST00000636122.1	ENSG00000256150.2	ENSG00000256150	overlapping
chr7	150396708	150397108	diff_peak2684	-1.94784	chr7	150379329	150410597	+	31269	NA	ENSG00000284048.2	ENSG00000284048	overlapping
chr13	45014797	45015197	diff_peak677	-1.9476	chr13	44982077	45083125	-	101049	NA	ENSG00000223732.2	ENSG00000223732	overlapping
chr16	30064281	30064681	diff_peak1050	-1.94732	chr16	30064306	30064825	-	520	ENST00000617969.1	ENSG00000274904.1	ENSG00000274904	nested
chr1	214354153	214354553	diff_peak206	-1.94714	chr1	214344172	214357615	-	13444	NA	ENSG00000228470.1	ENSG00000228470	overlapping
chr11	65424319	65424719	diff_peak437	-1.94596	chr11	65422774	65426457	+	3684	ENST00000499732.3	ENSG00000245532.10	NEAT1	same_strand
chr1	110379034	110379434	diff_peak87	-1.9455	chr1	110347116	110418362	+	71247	ENST00000626572.2	ENSG00000224699.10	LAMTOR5-AS1	containing
chr11	72019314	72019714	diff_peak463	-1.94548	chr11	72014291	72020910	+	6620	NA	ENSG00000251143.1	ENSG00000251143	nested
chr15	75527006	75527406	diff_peak909	-1.94515	chr15	75527150	75527261	-	112	ENST00000566032.5	ENSG00000260269.5	ENSG00000260269	overlapping
chr12	27780280	27780680	diff_peak521	-1.9436	chr12	27779821	27781067	-	1247	NA	ENSG00000256747.1	ENSG00000256747	overlapping
chr10	5720391	5720791	diff_peak271	-1.94226	chr10	5712174	5744067	-	31894	NA	ENSG00000226647.2	ENSG00000226647	nested
chr12	56180847	56181247	diff_peak581	-1.94148	chr12	56162359	56190284	-	27926	NA	ENSG00000258199.1	ENSG00000258199	containing
chr12	105133623	105134023	diff_peak619	-1.9388	chr12	105133770	105133896	+	127	MSTRG.23973.8	MSTRG.23973	NA	overlapping
chr16	89716613	89717013	diff_peak1138	-1.93765	chr16	89711856	89718165	+	6310	NA	ENSG00000261373.1	VPS9D1-AS1	nested
chr14	64440020	64440420	diff_peak766	-1.93595	chr14	64440369	64442238	-	1870	ENST00000609125.1	ENSG00000272909.1	ENSG00000272909	nested
chr17	32360415	32360815	diff_peak1240	-1.93414	chr17	32360598	32360665	+	68	ENST00000578389.1	ENSG00000265794.5	ENSG00000265794	overlapping
chr16	48562249	48562649	diff_peak1058	-1.93265	chr16	48559661	48587403	+	27743	NA	ENSG00000261267.1	ENSG00000261267	overlapping
chr19	38206983	38207383	diff_peak1554	-1.93264	chr19	38201941	38216569	+	14629	MSTRG.50086.14	MSTRG.50086	SIPA1L3	overlapping
chr9	21556647	21557047	diff_peak2867	-1.93258	chr9	21453802	21559900	-	106099	NA	ENSG00000171889.6	MIR31HG	containing
chr2	174566936	174567336	diff_peak1875	-1.93185	chr2	174547141	174774827	+	227687	ENST00000442996.1	ENSG00000236449.2	ENSG00000236449	containing
chr16	57816471	57816871	diff_peak1071	-1.93126	chr16	57810637	57816946	+	6310	ENST00000335616.3	ENSG00000187185.4	ENSG00000187185	nested
chr2	3559364	3559764	diff_peak1660	-1.93011	chr2	3558439	3561738	+	3300	ENST00000426725.2	ENSG00000234171.4	RNASEH1-DT	divergent
chr1	15727351	15727751	diff_peak13	-1.92886	chr1	15720312	15732452	-	12141	ENST00000623689.3	ENSG00000237938.5	ENSG00000237938	overlapping
chr2	200472794	200473194	diff_peak1901	-1.92579	chr2	200427415	200477735	-	50321	ENST00000664045.1	ENSG00000287299.1	ENSG00000287299	overlapping
chr3	42638489	42638889	diff_peak2148	-1.92491	chr3	42601963	42654388	-	52426	NA	ENSG00000230084.7	ZBTB47-AS1	overlapping
chr1	243165337	243165737	diff_peak238	-1.92386	chr1	243164638	243169445	+	4808	NA	ENSG00000232085.1	ENSG00000232085	nested
chr18	2694379	2694779	diff_peak1419	-1.92224	chr18	2688564	2832923	-	144360	ENST00000583546.1	ENSG00000266049.1	ENSG00000266049	overlapping
chr14	64441951	64442351	diff_peak768	-1.92062	chr14	64440369	64442238	-	1870	ENST00000609125.1	ENSG00000272909.1	ENSG00000272909	nested
chr16	575726	576126	diff_peak977	-1.91743	chr16	575839	575903	+	65	ENST00000409439.6	ENSG00000282907.1	ENSG00000282907	overlapping
chr3	97842993	97843393	diff_peak2170	-1.91645	chr3	97836986	97874691	-	37706	NA	ENSG00000279658.1	ENSG00000279658	nested
chr9	21523265	21523665	diff_peak2847	-1.91547	chr9	21453802	21559900	-	106099	NA	ENSG00000171889.6	MIR31HG	containing
chr17	50561293	50561693	diff_peak1329	-1.91487	chr17	50556207	50562108	-	5902	NA	ENSG00000250107.1	CACNA1G-AS1	divergent
chr9	131150450	131150850	diff_peak2944	-1.91355	chr9	131132852	131167505	-	34654	NA	ENSG00000236986.6	ENSG00000236986	nested
chr6	11213454	11213854	diff_peak2480	-1.91232	chr6	11173452	11259099	+	85648	NA	ENSG00000247925.2	ENSG00000247925	containing
chr3	75215252	75215652	diff_peak2169	-1.91141	chr3	75214510	75240770	+	26261	NA	ENSG00000287398.1	ENSG00000287398	overlapping
chr8	27610299	27610699	diff_peak2720	-1.90964	chr8	27610105	27614370	-	4266	MSTRG.93950.18	MSTRG.93950	CLU	overlapping
chr8	71844004	71844404	diff_peak2772	-1.90899	chr8	71844039	71844422	+	384	ENST00000457356.9	ENSG00000235531.11	MSC-AS1	overlapping
chr19	48911058	48911458	diff_peak1612	-1.90868	chr19	48910930	48911174	-	245	ENST00000416432.1	ENSG00000235191.1	NUCB1-AS1	overlapping
chr4	76741603	76742003	diff_peak2272	-1.90778	chr4	76708853	76802411	-	93559	ENST00000666924.1	ENSG00000233860.2	SHROOM3-AS1	containing
chr6	776952	777352	diff_peak2470	-1.9077	chr6	774747	776969	-	2223	ENST00000606622.1	ENSG00000272485.1	ENSG00000272485	same_strand
chr4	2952125	2952525	diff_peak2243	-1.90514	chr4	2934882	2961738	+	26857	NA	ENSG00000249673.8	NOP14-AS1	overlapping
chr13	59970835	59971235	diff_peak686	-1.90379	chr13	59967840	59971160	-	3321	MSTRG.26583.13	MSTRG.26583	DIAPH3	overlapping
chr17	80367830	80368230	diff_peak1397	-1.90358	chr17	80351828	80415118	-	63291	ENST00000575034.5	ENSG00000263069.6	RNF213-AS1	overlapping
chr17	35820112	35820512	diff_peak1248	-1.89673	chr17	35816717	35830293	-	13577	NA	ENSG00000270871.1	ENSG00000270871	nested
chr8	73672963	73673363	diff_peak2773	-1.89521	chr8	73670441	73728058	+	57618	ENST00000533978.1	ENSG00000254538.1	ENSG00000254538	nested
chr1	228243064	228243464	diff_peak219	-1.89405	chr1	228238241	228276045	-	37805	ENST00000664490.1	ENSG00000269934.3	ENSG00000269934	nested
chr9	87011768	87012168	diff_peak2898	-1.89376	chr9	87009033	87012032	-	3000	ENST00000647820.1	ENSG00000269994.3	LINC02893	same_strand
chrX	74255690	74256090	diff_peak2982	-1.89368	chrX	74196351	74293574	-	97224	ENST00000603037.2	ENSG00000230590.12	FTX	divergent
chr17	12764285	12764685	diff_peak1182	-1.89057	chr17	12760140	12790242	-	30103	NA	ENSG00000265489.1	ARHGAP44-AS1	overlapping
chr12	56104499	56104899	diff_peak571	-1.88905	chr12	56104614	56104782	-	169	ENST00000548595.1	ENSG00000257553.1	ENSG00000257553	nested
chr5	154401281	154401681	diff_peak2436	-1.8886	chr5	154325568	154445819	-	120252	ENST00000658072.1	ENSG00000245275.8	SAP30L-AS1	overlapping
chr22	46103360	46103760	diff_peak2099	-1.88839	chr22	46053869	46106023	+	52155	ENST00000381051.6	ENSG00000197182.15	MIRLET7BHG	same_strand
chr3	37243278	37243678	diff_peak2144	-1.88821	chr3	37241789	37244177	-	2389	ENST00000604992.1	ENSG00000270194.1	GOLGA4-AS1	overlapping
chr2	237519790	237520190	diff_peak1926	-1.88584	chr2	237519991	237520029	+	39	MSTRG.59853.20	MSTRG.59853	NA	overlapping
chr8	47943088	47943488	diff_peak2740	-1.88524	chr8	47941426	47943670	+	2245	NA	ENSG00000287959.1	ENSG00000287959	nested
chr17	82627078	82627478	diff_peak1414	-1.8848	chr17	82600165	82644662	+	44498	MSTRG.45409.14	MSTRG.45409	FOXK2	overlapping
chr3	5187905	5188305	diff_peak2112	-1.8809	chr3	5187172	5188298	-	1127	ENST00000600805.2	ENSG00000268509.2	ENSG00000268509	overlapping
chrX	72186324	72186724	diff_peak2976	-1.88015	chrX	72186461	72186534	+	74	MSTRG.103812.11	MSTRG.103812	NA	overlapping
chr17	321133	321533	diff_peak1146	-1.87873	chr17	321392	321610	+	219	ENST00000570501.5	ENSG00000262920.5	ENSG00000262920	nested
chr2	55308715	55309477	diff_peak1725	-1.87727	chr2	55308492	55308927	+	436	ENST00000366287.4	ENSG00000240401.9	ENSG00000240401	overlapping
chr19	4685565	4685965	diff_peak1470	-1.87618	chr19	4679282	4685948	+	6667	NA	ENSG00000205790.1	DPP9-AS1	containing
chr12	47079400	47079800	diff_peak535	-1.87574	chr12	47079475	47079725	+	251	MSTRG.21435.1	MSTRG.21435	NA	overlapping
chr2	127493129	127493529	diff_peak1831	-1.87326	chr2	127455394	127514623	+	59230	NA	ENSG00000231731.7	ENSG00000231731	nested
chr8	143919037	143919437	diff_peak2830	-1.87321	chr8	143915154	143927081	-	11928	MSTRG.97240.10	MSTRG.97240	PLEC	overlapping
chr14	61720259	61720659	diff_peak754	-1.87171	chr14	61707564	61751099	-	43536	NA	ENSG00000258667.2	HIF1A-AS3	overlapping
chr2	186669572	186669972	diff_peak1892	-1.87082	chr2	186641339	186695287	-	53949	NA	ENSG00000227227.1	ENSG00000227227	overlapping
chr19	46788167	46788567	diff_peak1590	-1.87019	chr19	46787815	46789039	+	1225	ENST00000612522.1	ENSG00000275719.1	ENSG00000275719	overlapping
chrX	129921252	129921652	diff_peak2997	-1.86993	chrX	129907309	129933801	-	26493	ENST00000660217.1	ENSG00000235189.2	ENSG00000235189	overlapping
chr17	62680071	62680471	diff_peak1346	-1.86686	chr17	62679403	62681354	-	1952	ENST00000623346.1	ENSG00000279713.1	ENSG00000279713	nested
chr1	231528576	231528976	diff_peak229	-1.86644	chr1	231524454	231528585	-	4132	ENST00000667843.1	ENSG00000233461.6	ENSG00000233461	nested
chr17	28633510	28633910	diff_peak1209	-1.8624	chr17	28633206	28634740	+	1535	ENST00000583787.1	ENSG00000264044.1	ENSG00000264044	nested
chr6	30300499	30300899	diff_peak2508	-1.86216	chr6	30300774	30304115	-	3342	ENST00000602319.1	ENSG00000231074.10	HCG18	divergent
chr1	15726828	15727228	diff_peak12	-1.86164	chr1	15720312	15732452	-	12141	ENST00000623689.3	ENSG00000237938.5	ENSG00000237938	overlapping
chr12	2798509	2798909	diff_peak502	-1.86072	chr12	2796877	2812902	-	16026	NA	ENSG00000258325.2	ITFG2-AS1	overlapping
chr9	21529853	21530253	diff_peak2851	-1.85993	chr9	21453802	21559900	-	106099	NA	ENSG00000171889.6	MIR31HG	containing
chr15	32629426	32629826	diff_peak826	-1.85979	chr15	32615553	32667024	+	51472	MSTRG.31466.7	MSTRG.31466	ARHGAP11A-SCG5	overlapping
chr11	102110263	102110663	diff_peak481	-1.85608	chr11	102109827	102110457	-	631	ENST00000614441.1	ENSG00000277459.1	ENSG00000277459	overlapping
chr11	83286044	83286444	diff_peak473	-1.85473	chr11	83286120	83286547	+	428	ENST00000671128.1	ENSG00000255234.6	CCDC90B-AS1	overlapping
chr8	61677935	61678335	diff_peak2749	-1.85409	chr8	61661370	61714640	-	53271	MSTRG.95002.29	MSTRG.95002	ASPH	overlapping
chr2	172465420	172465820	diff_peak1863	-1.85361	chr2	172464262	172466022	-	1761	NA	ENSG00000232788.1	ITGA6-AS1	nested
chr19	10254381	10254781	diff_peak1480	-1.85308	chr19	10252268	10285108	-	32841	NA	ENSG00000266978.1	ENSG00000266978	overlapping
chr1	23068458	23069257	diff_peak28	-1.85075	chr1	23020147	23088058	-	67912	NA	ENSG00000240553.1	ENSG00000240553	overlapping
chr11	6319999	6320399	diff_peak376	-1.85034	chr11	6319127	6334490	+	15364	ENST00000688795.1	ENSG00000282556.4	ENSG00000282556	overlapping
chr7	30594928	30595328	diff_peak2597	-1.84952	chr7	30594711	30595286	-	576	ENST00000663944.1	ENSG00000196295.13	GARS1-DT	overlapping
chr7	100357506	100357906	diff_peak2637	-1.84892	chr7	100336104	100367831	+	31728	NA	ENSG00000272752.6	STAG3L5P-PVRIG2P-PILRB	containing
chr11	70324238	70324638	diff_peak454	-1.84891	chr11	70282367	70363368	-	81002	NA	ENSG00000254604.1	ENSG00000254604	containing
chr2	202302765	202303165	diff_peak1904	-1.84796	chr2	202302122	202302965	-	844	ENST00000652719.1	ENSG00000286223.1	ENSG00000286223	nested
chr16	30892419	30892819	diff_peak1052	-1.84739	chr16	30888122	30895136	+	7015	ENST00000665761.1	ENSG00000260083.3	MIR762HG	overlapping
chr22	15819902	15820302	diff_peak2064	-1.84649	chr22	15784959	15827434	+	42476	ENST00000413768.5	ENSG00000206195.11	DUXAP8	same_strand
chr16	89657976	89658376	diff_peak1137	-1.84595	chr16	89657899	89661508	+	3610	MSTRG.39079.9	MSTRG.39079	SPATA33	overlapping
chr12	132714655	132715055	diff_peak666	-1.84574	chr12	132714858	132714912	+	55	ENST00000537262.1	ENSG00000256632.3	ENSG00000256632	containing
chr9	114016521	114016921	diff_peak2930	-1.84525	chr9	114016695	114016784	+	90	MSTRG.100659.7	MSTRG.100659	NA	overlapping
chr17	48596353	48596753	diff_peak1297	-1.84453	chr17	48595958	48602332	+	6375	ENST00000481995.5	ENSG00000233101.10	HOXB-AS3	nested
chr14	69209448	69209848	diff_peak778	-1.84183	chr14	69183017	69214092	-	31076	NA	ENSG00000258957.2	GALNT16-AS1	overlapping
chr2	75652420	75652820	diff_peak1788	-1.84156	chr2	75652523	75652657	+	135	MSTRG.55379.6	MSTRG.55379	NA	overlapping
chr12	124807661	124808061	diff_peak659	-1.84068	chr12	124807610	124808790	+	1181	ENST00000657226.1	ENSG00000287242.1	ENSG00000287242	overlapping
chr14	64427142	64427542	diff_peak763	-1.83952	chr14	64422935	64448557	-	25623	NA	ENSG00000258824.2	ENSG00000258824	overlapping
chr13	72931933	72932333	diff_peak687	-1.83943	chr13	72931163	73016461	+	85299	MSTRG.26688.7	MSTRG.26688	PIBF1	overlapping
chr11	59608387	59608787	diff_peak425	-1.83781	chr11	59565923	59639491	+	73569	ENST00000661394.1	ENSG00000255139.2	ENSG00000255139	containing
chr5	124879034	124879434	diff_peak2390	-1.83568	chr5	124808981	124922350	+	113370	ENST00000509456.2	ENSG00000260192.3	LINC02240	divergent
chr4	76740736	76741136	diff_peak2271	-1.83388	chr4	76708853	76802411	-	93559	ENST00000666924.1	ENSG00000233860.2	SHROOM3-AS1	containing
chr17	63237701	63238101	diff_peak1349	-1.83361	chr17	63193930	63339053	-	145124	NA	ENSG00000233635.2	ENSG00000233635	nested
chr17	51079456	51079856	diff_peak1333	-1.83208	chr17	51042524	51085471	+	42948	NA	ENSG00000249870.1	ENSG00000249870	overlapping
chr15	63556488	63556888	diff_peak877	-1.83127	chr15	63556249	63556608	-	360	ENST00000668026.1	ENSG00000259248.7	USP3-AS1	overlapping
chr1	116383846	116384246	diff_peak93	-1.83003	chr1	116378437	116418607	-	40171	ENST00000675607.1	ENSG00000203865.12	ATP1A1-AS1	containing
chr2	172487109	172487509	diff_peak1865	-1.82682	chr2	172480840	172556529	-	75690	ENST00000442417.5	ENSG00000225205.5	ENSG00000225205	overlapping
chr9	21525162	21525562	diff_peak2848	-1.82656	chr9	21453802	21559900	-	106099	NA	ENSG00000171889.6	MIR31HG	containing
chr22	46108922	46109322	diff_peak2103	-1.82566	chr22	46109267	46109353	+	87	ENST00000360737.4	ENSG00000197182.15	MIRLET7BHG	same_strand
chr17	63422261	63422661	diff_peak1352	-1.82325	chr17	63391191	63431089	-	39899	NA	ENSG00000263644.1	ENSG00000263644	overlapping
chr1	153747116	153747516	diff_peak145	-1.8225	chr1	153746851	153751227	-	4377	NA	ENSG00000243613.1	ENSG00000243613	overlapping
chr15	51470991	51471391	diff_peak842	-1.82184	chr15	51414097	51498833	+	84737	NA	ENSG00000259678.1	ENSG00000259678	overlapping
chr22	46076514	46076914	diff_peak2093	-1.82004	chr22	46053869	46106023	+	52155	ENST00000381051.6	ENSG00000197182.15	MIRLET7BHG	same_strand
chr14	64435395	64435795	diff_peak765	-1.81987	chr14	64422935	64448557	-	25623	NA	ENSG00000258824.2	ENSG00000258824	overlapping
chrY	18992416	18992816	diff_peak3002	-1.81978	chrY	18926528	19077365	-	150838	ENST00000656768.1	ENSG00000176728.10	TTTY14	overlapping
chr2	69896304	69896704	diff_peak1777	-1.81904	chr2	69896520	69896548	+	29	MSTRG.55080.4	MSTRG.55080	NA	overlapping
chr17	80353849	80354249	diff_peak1393	-1.819	chr17	80351828	80355288	-	3461	ENST00000575034.5	ENSG00000263069.6	RNF213-AS1	overlapping
chr12	28190351	28190751	diff_peak522	-1.81817	chr12	28188330	28190738	-	2409	ENST00000617468.1	ENSG00000247934.4	ENSG00000247934	overlapping
chr2	105854959	105855359	diff_peak1805	-1.81652	chr2	105846534	105855240	-	8707	ENST00000596418.1	ENSG00000235522.6	ENSG00000235522	overlapping
chr7	134950182	134950582	diff_peak2674	-1.81568	chr7	134816543	134998153	-	181611	NA	ENSG00000286458.1	ENSG00000286458	containing
chr5	128023093	128023493	diff_peak2395	-1.81384	chr5	128021528	128024298	-	2771	ENST00000501702.7	ENSG00000245937.9	SLC12A2-DT	divergent
chr17	29574482	29574882	diff_peak1219	-1.81373	chr17	29560547	29707090	+	146544	NA	ENSG00000264031.1	ABHD15-AS1	containing
chr4	155352705	155353105	diff_peak2298	-1.81365	chr4	155339969	155360300	+	20332	ENST00000608544.5	ENSG00000250910.8	ENSG00000250910	overlapping
chr8	143926738	143927138	diff_peak2831	-1.8133	chr8	143926784	143926882	-	99	MSTRG.97240.10	MSTRG.97240	NA	overlapping
chr12	124799980	124800380	diff_peak658	-1.81296	chr12	124786783	124808790	+	22008	NA	ENSG00000287242.1	ENSG00000287242	overlapping
chr19	43553344	43553744	diff_peak1576	-1.81271	chr19	43553445	43553527	+	83	ENST00000597119.1	ENSG00000269177.1	ENSG00000269177	nested
chr8	30176950	30177350	diff_peak2723	-1.80982	chr8	30176554	30180888	-	4335	NA	ENSG00000253708.1	ENSG00000253708	nested
chr13	48037595	48037995	diff_peak681	-1.80982	chr13	48037798	48037904	+	107	MSTRG.26320.3	MSTRG.26320	NA	overlapping
chrX	74259539	74259939	diff_peak2985	-1.80717	chrX	74196351	74293574	-	97224	ENST00000603037.2	ENSG00000230590.12	FTX	divergent
chr4	139301381	139301781	diff_peak2291	-1.80683	chr4	139301288	139302415	-	1128	MSTRG.75405.12	MSTRG.75405	NA	overlapping
chr3	123618490	123618890	diff_peak2189	-1.80611	chr3	123585300	123644568	+	59269	NA	ENSG00000239523.7	MYLK-AS1	overlapping
chr11	9845554	9845954	diff_peak380	-1.80606	chr11	9839143	9929263	+	90121	NA	ENSG00000255476.1	ENSG00000255476	nested
chr16	14306380	14306780	diff_peak1019	-1.80598	chr16	14301389	14326761	+	25373	ENST00000634265.2	ENSG00000262454.4	MIR193BHG	same_strand
chr11	43798151	43798551	diff_peak410	-1.80581	chr11	43798320	43798427	+	108	ENST00000529261.5	ENSG00000283341.3	ENSG00000283341	overlapping
chr20	41116153	41116553	diff_peak2006	-1.80374	chr20	41098019	41137085	-	39067	ENST00000669288.1	ENSG00000226648.2	PLCG1-AS1	overlapping
chr2	186656151	186656551	diff_peak1888	-1.80147	chr2	186641339	186695287	-	53949	NA	ENSG00000227227.1	ENSG00000227227	overlapping
chr19	47701463	47701863	diff_peak1598	-1.80024	chr19	47607524	47733098	+	125575	NA	ENSG00000268746.1	ENSG00000268746	overlapping
chr16	3483257	3483657	diff_peak1000	-1.79946	chr16	3458071	3515564	+	57494	NA	ENSG00000263212.2	ENSG00000263212	overlapping
chr16	28835889	28836289	diff_peak1040	-1.79939	chr16	28830612	28837200	-	6589	NA	ENSG00000260570.1	ENSG00000260570	nested
chr14	61721615	61722015	diff_peak755	-1.7974	chr14	61707564	61751099	-	43536	NA	ENSG00000258667.2	HIF1A-AS3	overlapping
chr3	69039431	69039831	diff_peak2165	-1.79643	chr3	69013941	69048888	+	34948	ENST00000482368.2	ENSG00000244513.7	EOGT-DT	overlapping
chr10	125735552	125735952	diff_peak346	-1.79611	chr10	125707416	125749525	-	42110	NA	ENSG00000280561.1	ENSG00000280561	overlapping
chr12	120221518	120221918	diff_peak645	-1.79411	chr12	120218070	120222668	+	4599	NA	ENSG00000286067.1	ENSG00000286067	nested
chr17	20247061	20247461	diff_peak1203	-1.79273	chr17	20185082	20322973	+	137892	NA	ENSG00000263494.1	ENSG00000263494	overlapping
chr10	126990382	126990782	diff_peak348	-1.79255	chr10	126988095	127000640	-	12546	ENST00000627944.1	ENSG00000223528.7	ENSG00000223528	nested
chr13	110503685	110504085	diff_peak702	-1.79143	chr13	110502575	110508179	-	5605	NA	ENSG00000232814.2	COL4A2-AS1	overlapping
chr1	10430311	10430711	diff_peak9	-1.79126	chr1	10429881	10430568	-	688	MSTRG.825.1	MSTRG.825	NA	overlapping
chr9	21548622	21549022	diff_peak2860	-1.79094	chr9	21453802	21559900	-	106099	NA	ENSG00000171889.6	MIR31HG	containing
chr4	56467490	56467890	diff_peak2266	-1.79088	chr4	56466900	56467578	-	679	ENST00000687687.1	ENSG00000289393.1	ENSG00000289393	divergent
chr5	154409446	154409846	diff_peak2438	-1.79011	chr5	154408749	154445813	-	37065	ENST00000652895.1	ENSG00000245275.8	SAP30L-AS1	overlapping
chr2	176579400	176579800	diff_peak1879	-1.79011	chr2	176495255	176655967	+	160713	ENST00000652995.1	ENSG00000224577.3	LINC01117	overlapping
chr14	65093514	65093914	diff_peak770	-1.78509	chr14	65093632	65093870	+	239	ENST00000555898.5	ENSG00000259118.5	ENSG00000259118	overlapping
chr9	116305299	116305699	diff_peak2932	-1.78447	chr9	116288618	116318689	-	30072	NA	ENSG00000244757.1	ENSG00000244757	nested
chr2	62825963	62826363	diff_peak1750	-1.78438	chr2	62826064	62826248	-	185	ENST00000452397.1	ENSG00000226605.1	ENSG00000226605	nested
chr2	27341933	27342333	diff_peak1687	-1.7842	chr2	27335520	27342599	+	7080	NA	ENSG00000234945.8	GTF3C2-AS1	overlapping
chr17	74748776	74749176	diff_peak1372	-1.78162	chr17	74747319	74748912	-	1594	NA	ENSG00000266036.1	SLC9A3R1-AS1	overlapping
chr12	64078851	64079251	diff_peak592	-1.77759	chr12	64038562	64097618	-	59057	NA	ENSG00000255886.1	ENSG00000255886	nested
chr3	146086638	146087038	diff_peak2208	-1.77527	chr3	146064042	146105204	+	41163	NA	ENSG00000243415.2	ENSG00000243415	convergent
chr1	144905780	144906180	diff_peak111	-1.77354	chr1	144641371	144919902	+	278532	NA	ENSG00000224363.2	ENSG00000224363	overlapping
chr6	125248146	125248546	diff_peak2549	-1.77306	chr6	125219962	125302078	-	82117	MSTRG.86072.1	MSTRG.86072	HDDC2	overlapping
chr12	25225489	25225889	diff_peak517	-1.77216	chr12	25225103	25225665	+	563	ENST00000620933.1	ENSG00000275197.1	ENSG00000275197	nested
chr6	157110298	157110698	diff_peak2565	-1.77126	chr6	157107727	157119706	-	11980	NA	ENSG00000233044.1	ENSG00000233044	nested
chr9	129177693	129178338	diff_peak2939	-1.76917	chr9	129176326	129214066	+	37741	ENST00000675308.1	ENSG00000204055.5	IER5L-AS1	overlapping
chr16	24804905	24805305	diff_peak1032	-1.76896	chr16	24803451	24819739	-	16289	NA	ENSG00000261669.1	ENSG00000261669	overlapping
chr2	32377526	32377926	diff_peak1692	-1.76851	chr2	32377631	32377679	-	49	ENST00000455572.1	ENSG00000230046.1	BIRC6-AS1	nested
chr16	13935199	13935599	diff_peak1016	-1.76847	chr16	13930677	13935610	-	4934	ENST00000575137.1	ENSG00000262732.1	ENSG00000262732	nested
chr2	62996479	62996879	diff_peak1754	-1.76845	chr2	62957326	63047656	-	90331	ENST00000650490.1	ENSG00000231609.7	EHBP1-AS1	overlapping
chr6	116060221	116060621	diff_peak2545	-1.76831	chr6	115901795	116100705	-	198911	NA	ENSG00000289376.1	ENSG00000289376	containing
chr2	113334051	113334451	diff_peak1818	-1.76657	chr2	113325024	113367205	+	42182	ENST00000691381.1	ENSG00000234997.3	ENSG00000234997	divergent
chr16	67562482	67562882	diff_peak1083	-1.76499	chr16	67549214	67563958	-	14745	NA	ENSG00000261386.2	ENSG00000261386	convergent
chr3	75214419	75214819	diff_peak2168	-1.76469	chr3	75214510	75214555	+	46	ENST00000666034.1	ENSG00000287398.1	ENSG00000287398	overlapping
chr2	216211810	216212210	diff_peak1914	-1.76417	chr2	216211404	216213519	+	2116	ENST00000623250.1	ENSG00000279348.1	ENSG00000279348	same_strand
chr9	4299615	4300015	diff_peak2832	-1.7611	chr9	4299390	4306046	+	6657	NA	ENSG00000228322.1	GLIS3-AS2	overlapping
chr1	930057	930457	diff_peak2	-1.76005	chr1	930203	930336	+	134	MSTRG.298.11	MSTRG.298	NA	overlapping
chr17	2336147	2336547	diff_peak1154	-1.75867	chr17	2336512	2336747	+	236	ENST00000685396.1	ENSG00000289388.1	ENSG00000289388	overlapping
chr14	61635883	61636283	diff_peak751	-1.75811	chr14	61570405	61654786	+	84382	ENST00000556569.5	ENSG00000232774.8	ENSG00000232774	nested
chr1	116390670	116391070	diff_peak98	-1.75796	chr1	116378437	116418607	-	40171	ENST00000675607.1	ENSG00000203865.12	ATP1A1-AS1	containing
chr19	6361439	6361839	diff_peak1474	-1.75624	chr19	6343761	6362149	-	18389	NA	ENSG00000269802.1	ENSG00000269802	overlapping
chr10	75021844	75022244	diff_peak313	-1.75597	chr10	75003055	75025174	-	22120	NA	ENSG00000234149.1	ENSG00000234149	nested
chr15	67396659	67397059	diff_peak890	-1.75589	chr15	67290636	67421455	-	130820	ENST00000669759.1	ENSG00000259673.6	IQCH-AS1	nested
chrX	19013666	19014066	diff_peak2959	-1.75464	chrX	18984291	19057115	+	72825	ENST00000655807.1	ENSG00000286724.1	ENSG00000286724	overlapping
chr12	114682687	114683087	diff_peak640	-1.75303	chr12	114682941	114683136	+	196	ENST00000653540.1	ENSG00000257817.2	TBX3-AS1	overlapping
chr15	55915143	55915543	diff_peak854	-1.75219	chr15	55902750	55966546	-	63797	MSTRG.32536.12	MSTRG.32536	NEDD4	overlapping
chr4	154178768	154179168	diff_peak2297	-1.75204	chr4	154142122	154298819	+	156698	ENST00000624941.3	ENSG00000280241.4	ENSG00000280241	overlapping
chr19	27797603	27798003	diff_peak1506	-1.75056	chr19	27793452	27800391	+	6940	ENST00000592404.6	ENSG00000267575.8	ENSG00000267575	overlapping
chr11	76766284	76766684	diff_peak470	-1.74556	chr11	76759916	76768223	-	8308	ENST00000533437.1	ENSG00000254632.2	ENSG00000254632	divergent
chr8	32735524	32735924	diff_peak2725	-1.74525	chr8	32721764	32743253	+	21490	MSTRG.94159.37	MSTRG.94159	NRG1	overlapping
chr10	127018526	127018926	diff_peak349	-1.74469	chr10	127018588	127018657	-	70	ENST00000599979.5	ENSG00000223528.7	ENSG00000223528	nested
chr1	156643781	156644181	diff_peak149	-1.74272	chr1	156641666	156644887	-	3222	ENST00000605886.1	ENSG00000272405.1	ENSG00000272405	overlapping
chr5	69235218	69235618	diff_peak2360	-1.742	chr5	69235394	69235453	+	60	MSTRG.78216.4	MSTRG.78216	NA	overlapping
chr3	182610543	182610943	diff_peak2227	-1.7416	chr3	182588093	182617810	-	29718	NA	ENSG00000287941.1	ENSG00000287941	overlapping
chr19	42485261	42485661	diff_peak1573	-1.74096	chr19	42485096	42485473	+	378	ENST00000596116.1	ENSG00000213904.10	LIPE-AS1	divergent
chr1	156642517	156642917	diff_peak148	-1.73816	chr1	156641666	156644887	-	3222	ENST00000605886.1	ENSG00000272405.1	ENSG00000272405	overlapping
chr5	168291966	168292366	diff_peak2446	-1.73739	chr5	168229658	168293186	-	63529	MSTRG.81329.7	MSTRG.81329	CTB-178M22.2	overlapping
chr5	96742561	96742961	diff_peak2383	-1.73699	chr5	96741079	96742698	-	1620	NA	ENSG00000249180.1	ENSG00000249180	nested
chr22	46104752	46105152	diff_peak2100	-1.73581	chr22	46053869	46106023	+	52155	ENST00000381051.6	ENSG00000197182.15	MIRLET7BHG	same_strand
chrX	46574032	46574432	diff_peak2967	-1.73482	chrX	46545519	46598723	+	53205	MSTRG.103064.5	MSTRG.103064	ZNF674-AS1	overlapping
chr16	4874779	4875179	diff_peak1003	-1.7347	chr16	4874978	4875434	+	457	MSTRG.35553.8	MSTRG.35553	NA	overlapping
chr7	76990140	76990540	diff_peak2617	-1.73419	chr7	76990269	76990369	+	101	ENST00000579700.1	ENSG00000265479.7	DTX2P1-UPK3BP1-PMS2P11	containing
chr17	80383578	80383978	diff_peak1401	-1.7333	chr17	80351828	80415118	-	63291	ENST00000575034.5	ENSG00000263069.6	RNF213-AS1	overlapping
chr8	38424383	38424783	diff_peak2731	-1.73296	chr8	38421889	38426096	+	4208	NA	ENSG00000255201.1	ENSG00000255201	overlapping
chr1	116388536	116388936	diff_peak95	-1.73286	chr1	116378437	116418607	-	40171	ENST00000675607.1	ENSG00000203865.12	ATP1A1-AS1	containing
chr17	38298315	38298715	diff_peak1255	-1.73173	chr17	38298469	38298626	+	158	MSTRG.41752.4	MSTRG.41752	NA	overlapping
chr20	10049480	10049880	diff_peak1942	-1.73142	chr20	10006381	10368823	-	362443	NA	ENSG00000227906.9	SNAP25-AS1	overlapping
chr19	40090083	40090483	diff_peak1562	-1.72967	chr19	40090166	40090235	-	70	ENST00000595508.1	ENSG00000269749.1	ENSG00000269749	overlapping
chr10	63902792	63903192	diff_peak309	-1.72885	chr10	63664664	63990568	+	325905	ENST00000444770.1	ENSG00000228566.2	ENSG00000228566	same_strand
chr10	49451289	49451689	diff_peak303	-1.72689	chr10	49419277	49472903	+	53627	NA	ENSG00000235939.1	ENSG00000235939	overlapping
chr11	66275613	66276013	diff_peak447	-1.72656	chr11	66269832	66278525	-	8694	NA	ENSG00000245156.1	ENSG00000245156	overlapping
chr15	100895743	100896143	diff_peak970	-1.72634	chr15	100892859	100896066	-	3208	ENST00000560351.2	ENSG00000259583.4	ALDH1A3-AS1	overlapping
chr11	58611431	58611831	diff_peak416	-1.72521	chr11	58611119	58612642	-	1524	ENST00000601906.2	ENSG00000269570.2	ENSG00000269570	nested
chr5	14359263	14359663	diff_peak2317	-1.72492	chr5	14356886	14359285	-	2400	NA	ENSG00000287581.1	ENSG00000287581	nested
chr7	130910924	130911324	diff_peak2660	-1.72419	chr7	130853720	130928649	+	74930	ENST00000447430.1	ENSG00000233559.2	LINC00513	overlapping
chr1	201829061	201829461	diff_peak191	-1.72148	chr1	201820455	201829085	-	8631	ENST00000421159.1	ENSG00000231871.5	IPO9-AS1	overlapping
chr1	39572283	39572683	diff_peak54	-1.71741	chr1	39572455	39572552	+	98	ENST00000650144.1	ENSG00000228060.3	PABPC4-AS1	nested
chr12	52305210	52305899	diff_peak547	-1.71665	chr12	52298856	52306287	-	7432	NA	ENSG00000287051.1	ENSG00000287051	overlapping
chr3	152459105	152459505	diff_peak2217	-1.71653	chr3	152457759	152496813	-	39055	NA	ENSG00000243305.1	ENSG00000243305	overlapping
chr17	56832942	56833342	diff_peak1335	-1.71649	chr17	56791936	56833920	-	41985	MSTRG.43321.4	MSTRG.43321	C17orf67	overlapping
chr1	228246385	228246785	diff_peak220	-1.71478	chr1	228238241	228276045	-	37805	ENST00000664490.1	ENSG00000269934.3	ENSG00000269934	nested
chr1	16996253	16996653	diff_peak20	-1.71369	chr1	16978926	17005091	+	26166	NA	ENSG00000226526.1	ENSG00000226526	overlapping
chr19	44657636	44658036	diff_peak1578	-1.71368	chr19	44609756	44718771	-	109016	MSTRG.50928.1	MSTRG.50928	CEACAM16-AS1	overlapping
chr17	247003	247403	diff_peak1144	-1.71365	chr17	247111	247285	-	175	MSTRG.39160.9	MSTRG.39160	NA	overlapping
chr9	21543673	21544073	diff_peak2856	-1.71359	chr9	21453802	21559900	-	106099	NA	ENSG00000171889.6	MIR31HG	containing
chr1	23071082	23071482	diff_peak29	-1.71344	chr1	23020147	23088058	-	67912	NA	ENSG00000240553.1	ENSG00000240553	overlapping
chr2	119245583	119245983	diff_peak1822	-1.71293	chr2	119244422	119246881	-	2460	ENST00000454260.1	ENSG00000229867.2	STEAP3-AS1	nested
chr5	132347381	132347781	diff_peak2399	-1.71183	chr5	132311285	132369916	-	58632	ENST00000621103.4	ENSG00000233006.8	MIR3936HG	overlapping
chr5	37381452	37381852	diff_peak2331	-1.7112	chr5	37381603	37381685	+	83	MSTRG.77342.7	MSTRG.77342	NA	overlapping
chr17	31884261	31884661	diff_peak1236	-1.71087	chr17	31873926	31886666	+	12741	NA	ENSG00000263990.1	ENSG00000263990	overlapping
chr22	30246568	30246968	diff_peak2074	-1.71081	chr22	30246205	30246998	+	794	ENST00000608354.1	ENSG00000268812.3	LIF-AS2	overlapping
chr9	15506405	15506805	diff_peak2838	-1.70988	chr9	15506561	15506637	-	77	MSTRG.97810.11	MSTRG.97810	NA	overlapping
chr13	113841647	113842047	diff_peak706	-1.70892	chr13	113839084	113845744	+	6661	ENST00000458001.2	ENSG00000233695.2	GAS6-AS1	overlapping
chr8	42271961	42272361	diff_peak2738	-1.70891	chr8	42271370	42274289	+	2920	MSTRG.94557.11	MSTRG.94557	IKBKB	overlapping
chr19	10333203	10333603	diff_peak1481	-1.70773	chr19	10333436	10336248	+	2813	ENST00000612689.1	ENSG00000274425.1	ENSG00000274425	overlapping
chr9	95074704	95075104	diff_peak2911	-1.70732	chr9	95044531	95087202	+	42672	MSTRG.99883.28	MSTRG.99883	AOPEP	overlapping
chr5	76693200	76693600	diff_peak2365	-1.70666	chr5	76691439	76716215	-	24777	NA	ENSG00000225407.3	ENSG00000225407	overlapping
chr11	43328643	43329043	diff_peak406	-1.70594	chr11	43328748	43329338	-	591	ENST00000526220.1	ENSG00000254907.1	ENSG00000254907	overlapping
chr5	78415374	78415774	diff_peak2366	-1.70579	chr5	78388882	78476894	+	88013	MSTRG.78646.7	MSTRG.78646	SCAMP1	overlapping
chr1	227016791	227017191	diff_peak214	-1.7054	chr1	227016927	227017050	-	124	MSTRG.8950.9	MSTRG.8950	NA	overlapping
chr20	50574298	50574698	diff_peak2012	-1.70521	chr20	50570975	50575013	-	4039	ENST00000431019.1	ENSG00000232043.1	ENSG00000232043	nested
chr4	55896624	55897024	diff_peak2265	-1.70485	chr4	55889743	55903177	-	13435	NA	ENSG00000286599.1	ENSG00000286599	nested
chr15	61873162	61873562	diff_peak865	-1.7046	chr15	61834682	61935738	+	101057	NA	ENSG00000259564.2	ENSG00000259564	overlapping
chr3	146081584	146081984	diff_peak2207	-1.70431	chr3	146064042	146105204	+	41163	NA	ENSG00000243415.2	ENSG00000243415	convergent
chr17	63267632	63268032	diff_peak1350	-1.70351	chr17	63193930	63339053	-	145124	NA	ENSG00000233635.2	ENSG00000233635	nested
chr6	10411784	10412184	diff_peak2475	-1.70265	chr6	10409340	10416446	+	7107	NA	ENSG00000229950.1	TFAP2A-AS1	overlapping
chr4	15054591	15054991	diff_peak2253	-1.70227	chr4	15004942	15427914	-	422973	NA	ENSG00000249252.5	C1QTNF7-AS1	overlapping
chr12	56171554	56171954	diff_peak580	-1.70012	chr12	56162359	56190284	-	27926	NA	ENSG00000258199.1	ENSG00000258199	containing
chr12	54403477	54403877	diff_peak565	-1.69653	chr12	54353661	54497688	+	144028	NA	ENSG00000258137.6	ENSG00000258137	containing
chr2	177264350	177264750	diff_peak1881	-1.6946	chr2	177264359	177264721	+	363	ENST00000428541.1	ENSG00000222043.2	ENSG00000222043	overlapping
chr5	157048923	157049323	diff_peak2440	-1.69455	chr5	157049038	157049145	-	108	MSTRG.81100.7	MSTRG.81100	NA	overlapping
chr22	20986337	20986737	diff_peak2066	-1.69357	chr22	20979462	20998121	+	18660	NA	ENSG00000285314.1	ENSG00000285314	overlapping
chr22	46081852	46082252	diff_peak2095	-1.69356	chr22	46053869	46106023	+	52155	ENST00000381051.6	ENSG00000197182.15	MIRLET7BHG	same_strand
chr16	88734238	88734638	diff_peak1131	-1.69156	chr16	88731180	88739188	+	8009	ENST00000440406.2	ENSG00000224888.4	ENSG00000224888	nested
chr11	6618666	6619066	diff_peak377	-1.69152	chr11	6618790	6618855	+	66	ENST00000545572.1	ENSG00000255680.1	ENSG00000255680	overlapping
chr5	177496273	177496673	diff_peak2455	-1.68921	chr5	177494995	177503647	+	8653	NA	ENSG00000248996.1	PDLIM7-AS1	overlapping
chr9	134772562	134772962	diff_peak2949	-1.68871	chr9	134770651	134772674	-	2024	ENST00000666389.1	ENSG00000286502.1	ENSG00000286502	nested
chr1	116396507	116396907	diff_peak99	-1.68826	chr1	116396629	116399314	-	2686	ENST00000493908.2	ENSG00000203865.12	ATP1A1-AS1	overlapping
chr15	80948033	80948433	diff_peak917	-1.68507	chr15	80896190	80948867	-	52678	NA	ENSG00000259546.1	ENSG00000259546	overlapping
chr16	68927527	68927927	diff_peak1087	-1.68307	chr16	68927547	68927753	-	207	ENST00000562790.1	ENSG00000260999.1	ENSG00000260999	nested
chr3	64198709	64199109	diff_peak2160	-1.68034	chr3	64198709	64200965	+	2257	ENST00000473434.1	ENSG00000226017.2	PRICKLE2-AS3	nested
chr2	105093351	105093751	diff_peak1803	-1.67721	chr2	105092368	105102968	-	10601	ENST00000669390.1	ENSG00000231851.6	MRPS9-AS1	overlapping
chr11	72018183	72018583	diff_peak462	-1.67413	chr11	72014291	72020910	+	6620	NA	ENSG00000251143.1	ENSG00000251143	nested
chr7	192840	193240	diff_peak2574	-1.6712	chr7	182935	194180	-	11246	NA	ENSG00000240093.1	ENSG00000240093	overlapping
chr12	7115632	7116032	diff_peak511	-1.67109	chr12	7115386	7118677	+	3292	ENST00000541775.5	ENSG00000205885.8	C1RL-AS1	overlapping
chr17	80386622	80387022	diff_peak1402	-1.66972	chr17	80351828	80415118	-	63291	ENST00000575034.5	ENSG00000263069.6	RNF213-AS1	overlapping
chr14	61695562	61695962	diff_peak753	-1.66901	chr14	61695707	61695892	-	186	ENST00000557544.2	ENSG00000258777.2	HIF1A-AS1	overlapping
chr15	30770820	30771220	diff_peak822	-1.66892	chr15	30767858	30772993	+	5136	ENST00000602616.6	ENSG00000187951.11	ENSG00000187951	nested
chr6	158817919	158818319	diff_peak2568	-1.66775	chr6	158817979	158818105	+	127	ENST00000451712.2	ENSG00000233893.2	EZR-AS1	overlapping
chr14	99550130	99550530	diff_peak800	-1.66689	chr14	99528064	99572975	-	44912	MSTRG.30581.8	MSTRG.30581	CCDC85C	overlapping
chr10	91222628	91223028	diff_peak319	-1.66658	chr10	91222689	91222983	+	295	MSTRG.13011.1	MSTRG.13011	NA	overlapping
chr10	5740134	5740534	diff_peak274	-1.6661	chr10	5712174	5744067	-	31894	NA	ENSG00000226647.2	ENSG00000226647	nested
chr1	24514205	24514605	diff_peak33	-1.6654	chr1	24496254	24535400	-	39147	NA	ENSG00000286061.1	RCAN3AS	overlapping
chr7	55181233	55181633	diff_peak2605	-1.66358	chr7	55179750	55182477	-	2728	ENST00000442411.1	ENSG00000224057.1	EGFR-AS1	nested
chrX	45763690	45764090	diff_peak2966	-1.66348	chrX	45745210	45770274	-	25065	NA	ENSG00000270069.2	MIR222HG	overlapping
chr3	25739472	25739872	diff_peak2138	-1.65944	chr3	25719024	25751180	-	32157	MSTRG.66942.6	MSTRG.66942	NGLY1	overlapping
chr15	32625002	32625792	diff_peak825	-1.65928	chr15	32624106	32625380	-	1275	ENST00000647892.1	ENSG00000285948.1	ENSG00000285948	overlapping
chr15	101048353	101048753	diff_peak973	-1.65922	chr15	101043716	101049456	-	5741	NA	ENSG00000259376.1	ENSG00000259376	nested
chr17	80369410	80369810	diff_peak1398	-1.65873	chr17	80369514	80369671	+	158	MSTRG.45154.18	MSTRG.45154	NA	overlapping
chr2	42570274	42570674	diff_peak1706	-1.65598	chr2	42570437	42570504	+	68	MSTRG.54020.11	MSTRG.54020	NA	overlapping
chr1	116390157	116390557	diff_peak97	-1.65587	chr1	116378437	116418607	-	40171	ENST00000675607.1	ENSG00000203865.12	ATP1A1-AS1	containing
chr15	51498700	51499100	diff_peak844	-1.6544	chr15	51498768	51498833	+	66	ENST00000561007.1	ENSG00000259678.1	ENSG00000259678	overlapping
chr16	72788496	72788896	diff_peak1106	-1.65173	chr16	72787163	72791624	+	4462	ENST00000563328.4	ENSG00000259768.7	ENSG00000259768	overlapping
chr3	48847248	48847648	diff_peak2153	-1.65173	chr3	48847572	48848025	+	454	ENST00000435419.1	ENSG00000224424.8	PRKAR2A-AS1	overlapping
chr6	31280511	31280911	diff_peak2516	-1.65137	chr6	31268926	31355806	-	86881	MSTRG.83548.11	MSTRG.83548	HLA-B	overlapping
chr2	158662834	158663234	diff_peak1847	-1.6512	chr2	158658337	158735002	-	76666	NA	ENSG00000204380.4	PKP4-AS1	overlapping
chr10	88990846	88991246	diff_peak316	-1.64942	chr10	88990045	88994249	-	4205	ENST00000651408.1	ENSG00000286116.1	ENSG00000286116	overlapping
chr3	4979513	4979913	diff_peak2110	-1.64882	chr3	4979795	4979961	-	167	ENST00000615178.4	ENSG00000235831.7	BHLHE40-AS1	overlapping
chr11	125595707	125596107	diff_peak496	-1.64385	chr11	125594068	125599489	+	5422	MSTRG.19432.8	MSTRG.19432	STT3A	overlapping
chr18	736657	737057	diff_peak1418	-1.64327	chr18	735746	737459	+	1714	ENST00000583314.1	ENSG00000266171.1	ENSG00000266171	nested
chr17	29613806	29614206	diff_peak1222	-1.64267	chr17	29560547	29707090	+	146544	NA	ENSG00000264031.1	ABHD15-AS1	containing
chr7	100351530	100351930	diff_peak2633	-1.64212	chr7	100336104	100352489	+	16386	ENST00000470714.5	ENSG00000272752.6	STAG3L5P-PVRIG2P-PILRB	overlapping
chr1	204410258	204410658	diff_peak194	-1.64047	chr1	204377850	204435846	+	57997	NA	ENSG00000226330.1	PPP1R15B-AS1	overlapping
chr8	128027846	128028246	diff_peak2811	-1.63656	chr8	127975936	128101256	+	125321	ENST00000692433.1	ENSG00000249859.13	PVT1	overlapping
chr3	149657727	149658127	diff_peak2214	-1.63514	chr3	149656999	149657915	+	917	ENST00000663001.1	ENSG00000241313.3	WWTR1-AS1	overlapping
chr16	88732226	88732896	diff_peak1130	-1.63448	chr16	88731180	88739188	+	8009	ENST00000440406.2	ENSG00000224888.4	ENSG00000224888	nested
chr6	80065891	80066291	diff_peak2535	-1.63377	chr6	80046715	80083686	-	36972	ENST00000670267.1	ENSG00000288071.1	ENSG00000288071	convergent
chr10	47971044	47971444	diff_peak301	-1.63375	chr10	47896962	47991888	-	94927	MSTRG.11527.1	MSTRG.11527	ENSG00000276850	overlapping
chr5	83553195	83553595	diff_peak2372	-1.63348	chr5	83531352	83562314	-	30963	ENST00000512090.1	ENSG00000249835.2	VCAN-AS1	overlapping
chr11	65427470	65427870	diff_peak439	-1.63301	chr11	65422774	65445540	+	22767	NA	ENSG00000245532.10	NEAT1	same_strand
chr3	149656687	149657087	diff_peak2213	-1.63276	chr3	149656999	149657322	+	324	ENST00000663001.1	ENSG00000241313.3	WWTR1-AS1	overlapping
chr14	100353524	100353924	diff_peak802	-1.6325	chr14	100353791	100354061	+	271	ENST00000557226.1	ENSG00000258666.1	ENSG00000258666	overlapping
chr20	10222028	10222428	diff_peak1943	-1.62526	chr20	10006381	10368823	-	362443	NA	ENSG00000227906.9	SNAP25-AS1	overlapping
chr10	52454472	52454872	diff_peak304	-1.62445	chr10	52448562	52455306	-	6745	MSTRG.11678.1	MSTRG.11678	LNCAROD	overlapping
chr15	66322569	66322969	diff_peak883	-1.62438	chr15	66314914	66331703	-	16790	NA	ENSG00000260773.1	ENSG00000260773	overlapping
chr2	55296148	55296548	diff_peak1724	-1.62381	chr2	55282350	55314446	+	32097	ENST00000625718.2	ENSG00000240401.9	ENSG00000240401	containing
chr13	110503088	110503488	diff_peak701	-1.62258	chr13	110502575	110508179	-	5605	NA	ENSG00000232814.2	COL4A2-AS1	overlapping
chr9	21552697	21553097	diff_peak2864	-1.62181	chr9	21453802	21559900	-	106099	NA	ENSG00000171889.6	MIR31HG	containing
chr17	7576706	7577106	diff_peak1165	-1.61986	chr17	7572826	7582024	+	9199	NA	ENSG00000264772.6	ENSG00000264772	overlapping
chr19	58571933	58572333	diff_peak1654	-1.61893	chr19	58571858	58571955	+	98	ENST00000600534.1	ENSG00000267858.7	MZF1-AS1	containing
chr5	16679801	16680201	diff_peak2325	-1.6188	chr5	16615926	16681905	+	65980	NA	ENSG00000246214.2	RETREG1-AS1	overlapping
chr9	21527484	21527884	diff_peak2849	-1.61806	chr9	21453802	21559900	-	106099	NA	ENSG00000171889.6	MIR31HG	containing
chr1	64158927	64159327	diff_peak67	-1.61788	chr1	64094379	64171342	-	76964	NA	ENSG00000223949.8	ROR1-AS1	nested
chr6	7541860	7542260	diff_peak2472	-1.61648	chr6	7540445	7543081	-	2637	NA	ENSG00000261189.2	ENSG00000261189	divergent
chr19	47491909	47492309	diff_peak1593	-1.61621	chr19	47484282	47496382	+	12101	ENST00000593284.5	ENSG00000268061.5	NAPA-AS1	overlapping
chr17	63388488	63388888	diff_peak1351	-1.61299	chr17	63381231	63414312	-	33082	ENST00000431604.1	ENSG00000226797.2	ENSG00000226797	nested
chr1	33328784	33329184	diff_peak46	-1.61129	chr1	33325628	33333654	+	8027	ENST00000628643.2	ENSG00000225313.5	ENSG00000225313	nested
chr4	7043399	7043799	diff_peak2246	-1.60857	chr4	7030554	7046231	-	15678	NA	ENSG00000245748.1	ENSG00000245748	overlapping
chr14	64425872	64426272	diff_peak762	-1.60783	chr14	64422935	64448557	-	25623	NA	ENSG00000258824.2	ENSG00000258824	overlapping
chr22	46084422	46084822	diff_peak2096	-1.60701	chr22	46053869	46106023	+	52155	ENST00000381051.6	ENSG00000197182.15	MIRLET7BHG	same_strand
chr2	174585419	174585819	diff_peak1877	-1.60634	chr2	174575227	174587726	+	12500	NA	ENSG00000237798.1	ENSG00000237798	nested
chr4	87975585	87975985	diff_peak2276	-1.60546	chr4	87974385	87975862	-	1478	ENST00000662475.1	ENSG00000286618.1	ENSG00000286618	containing
chr15	43765289	43765689	diff_peak832	-1.60537	chr15	43761116	43796089	+	34974	MSTRG.32003.1	MSTRG.32003	SERF2	overlapping
chr15	55360455	55360855	diff_peak851	-1.60526	chr15	55359539	55360944	-	1406	ENST00000565113.5	ENSG00000261771.5	DNAAF4-CCPG1	containing
chr7	47413766	47414166	diff_peak2604	-1.6052	chr7	47411230	47413999	-	2770	MSTRG.89125.10	MSTRG.89125	TNS3	overlapping
chr19	8444893	8445293	diff_peak1479	-1.60336	chr19	8444570	8445597	-	1028	ENST00000623944.1	ENSG00000279827.1	ENSG00000279827	overlapping
chr10	73911313	73911713	diff_peak312	-1.60138	chr10	73909969	73912095	-	2127	ENST00000409178.5	ENSG00000222047.9	C10orf55	containing
chr8	61710569	61710969	diff_peak2757	-1.59975	chr8	61661370	61714640	-	53271	MSTRG.95002.29	MSTRG.95002	ASPH	overlapping
chr7	100356595	100356995	diff_peak2636	-1.59915	chr7	100356750	100356883	+	134	ENST00000310771.8	ENSG00000272752.6	STAG3L5P-PVRIG2P-PILRB	containing
chr17	245096	245496	diff_peak1143	-1.59854	chr17	219612	306681	-	87070	MSTRG.39160.9	MSTRG.39160	RPH3AL	overlapping
chr6	125219900	125220300	diff_peak2548	-1.59685	chr6	125219962	125220152	-	191	MSTRG.86072.1	MSTRG.86072	NA	overlapping
chr7	116248915	116249315	diff_peak2647	-1.59623	chr7	116237929	116327896	-	89968	NA	ENSG00000243243.5	ENSG00000243243	nested
chr17	80382808	80383208	diff_peak1400	-1.5954	chr17	80351828	80415118	-	63291	ENST00000575034.5	ENSG00000263069.6	RNF213-AS1	overlapping
chr22	46084835	46085235	diff_peak2097	-1.59422	chr22	46085205	46085247	+	43	ENST00000687637.1	ENSG00000197182.15	MIRLET7BHG	same_strand
chr22	27998836	27999236	diff_peak2071	-1.59328	chr22	27997411	27998838	+	1428	ENST00000424161.6	ENSG00000235954.8	TTC28-AS1	overlapping
chr16	11885014	11885414	diff_peak1012	-1.59271	chr16	11851649	11895611	+	43963	NA	ENSG00000263307.1	RSL1D1-DT	containing
chr2	38862081	38862481	diff_peak1704	-1.59201	chr2	38861720	38863133	+	1414	NA	ENSG00000225284.1	ENSG00000225284	nested
chr4	443769	444169	diff_peak2237	-1.58898	chr4	437463	474167	-	36705	MSTRG.72219.8	MSTRG.72219	ZNF721	overlapping
chr8	61680814	61681214	diff_peak2751	-1.58895	chr8	61680968	61681036	-	69	MSTRG.95002.29	MSTRG.95002	NA	overlapping
chr2	159389268	159389668	diff_peak1849	-1.58865	chr2	159386367	159404632	+	18266	ENST00000420020.5	ENSG00000223642.7	ENSG00000223642	overlapping
chr2	127330245	127330645	diff_peak1829	-1.58686	chr2	127294212	127362839	+	68628	ENST00000655875.1	ENSG00000286145.2	ENSG00000286145	overlapping
chr6	34696461	34696861	diff_peak2521	-1.58481	chr6	34696317	34696722	+	406	ENST00000606971.5	ENSG00000272288.7	ILRUN-AS1	overlapping
chr20	34749979	34750379	diff_peak1990	-1.58464	chr20	34741401	34807447	+	66047	NA	ENSG00000286803.1	ENSG00000286803	nested
chr17	44210023	44210423	diff_peak1274	-1.5833	chr17	44198537	44216565	+	18029	NA	ENSG00000267394.2	ATXN7L3-AS1	overlapping
chr7	95594889	95595289	diff_peak2623	-1.58246	chr7	95545191	95608271	+	63081	ENST00000667350.1	ENSG00000231170.7	PDK4-AS1	containing
chr17	47922889	47923289	diff_peak1291	-1.58109	chr17	47897330	47941389	-	44060	ENST00000585280.5	ENSG00000234494.8	SP2-AS1	overlapping
chr7	131108502	131108902	diff_peak2665	-1.58043	chr7	131107720	131108803	-	1084	ENST00000451786.5	ENSG00000231721.7	LINC-PINT	overlapping
chr16	31182331	31182731	diff_peak1054	-1.57911	chr16	31182511	31182839	-	329	ENST00000564743.1	ENSG00000260304.1	ENSG00000260304	nested
chr2	105893120	105893520	diff_peak1806	-1.57911	chr2	105874509	105962384	-	87876	ENST00000652190.1	ENSG00000234162.3	ENSG00000234162	overlapping
chr15	61922431	61922831	diff_peak869	-1.57905	chr15	61834682	61935738	+	101057	NA	ENSG00000259564.2	ENSG00000259564	overlapping
chr7	74688943	74689343	diff_peak2613	-1.5788	chr7	74688864	74689271	-	408	ENST00000450426.7	ENSG00000232729.8	GTF2I-AS1	nested
chr11	72014224	72014624	diff_peak461	-1.57859	chr11	72014291	72016887	+	2597	ENST00000502284.1	ENSG00000251143.1	ENSG00000251143	nested
chr3	17160644	17161044	diff_peak2129	-1.57653	chr3	17141015	17205165	+	64151	NA	ENSG00000285731.1	ENSG00000285731	overlapping
chr5	134225747	134226147	diff_peak2407	-1.57604	chr5	134205614	134371043	-	165430	ENST00000520515.5	ENSG00000273345.5	ENSG00000273345	containing
chr2	219489336	219489736	diff_peak1916	-1.57032	chr2	219482073	219516877	-	34805	NA	ENSG00000227432.1	ASIC4-AS1	containing
chr4	2898172	2898572	diff_peak2239	-1.57009	chr4	2898508	2898531	+	24	MSTRG.72380.22	MSTRG.72380	NA	overlapping
chr2	42169221	42169621	diff_peak1705	-1.56997	chr2	42169446	42169665	-	220	ENST00000458490.1	ENSG00000224875.2	EML4-AS1	nested
chr10	91162848	91163248	diff_peak317	-1.56584	chr10	91162905	91163081	+	177	MSTRG.13011.1	MSTRG.13011	NA	overlapping
chr16	8963076	8963476	diff_peak1005	-1.56566	chr16	8962706	8966990	+	4285	NA	ENSG00000260979.1	USP7-AS1	overlapping
chr12	52185247	52185647	diff_peak544	-1.5644	chr12	52164115	52223800	+	59686	ENST00000640420.1	ENSG00000258279.4	LINC00592	containing
chrX	18058679	18059079	diff_peak2958	-1.5642	chrX	17970197	18104644	-	134448	NA	ENSG00000225882.1	LINC01456	same_strand
chr9	21519428	21519828	diff_peak2843	-1.56418	chr9	21453802	21559900	-	106099	NA	ENSG00000171889.6	MIR31HG	containing
chr17	82251162	82251562	diff_peak1410	-1.56396	chr17	82249067	82251844	+	2778	ENST00000624920.1	ENSG00000280407.3	ENSG00000280407	overlapping
chr10	3155456	3155856	diff_peak254	-1.56369	chr10	3141632	3164249	+	22618	ENST00000601046.5	ENSG00000237399.7	PITRM1-AS1	overlapping
chr1	147279930	147280330	diff_peak120	-1.5629	chr1	147280026	147280191	+	166	ENST00000650785.1	ENSG00000237188.5	ENSG00000237188	overlapping
chr9	33166862	33167262	diff_peak2870	-1.5599	chr9	33166948	33167046	+	99	ENST00000654325.1	ENSG00000233554.6	B4GALT1-AS1	overlapping
chr15	90984548	90984948	diff_peak951	-1.55972	chr15	90980753	90985155	+	4403	ENST00000654370.1	ENSG00000258725.2	PRC1-AS1	nested
chr2	173197884	173198284	diff_peak1870	-1.55734	chr2	173197712	173198824	-	1113	ENST00000423106.2	ENSG00000238133.6	MAP3K20-AS1	overlapping
chr12	56109707	56110107	diff_peak574	-1.55627	chr12	56104614	56113905	-	9292	NA	ENSG00000257553.1	ENSG00000257553	nested
chr17	18184037	18184437	diff_peak1195	-1.55614	chr17	18172625	18184667	-	12043	ENST00000577847.1	ENSG00000266677.1	ENSG00000266677	overlapping
chr12	52180512	52180912	diff_peak543	-1.55535	chr12	52164115	52223800	+	59686	ENST00000640420.1	ENSG00000258279.4	LINC00592	containing
chr19	7520021	7520421	diff_peak1477	-1.55473	chr19	7519916	7520054	-	139	ENST00000602083.1	ENSG00000269371.1	ENSG00000269371	nested
chr3	15797593	15797993	diff_peak2128	-1.55467	chr3	15797971	15798184	-	214	MSTRG.66733.17	MSTRG.66733	NA	overlapping
chr18	22949489	22949889	diff_peak1430	-1.55321	chr18	22949618	22949713	+	96	MSTRG.46080.1	MSTRG.46080	NA	overlapping
chr10	46467315	46467715	diff_peak297	-1.55259	chr10	46375752	46537864	+	162113	NA	ENSG00000285402.1	ENSG00000285402	overlapping
chr3	9363011	9363411	diff_peak2115	-1.55209	chr3	9362840	9363029	-	190	ENST00000491930.2	ENSG00000254485.5	ENSG00000254485	nested
chr8	17804241	17804641	diff_peak2702	-1.55188	chr8	17803943	17804448	-	506	MSTRG.93556.1	MSTRG.93556	NA	overlapping
chr15	89281818	89282218	diff_peak939	-1.55122	chr15	89244008	89317261	+	73254	MSTRG.34385.13	MSTRG.34385	FANCI	overlapping
chr2	127318040	127318440	diff_peak1827	-1.5501	chr2	127294212	127362839	+	68628	ENST00000655875.1	ENSG00000286145.2	ENSG00000286145	overlapping
chr1	151612202	151612602	diff_peak137	-1.54754	chr1	151612038	151612399	-	362	ENST00000504583.2	ENSG00000250734.2	ENSG00000250734	nested
chr17	45221873	45222273	diff_peak1282	-1.54594	chr17	45220268	45222222	-	1955	ENST00000591365.1	ENSG00000267121.6	FMNL1-DT	containing
chrX	47583299	47583699	diff_peak2969	-1.54439	chrX	47575128	47628742	-	53615	NA	ENSG00000283743.2	ENSG00000283743	overlapping
chr10	5742080	5742480	diff_peak275	-1.5442	chr10	5712174	5744067	-	31894	NA	ENSG00000226647.2	ENSG00000226647	nested
chr14	65102244	65102644	diff_peak771	-1.5431	chr14	65102304	65102695	-	392	MSTRG.29297.19	MSTRG.29297	NA	overlapping
chr9	95081390	95081790	diff_peak2913	-1.54259	chr9	95044531	95087202	+	42672	MSTRG.99883.28	MSTRG.99883	AOPEP	overlapping
chr2	73845014	73845414	diff_peak1782	-1.5423	chr2	73834422	73856965	-	22544	NA	ENSG00000286244.1	ENSG00000286244	nested
chr13	44575823	44576223	diff_peak674	-1.53945	chr13	44575893	44576270	+	378	ENST00000616360.1	ENSG00000278156.2	TSC22D1-AS1	overlapping
chr11	1244414	1244814	diff_peak364	-1.53836	chr11	1242261	1249676	-	7416	NA	ENSG00000255177.2	MUC5B-AS1	nested
chr16	88741400	88741800	diff_peak1133	-1.5371	chr16	88736800	88741425	+	4626	ENST00000567968.2	ENSG00000224888.4	ENSG00000224888	nested
chr19	55662365	55662765	diff_peak1642	-1.53658	chr19	55661901	55662382	-	482	ENST00000589456.1	ENSG00000267523.1	ENSG00000267523	nested
chr19	32353889	32354289	diff_peak1511	-1.53601	chr19	32347534	32373086	-	25553	MSTRG.49540.1	MSTRG.49540	ZNF507	overlapping
chr3	114326871	114327271	diff_peak2179	-1.53562	chr3	114314501	114329714	-	15214	ENST00000570269.2	ENSG00000259976.3	ENSG00000259976	nested
chr2	75651986	75652386	diff_peak1787	-1.53529	chr2	75652154	75652260	+	107	MSTRG.55379.6	MSTRG.55379	NA	overlapping
chr6	11193470	11193870	diff_peak2479	-1.53323	chr6	11173452	11259099	+	85648	NA	ENSG00000247925.2	ENSG00000247925	containing
chr11	65427044	65427444	diff_peak438	-1.53141	chr11	65422774	65445540	+	22767	NA	ENSG00000245532.10	NEAT1	same_strand
chr12	123987859	123988259	diff_peak654	-1.53001	chr12	123988043	123988138	+	96	ENST00000618862.2	ENSG00000274874.2	ENSG00000274874	overlapping
chr5	96741241	96741641	diff_peak2382	-1.52983	chr5	96741079	96741347	-	269	ENST00000502568.1	ENSG00000249180.1	ENSG00000249180	nested
chr19	40075174	40075574	diff_peak1561	-1.52914	chr19	40048757	40090925	-	42169	NA	ENSG00000269749.1	ENSG00000269749	overlapping
chr17	29583328	29583728	diff_peak1221	-1.52871	chr17	29560547	29707090	+	146544	NA	ENSG00000264031.1	ABHD15-AS1	containing
chr17	28381289	28381689	diff_peak1206	-1.52833	chr17	28381203	28381697	+	495	ENST00000591482.1	ENSG00000258924.4	ENSG00000258924	containing
chr7	74690835	74691235	diff_peak2614	-1.52799	chr7	74688864	74727886	-	39023	ENST00000669011.1	ENSG00000232729.8	GTF2I-AS1	nested
chr3	120001906	120002306	diff_peak2186	-1.52721	chr3	119969044	120068204	-	99161	NA	ENSG00000288662.1	ENSG00000288662	nested
chr4	155368499	155368899	diff_peak2299	-1.52546	chr4	155357107	155368841	+	11735	ENST00000618537.4	ENSG00000250910.8	ENSG00000250910	overlapping
chr19	47500454	47500854	diff_peak1595	-1.52502	chr19	47484282	47501597	+	17316	NA	ENSG00000268061.5	NAPA-AS1	overlapping
chr2	174571648	174572048	diff_peak1876	-1.52473	chr2	174547141	174774827	+	227687	ENST00000442996.1	ENSG00000236449.2	ENSG00000236449	containing
chr2	3558562	3558962	diff_peak1659	-1.52462	chr2	3558439	3558998	+	560	ENST00000426725.2	ENSG00000234171.4	RNASEH1-DT	divergent
chr18	58536538	58536938	diff_peak1440	-1.52405	chr18	58535415	58538552	+	3138	NA	ENSG00000267257.1	ENSG00000267257	nested
chr19	13153354	13153754	diff_peak1486	-1.52375	chr19	13153071	13153712	-	642	ENST00000586483.1	ENSG00000267598.1	ENSG00000267598	nested
chr4	39080953	39081353	diff_peak2257	-1.52289	chr4	39066974	39182258	-	115285	NA	ENSG00000249207.2	ENSG00000249207	overlapping
chr21	8440572	8440972	diff_peak2036	-1.52287	chr21	8380643	8454792	+	74150	NA	ENSG00000280441.3	ENSG00000280441	overlapping
chr7	130192538	130192938	diff_peak2658	-1.52249	chr7	130173718	130205361	+	31644	NA	ENSG00000240571.1	ENSG00000240571	overlapping
chr1	35742972	35743372	diff_peak50	-1.52238	chr1	35739389	35743576	+	4188	NA	ENSG00000232335.1	ENSG00000232335	nested
chr11	721454	721854	diff_peak359	-1.52167	chr11	708564	727047	-	18484	NA	ENSG00000269915.1	ENSG00000269915	overlapping
chr4	76738691	76739091	diff_peak2269	-1.52123	chr4	76708853	76802411	-	93559	ENST00000666924.1	ENSG00000233860.2	SHROOM3-AS1	containing
chrX	129910908	129911308	diff_peak2995	-1.52057	chrX	129907309	129933801	-	26493	ENST00000660217.1	ENSG00000235189.2	ENSG00000235189	overlapping
chrX	74280080	74280480	diff_peak2987	-1.52003	chrX	74278126	74280494	-	2369	ENST00000660224.1	ENSG00000230590.12	FTX	divergent
chr11	32098274	32098674	diff_peak396	-1.51943	chr11	32097143	32105091	-	7949	NA	ENSG00000255252.3	ENSG00000255252	nested
chr14	64522187	64522587	diff_peak769	-1.51934	chr14	64513952	64539621	-	25670	ENST00000648003.1	ENSG00000259116.2	HSPA2-AS1	overlapping
chr15	88253174	88253574	diff_peak932	-1.5193	chr15	88252730	88253478	+	749	ENST00000569588.1	ENSG00000260305.1	NTRK3-AS1	overlapping
chr3	146088418	146088818	diff_peak2209	-1.51922	chr3	146064042	146105204	+	41163	NA	ENSG00000243415.2	ENSG00000243415	convergent
chr20	57710411	57710811	diff_peak2017	-1.51859	chr20	57710156	57712780	+	2625	ENST00000614771.2	ENSG00000278709.2	NKILA	overlapping
chr20	10673674	10674074	diff_peak1952	-1.51847	chr20	10672695	10910124	+	237430	ENST00000667822.1	ENSG00000270792.6	ENSG00000270792	overlapping
chr22	41178435	41178835	diff_peak2085	-1.51073	chr22	41169190	41183144	-	13955	NA	ENSG00000232754.1	ENSG00000232754	overlapping
chr10	3165111	3165511	diff_peak255	-1.50498	chr10	3141632	3167972	+	26341	NA	ENSG00000237399.7	PITRM1-AS1	overlapping
chr1	112694404	112694804	diff_peak90	-1.50487	chr1	112693688	112696621	-	2934	NA	ENSG00000225075.1	ENSG00000225075	overlapping
chr14	90292551	90292951	diff_peak794	-1.50369	chr14	90292370	90294942	+	2573	ENST00000654072.1	ENSG00000287437.1	ENSG00000287437	nested
chr20	10622529	10622929	diff_peak1950	-1.50346	chr20	10560720	10634430	+	73711	MSTRG.60607.4	MSTRG.60607	SLX4IP	overlapping
chr15	83056220	83056620	diff_peak923	-1.50317	chr15	83012661	83061845	+	49185	NA	ENSG00000260608.1	ENSG00000260608	containing
chr15	32615671	32616071	diff_peak823	-1.50244	chr15	32615553	32667024	+	51472	MSTRG.31466.7	MSTRG.31466	ARHGAP11A-SCG5	overlapping
chr17	72123888	72124288	diff_peak1362	-1.50225	chr17	72090459	72141780	-	51322	ENST00000414600.1	ENSG00000234899.11	SOX9-AS1	containing
chr19	35019150	35019550	diff_peak1518	-1.50009	chr19	35014961	35025335	-	10375	NA	ENSG00000271032.1	ENSG00000271032	overlapping
chr17	35823904	35824304	diff_peak1250	-1.49835	chr17	35816717	35830293	-	13577	NA	ENSG00000270871.1	ENSG00000270871	nested
chr15	61883991	61884391	diff_peak867	-1.49785	chr15	61834682	61935738	+	101057	NA	ENSG00000259564.2	ENSG00000259564	overlapping
chr9	21549306	21549706	diff_peak2861	-1.49695	chr9	21453802	21559900	-	106099	NA	ENSG00000171889.6	MIR31HG	containing
chr2	127504701	127505101	diff_peak1833	-1.49676	chr2	127455394	127514623	+	59230	NA	ENSG00000231731.7	ENSG00000231731	nested
chr17	68515335	68515735	diff_peak1359	-1.49665	chr17	68515394	68515576	+	183	ENST00000590353.1	ENSG00000267009.6	ENSG00000267009	overlapping
chr12	56181603	56182003	diff_peak582	-1.49583	chr12	56162359	56190284	-	27926	NA	ENSG00000258199.1	ENSG00000258199	containing
chr14	61727377	61727777	diff_peak757	-1.49568	chr14	61707564	61751099	-	43536	NA	ENSG00000258667.2	HIF1A-AS3	overlapping
chr8	17802455	17802855	diff_peak2701	-1.49437	chr8	17801345	17861069	+	59725	NA	ENSG00000253944.1	MTUS1-DT	divergent
chr19	47680278	47680678	diff_peak1597	-1.49406	chr19	47607524	47733098	+	125575	NA	ENSG00000268746.1	ENSG00000268746	overlapping
chr7	100355014	100356002	diff_peak2635	-1.49379	chr7	100355143	100355240	+	98	ENST00000310771.8	ENSG00000272752.6	STAG3L5P-PVRIG2P-PILRB	containing
chrX	74253919	74254319	diff_peak2981	-1.49041	chrX	74196351	74293574	-	97224	ENST00000603037.2	ENSG00000230590.12	FTX	divergent
chr19	16076493	16077257	diff_peak1492	-1.4897	chr19	16074293	16077395	-	3103	ENST00000624324.1	ENSG00000279198.1	ENSG00000279198	overlapping
chr1	23751269	23751669	diff_peak32	-1.4897	chr1	23706901	23778283	-	71383	ENST00000655402.1	ENSG00000236810.7	ELOA-AS1	containing
chr17	59197464	59197864	diff_peak1341	-1.48934	chr17	59197544	59197603	+	60	MSTRG.43477.10	MSTRG.43477	NA	overlapping
chr8	61692952	61693352	diff_peak2754	-1.48845	chr8	61661370	61714640	-	53271	MSTRG.95002.29	MSTRG.95002	ASPH	overlapping
chr1	147178148	147178548	diff_peak116	-1.48825	chr1	147172755	147286393	+	113639	ENST00000651151.1	ENSG00000237188.5	ENSG00000237188	overlapping
chr6	10412969	10413369	diff_peak2476	-1.48789	chr6	10409340	10416446	+	7107	NA	ENSG00000229950.1	TFAP2A-AS1	overlapping
chr10	5014428	5014828	diff_peak264	-1.48629	chr10	5005440	5018031	-	12592	MSTRG.9988.8	MSTRG.9988	AKR1C2	overlapping
chr15	99129769	99130169	diff_peak966	-1.4857	chr15	99128832	99130389	-	1558	ENST00000566974.1	ENSG00000261054.1	ENSG00000261054	nested
chr15	98891235	98891635	diff_peak962	-1.48565	chr15	98880659	98893535	-	12877	NA	ENSG00000259621.1	ENSG00000259621	nested
chr9	137064066	137064466	diff_peak2955	-1.48474	chr9	137063535	137064141	+	607	ENST00000456356.2	ENSG00000231864.2	ENSG00000231864	nested
chr14	61726565	61726965	diff_peak756	-1.48373	chr14	61707564	61751099	-	43536	NA	ENSG00000258667.2	HIF1A-AS3	overlapping
chr11	19234751	19235151	diff_peak387	-1.48305	chr11	19196775	19281426	+	84652	NA	ENSG00000255308.1	CSRP3-AS1	containing
chr15	39588408	39588808	diff_peak829	-1.48217	chr15	39588357	39588882	-	526	ENST00000616754.1	ENSG00000278621.1	THBS1-AS1	overlapping
chr2	55334688	55335088	diff_peak1729	-1.48169	chr2	55331634	55340094	+	8461	ENST00000670067.1	ENSG00000240401.9	ENSG00000240401	overlapping
chr1	33333981	33334381	diff_peak47	-1.48127	chr1	33307348	33349245	+	41898	NA	ENSG00000225313.5	ENSG00000225313	nested
chr5	177971927	177972327	diff_peak2457	-1.48059	chr5	177939622	177983054	+	43433	NA	ENSG00000250101.1	ENSG00000250101	convergent
chr19	1989909	1990309	diff_peak1460	-1.48049	chr19	1989401	1990203	+	803	ENST00000587498.1	ENSG00000267283.1	ENSG00000267283	overlapping
chr1	231537030	231537430	diff_peak230	-1.48022	chr1	231537213	231537327	+	115	MSTRG.9177.12	MSTRG.9177	NA	overlapping
chr7	134891413	134891813	diff_peak2672	-1.48017	chr7	134816543	134998153	-	181611	NA	ENSG00000286458.1	ENSG00000286458	containing
chr3	114497337	114497737	diff_peak2180	-1.47762	chr3	114445521	114519141	+	73621	ENST00000628886.1	ENSG00000242290.2	ZBTB20-AS5	nested
chr4	2954318	2954718	diff_peak2244	-1.47723	chr4	2934882	2961738	+	26857	NA	ENSG00000249673.8	NOP14-AS1	overlapping
chr12	79934714	79935114	diff_peak602	-1.4762	chr12	79934901	79935658	+	758	ENST00000552885.2	ENSG00000257557.2	PPP1R12A-AS1	overlapping
chr21	37188327	37188727	diff_peak2051	-1.473	chr21	37187666	37188643	-	978	ENST00000424733.1	ENSG00000228677.1	TTC3-AS1	nested
chr6	41546442	41546842	diff_peak2523	-1.46984	chr6	41452889	41548621	-	95733	NA	ENSG00000234753.6	FOXP4-AS1	divergent
chr15	25355824	25356224	diff_peak816	-1.46936	chr15	25193313	25420336	+	227024	ENST00000656420.1	ENSG00000224078.15	SNHG14	overlapping
chr12	112962562	112962962	diff_peak632	-1.46794	chr12	112907628	113017751	-	110124	NA	ENSG00000257452.1	ENSG00000257452	overlapping
chr9	34016904	34017304	diff_peak2871	-1.46712	chr9	34017050	34017189	-	140	MSTRG.98349.29	MSTRG.98349	NA	overlapping
chr11	203775	204175	diff_peak356	-1.46652	chr11	203623	204070	+	448	ENST00000526963.1	ENSG00000254559.1	ENSG00000254559	nested
chr22	41833084	41833484	diff_peak2087	-1.46497	chr22	41831215	41833980	-	2766	ENST00000333487.2	ENSG00000184068.2	SREBF2-AS1	overlapping
chr6	41089436	41089836	diff_peak2522	-1.46395	chr6	41080624	41101056	-	20433	NA	ENSG00000287678.1	ENSG00000287678	nested
chr5	131744474	131744874	diff_peak2398	-1.46363	chr5	131744564	131744690	-	127	MSTRG.79838.29	MSTRG.79838	NA	overlapping
chr20	326782	327182	diff_peak1932	-1.46337	chr20	316860	348490	-	31631	NA	ENSG00000225377.6	NRSN2-AS1	divergent
chr12	105348394	105348794	diff_peak620	-1.4633	chr12	105348602	105348626	+	25	MSTRG.23990.5	MSTRG.23990	NA	overlapping
chr8	127810925	127811325	diff_peak2805	-1.46155	chr8	127795409	127820382	+	24974	ENST00000656168.1	ENSG00000249859.13	PVT1	same_strand
chr19	47492782	47493182	diff_peak1594	-1.46029	chr19	47484282	47496382	+	12101	ENST00000593284.5	ENSG00000268061.5	NAPA-AS1	overlapping
chr10	5016350	5016750	diff_peak265	-1.45935	chr10	5005440	5018031	-	12592	MSTRG.9988.8	MSTRG.9988	AKR1C2	overlapping
chr6	30705446	30705846	diff_peak2510	-1.4593	chr6	30703067	30713184	+	10118	NA	ENSG00000224328.1	MDC1-AS1	nested
chr12	122980987	122981387	diff_peak651	-1.45836	chr12	122978753	122981879	+	3127	ENST00000540866.2	ENSG00000256028.2	ENSG00000256028	overlapping
chr15	66318366	66318766	diff_peak882	-1.45698	chr15	66314914	66331703	-	16790	NA	ENSG00000260773.1	ENSG00000260773	overlapping
chr9	96565278	96565678	diff_peak2917	-1.45605	chr9	96565393	96565455	-	63	MSTRG.100002.13	MSTRG.100002	NA	overlapping
chr16	54286484	54286884	diff_peak1066	-1.45449	chr16	54285604	54289568	+	3965	NA	ENSG00000283689.1	ENSG00000283689	overlapping
chr12	124400434	124400834	diff_peak657	-1.45409	chr12	124396146	124400673	-	4528	MSTRG.25118.20	MSTRG.25118	NCOR2	overlapping
chr9	87498860	87499260	diff_peak2899	-1.45345	chr9	87498970	87499139	+	170	MSTRG.99594.5	MSTRG.99594	NA	overlapping
chr2	190880757	190881157	diff_peak1899	-1.4527	chr2	190880797	190881568	-	772	ENST00000413911.1	ENSG00000235852.1	ENSG00000235852	overlapping
chr22	41172406	41172806	diff_peak2084	-1.45076	chr22	41169190	41183144	-	13955	NA	ENSG00000232754.1	ENSG00000232754	overlapping
chr3	156810116	156810516	diff_peak2218	-1.44981	chr3	156747343	156817013	-	69671	ENST00000664482.1	ENSG00000240875.6	LINC00886	divergent
chr19	49854380	49854780	diff_peak1615	-1.449	chr19	49852887	49854967	-	2081	NA	ENSG00000268047.1	ENSG00000268047	nested
chr17	40140519	40140919	diff_peak1260	-1.44801	chr17	40131218	40140649	-	9432	MSTRG.41963.1	MSTRG.41963	CASC3	overlapping
chr2	174335925	174336325	diff_peak1873	-1.44775	chr2	174334438	174337566	-	3129	ENST00000624790.1	ENSG00000280414.1	ENSG00000280414	overlapping
chr11	74311290	74311690	diff_peak468	-1.44638	chr11	74311362	74311449	+	88	ENST00000502071.2	ENSG00000246211.2	P4HA3-AS1	overlapping
chr3	37175911	37176311	diff_peak2143	-1.44561	chr3	37176060	37176360	-	301	MSTRG.67236.20	MSTRG.67236	NA	overlapping
chr9	137613442	137613842	diff_peak2957	-1.44548	chr9	137613679	137613769	+	91	ENST00000636318.1	ENSG00000283411.1	ENSG00000283411	overlapping
chr7	134933058	134933458	diff_peak2673	-1.4436	chr7	134816543	134998153	-	181611	NA	ENSG00000286458.1	ENSG00000286458	containing
chr11	1246963	1247363	diff_peak365	-1.43984	chr11	1242261	1249676	-	7416	NA	ENSG00000255177.2	MUC5B-AS1	nested
chr15	61929444	61929844	diff_peak870	-1.43679	chr15	61834682	61935738	+	101057	NA	ENSG00000259564.2	ENSG00000259564	overlapping
chr18	8706424	8706824	diff_peak1427	-1.43557	chr18	8695856	8707699	-	11844	NA	ENSG00000265962.2	GACAT2	overlapping
chr18	57731551	57731951	diff_peak1437	-1.43497	chr18	57729537	57731754	+	2218	ENST00000652880.1	ENSG00000267787.7	ENSG00000267787	nested
chr17	44215487	44215887	diff_peak1276	-1.43472	chr17	44198537	44216565	+	18029	NA	ENSG00000267394.2	ATXN7L3-AS1	overlapping
chr15	83207251	83207651	diff_peak925	-1.43409	chr15	83179182	83439445	+	260264	NA	ENSG00000259986.1	ENSG00000259986	overlapping
chr2	173216986	173217386	diff_peak1871	-1.43371	chr2	173166730	173271620	-	104891	ENST00000422703.5	ENSG00000238133.6	MAP3K20-AS1	overlapping
chr8	61664435	61664835	diff_peak2745	-1.43317	chr8	61661370	61714640	-	53271	MSTRG.95002.29	MSTRG.95002	ASPH	overlapping
chr5	16681151	16681551	diff_peak2326	-1.43309	chr5	16680496	16681905	+	1410	ENST00000653650.1	ENSG00000246214.2	RETREG1-AS1	overlapping
chr1	35359058	35359458	diff_peak48	-1.43242	chr1	35358822	35359168	-	347	ENST00000432683.1	ENSG00000227409.1	ZMYM4-AS1	overlapping
chr3	42637575	42637975	diff_peak2147	-1.43122	chr3	42601963	42654388	-	52426	NA	ENSG00000230084.7	ZBTB47-AS1	overlapping
chr15	44402787	44403187	diff_peak834	-1.4312	chr15	44402685	44402939	-	255	ENST00000558047.1	ENSG00000259595.1	CTDSPL2-DT	overlapping
chr6	10410019	10410419	diff_peak2474	-1.42965	chr6	10409340	10416446	+	7107	NA	ENSG00000229950.1	TFAP2A-AS1	overlapping
chr16	57816034	57816434	diff_peak1070	-1.42852	chr16	57810637	57816946	+	6310	ENST00000335616.3	ENSG00000187185.4	ENSG00000187185	nested
chr15	63693855	63694255	diff_peak879	-1.42783	chr15	63675146	63713758	+	38613	NA	ENSG00000259589.2	ENSG00000259589	nested
chr20	10284541	10285276	diff_peak1945	-1.42706	chr20	10006381	10368823	-	362443	NA	ENSG00000227906.9	SNAP25-AS1	overlapping
chr17	48600453	48600853	diff_peak1298	-1.42329	chr17	48595958	48602332	+	6375	ENST00000481995.5	ENSG00000233101.10	HOXB-AS3	nested
chr9	21529007	21529407	diff_peak2850	-1.42176	chr9	21453802	21559900	-	106099	NA	ENSG00000171889.6	MIR31HG	containing
chr20	35479850	35480250	diff_peak1995	-1.42079	chr20	35476203	35490985	-	14783	NA	ENSG00000230155.7	CEP250-AS1	overlapping
chr17	81031157	81031557	diff_peak1404	-1.42043	chr17	81029130	81033398	-	4269	ENST00000577066.2	ENSG00000226137.5	BAIAP2-DT	divergent
chr16	28834979	28835379	diff_peak1039	-1.42039	chr16	28830612	28837200	-	6589	NA	ENSG00000260570.1	ENSG00000260570	nested
chr3	183806830	183807230	diff_peak2228	-1.4195	chr3	183806457	183808112	-	1656	ENST00000425008.3	ENSG00000233885.7	YEATS2-AS1	nested
chr11	34051605	34052005	diff_peak399	-1.41838	chr11	34049967	34052132	-	2166	NA	ENSG00000286626.1	ENSG00000286626	overlapping
chr14	71588836	71589236	diff_peak782	-1.41754	chr14	71586269	71589291	-	3023	ENST00000647653.1	ENSG00000285612.1	ENSG00000285612	overlapping
chr19	45765729	45766129	diff_peak1583	-1.41359	chr19	45764785	45765964	+	1180	ENST00000559756.1	ENSG00000259605.3	ENSG00000259605	nested
chr14	32149797	32150197	diff_peak725	-1.41145	chr14	32149176	32158008	-	8833	NA	ENSG00000285608.1	ENSG00000285608	nested
chr2	27053456	27053856	diff_peak1685	-1.41011	chr2	27053618	27054276	-	659	ENST00000607407.1	ENSG00000272056.1	ENSG00000272056	nested
chr6	75313292	75313692	diff_peak2531	-1.40997	chr6	75312368	75315164	+	2797	ENST00000657244.1	ENSG00000225793.4	TMEM30A-DT	overlapping
chr7	131082447	131082847	diff_peak2664	-1.40728	chr7	130791264	131107928	-	316665	ENST00000642963.1	ENSG00000285106.2	ENSG00000285106	divergent
chr9	83975312	83975712	diff_peak2896	-1.40718	chr9	83972233	83975777	+	3545	NA	ENSG00000235298.1	ENSG00000235298	containing
chr8	22614153	22614553	diff_peak2712	-1.40466	chr8	22613908	22616657	-	2750	ENST00000521025.1	ENSG00000253200.1	ENSG00000253200	nested
chr5	149329518	149329918	diff_peak2431	-1.40391	chr5	149324220	149345333	-	21114	NA	ENSG00000285736.1	ENSG00000285736	overlapping
chr11	43680755	43681155	diff_peak408	-1.40147	chr11	43578889	43840030	+	261142	NA	ENSG00000283341.3	ENSG00000283341	same_strand
chr1	145281019	145281419	diff_peak112	-1.39581	chr1	145281116	145281462	+	347	ENST00000618589.1	ENSG00000276216.1	ENSG00000276216	convergent
chr1	204411252	204411652	diff_peak195	-1.39526	chr1	204411380	204412418	+	1039	ENST00000686928.1	ENSG00000288934.1	ENSG00000288934	overlapping
chr13	43968966	43969366	diff_peak673	-1.39124	chr13	43921572	44028526	+	106955	ENST00000629019.2	ENSG00000233725.7	NRAD1	nested
chr1	119140405	119140805	diff_peak104	-1.39082	chr1	119140391	119140793	+	403	ENST00000667138.1	ENSG00000231365.7	WARS2-AS1	overlapping
chr17	44214701	44215101	diff_peak1275	-1.38964	chr17	44198537	44216565	+	18029	NA	ENSG00000267394.2	ATXN7L3-AS1	overlapping
chr2	27337112	27337512	diff_peak1686	-1.38925	chr2	27335520	27337664	+	2145	ENST00000655380.1	ENSG00000234945.8	GTF3C2-AS1	containing
chr12	68686852	68687252	diff_peak596	-1.38924	chr12	68686737	68686859	-	123	ENST00000500695.2	ENSG00000247363.3	NUP107-DT	divergent
chr12	46372400	46372800	diff_peak533	-1.38812	chr12	46371463	46373778	+	2316	NA	ENSG00000258096.1	SLC38A2-AS1	overlapping
chr12	110445318	110445718	diff_peak627	-1.38575	chr12	110445452	110445548	-	97	ENST00000550231.1	ENSG00000258210.1	ENSG00000258210	overlapping
chr12	47249260	47249660	diff_peak537	-1.3856	chr12	47248124	47249285	+	1162	ENST00000547777.1	ENSG00000258181.1	ENSG00000258181	same_strand
chr1	147272035	147272435	diff_peak119	-1.38557	chr1	147272171	147272281	+	111	ENST00000650785.1	ENSG00000237188.5	ENSG00000237188	overlapping
chr16	70315853	70316253	diff_peak1094	-1.38541	chr16	70315442	70316142	-	701	ENST00000666089.1	ENSG00000261777.6	DDX19A-DT	overlapping
chr1	1708823	1709223	diff_peak5	-1.38472	chr1	1708794	1708952	-	159	ENST00000598846.1	ENSG00000268575.1	ENSG00000268575	overlapping
chr17	80361464	80361864	diff_peak1396	-1.38437	chr17	80359608	80362208	-	2601	ENST00000667202.1	ENSG00000263069.6	RNF213-AS1	overlapping
chr1	179882518	179882918	diff_peak181	-1.38345	chr1	179881607	179882595	-	989	ENST00000610272.1	ENSG00000272906.1	ENSG00000272906	overlapping
chr19	38206547	38206947	diff_peak1553	-1.38297	chr19	38201941	38216569	+	14629	MSTRG.50086.14	MSTRG.50086	SIPA1L3	overlapping
chr10	94607164	94607564	diff_peak325	-1.38284	chr10	94577439	94611238	+	33800	NA	ENSG00000244332.1	ENSG00000244332	overlapping
chr20	11918289	11918689	diff_peak1953	-1.38217	chr20	11918314	11918677	-	364	ENST00000439529.1	ENSG00000236526.1	BTBD3-AS1	nested
chr10	99956563	99956963	diff_peak328	-1.38134	chr10	99956482	99956591	+	110	ENST00000434409.2	ENSG00000227695.6	DNMBP-AS1	nested
chr20	35477775	35478175	diff_peak1994	-1.37869	chr20	35477826	35477945	-	120	ENST00000416260.1	ENSG00000230155.7	CEP250-AS1	nested
chr12	79690066	79690466	diff_peak601	-1.37868	chr12	79690144	79690396	+	253	ENST00000551995.1	ENSG00000258048.1	PPP1R12A-AS2	overlapping
chr16	3137038	3137438	diff_peak989	-1.37642	chr16	3100696	3143734	-	43039	NA	ENSG00000263072.9	ZNF213-AS1	nested
chr7	131016664	131017064	diff_peak2662	-1.37634	chr7	130944162	131052555	-	108394	MSTRG.92046.17	MSTRG.92046	ENSG00000285106	overlapping
chr2	111491467	111491867	diff_peak1814	-1.37564	chr2	111491272	111491662	+	391	ENST00000455309.2	ENSG00000240350.3	SOCAR	overlapping
chr11	94188303	94188703	diff_peak480	-1.37441	chr11	94185439	94279573	+	94135	ENST00000655054.1	ENSG00000250519.7	ENSG00000250519	same_strand
chr4	76740068	76740468	diff_peak2270	-1.3738	chr4	76708853	76802411	-	93559	ENST00000666924.1	ENSG00000233860.2	SHROOM3-AS1	containing
chr5	72107447	72107847	diff_peak2362	-1.37187	chr5	72095855	72108000	-	12146	ENST00000649991.1	ENSG00000285804.2	ENSG00000285804	overlapping
chr17	80360435	80360835	diff_peak1395	-1.36936	chr17	80359608	80362208	-	2601	ENST00000667202.1	ENSG00000263069.6	RNF213-AS1	overlapping
chr6	32972516	32972916	diff_peak2518	-1.36896	chr6	32972065	32972853	-	789	NA	ENSG00000263756.1	ENSG00000263756	nested
chr12	114683710	114684110	diff_peak641	-1.36869	chr12	114682292	114767988	+	85697	ENST00000660721.1	ENSG00000257817.2	TBX3-AS1	overlapping
chr9	21544486	21544886	diff_peak2857	-1.36799	chr9	21453802	21559900	-	106099	NA	ENSG00000171889.6	MIR31HG	containing
chr17	48600979	48601379	diff_peak1299	-1.3646	chr17	48595958	48602332	+	6375	ENST00000481995.5	ENSG00000233101.10	HOXB-AS3	nested
chr17	20257301	20257701	diff_peak1204	-1.36268	chr17	20185082	20322973	+	137892	NA	ENSG00000263494.1	ENSG00000263494	overlapping
chr7	130890420	130890820	diff_peak2659	-1.36264	chr7	130853720	130928649	+	74930	ENST00000447430.1	ENSG00000233559.2	LINC00513	overlapping
chr6	89674070	89674470	diff_peak2538	-1.36157	chr6	89673469	89675783	+	2315	NA	ENSG00000228124.1	MDN1-AS1	nested
chr20	41098106	41098506	diff_peak2004	-1.36015	chr20	41098019	41098824	-	806	ENST00000669288.1	ENSG00000226648.2	PLCG1-AS1	overlapping
chr1	35739295	35739695	diff_peak49	-1.3583	chr1	35739389	35739513	+	125	ENST00000373226.2	ENSG00000232335.1	ENSG00000232335	nested
chr9	21555911	21556311	diff_peak2866	-1.35797	chr9	21453802	21559900	-	106099	NA	ENSG00000171889.6	MIR31HG	containing
chr16	1451493	1451893	diff_peak978	-1.35722	chr16	1451760	1451942	+	183	ENST00000563610.1	ENSG00000260051.1	ENSG00000260051	overlapping
chr12	56300063	56300463	diff_peak584	-1.35464	chr12	56300076	56300187	+	112	ENST00000549565.3	ENSG00000257303.3	CNPY2-AS1	overlapping
chr11	90282773	90283173	diff_peak478	-1.35383	chr11	90251204	90915048	+	663845	ENST00000649150.1	ENSG00000261645.7	DISC1FP1	divergent
chr18	73332342	73332742	diff_peak1449	-1.3517	chr18	73332135	73332581	+	447	ENST00000660490.1	ENSG00000261780.3	LINC02582	overlapping
chr2	86612035	86612435	diff_peak1793	-1.35058	chr2	86562070	86617349	+	55280	ENST00000597638.1	ENSG00000228363.2	CHMP3-AS1	overlapping
chr14	73896216	73896616	diff_peak785	-1.34744	chr14	73896164	73896568	-	405	ENST00000554009.1	ENSG00000258891.1	ENSG00000258891	nested
chr10	47973958	47974358	diff_peak302	-1.3452	chr10	47896962	47991888	-	94927	MSTRG.11527.1	MSTRG.11527	ENSG00000276850	overlapping
chr17	47974957	47975357	diff_peak1295	-1.34246	chr17	47975159	47975337	+	179	ENST00000641877.1	ENSG00000263798.2	ENSG00000263798	overlapping
chr20	35271549	35271949	diff_peak1993	-1.33672	chr20	35268623	35278152	-	9530	MSTRG.61470.10	MSTRG.61470	MMP24OS	overlapping
chr15	90983821	90984221	diff_peak950	-1.33669	chr15	90980753	90985155	+	4403	ENST00000654370.1	ENSG00000258725.2	PRC1-AS1	nested
chr2	166311453	166311853	diff_peak1856	-1.33642	chr2	165957188	166390771	+	433584	NA	ENSG00000236107.10	SCN1A-AS1	overlapping
chr15	42515058	42515458	diff_peak830	-1.3364	chr15	42515123	42515192	-	70	ENST00000649053.1	ENSG00000261684.2	ENSG00000261684	overlapping
chr4	39096628	39097028	diff_peak2259	-1.33526	chr4	39066974	39182258	-	115285	NA	ENSG00000249207.2	ENSG00000249207	overlapping
chr3	106699030	106699430	diff_peak2174	-1.33461	chr3	106449775	107240671	-	790897	NA	ENSG00000242759.8	LINC00882	overlapping
chr6	158312090	158312490	diff_peak2566	-1.33422	chr6	158282841	158428379	+	145539	NA	ENSG00000274023.1	ENSG00000274023	overlapping
chr22	41209583	41209983	diff_peak2086	-1.33177	chr22	41207592	41209951	-	2360	ENST00000658453.1	ENSG00000235513.2	L3MBTL2-AS1	nested
chr16	70355307	70355707	diff_peak1096	-1.32745	chr16	70349085	70372166	-	23082	NA	ENSG00000285710.1	ENSG00000285710	overlapping
chr20	41099909	41100309	diff_peak2005	-1.32574	chr20	41098019	41137085	-	39067	ENST00000669288.1	ENSG00000226648.2	PLCG1-AS1	overlapping
chr11	122776895	122777295	diff_peak492	-1.32546	chr11	122751147	122851617	-	100471	NA	ENSG00000285909.1	ENSG00000285909	containing
chr8	61678607	61679007	diff_peak2750	-1.32333	chr8	61661370	61714640	-	53271	MSTRG.95002.29	MSTRG.95002	ASPH	overlapping
chr17	81922686	81923086	diff_peak1408	-1.32164	chr17	81922899	81923232	+	334	ENST00000580897.1	ENSG00000264769.1	ENSG00000264769	nested
chr16	67542376	67542776	diff_peak1082	-1.32116	chr16	67542123	67542963	-	841	NA	ENSG00000259945.1	ENSG00000259945	nested
chr16	28832118	28832518	diff_peak1036	-1.31964	chr16	28830612	28837200	-	6589	NA	ENSG00000260570.1	ENSG00000260570	nested
chr16	28833045	28833445	diff_peak1037	-1.31929	chr16	28830612	28837200	-	6589	NA	ENSG00000260570.1	ENSG00000260570	nested
chr15	89575896	89576296	diff_peak944	-1.31883	chr15	89518523	89591956	+	73434	NA	ENSG00000259713.1	ENSG00000259713	overlapping
chr2	239114977	239115377	diff_peak1928	-1.31853	chr2	239114858	239116212	+	1355	ENST00000656551.1	ENSG00000286307.1	ENSG00000286307	nested
chr6	158313630	158314325	diff_peak2567	-1.31702	chr6	158282841	158428379	+	145539	NA	ENSG00000274023.1	ENSG00000274023	overlapping
chr5	139042458	139042858	diff_peak2417	-1.31629	chr5	139012647	139051203	+	38557	NA	ENSG00000249593.6	ENSG00000249593	nested
chr19	52322976	52323376	diff_peak1629	-1.31545	chr19	52300693	52345229	-	44537	NA	ENSG00000269535.1	ENSG00000269535	overlapping
chr2	203328331	203328731	diff_peak1905	-1.31295	chr2	203328459	203328481	-	23	ENST00000469747.2	ENSG00000256458.1	ENSG00000256458	nested
chr17	20205000	20205400	diff_peak1200	-1.31123	chr17	20185082	20322973	+	137892	NA	ENSG00000263494.1	ENSG00000263494	overlapping
chr12	31590568	31590968	diff_peak523	-1.31032	chr12	31589923	31615351	+	25429	ENST00000536397.1	ENSG00000255867.1	DENND5B-AS1	overlapping
chr1	201995965	201996365	diff_peak192	-1.30903	chr1	201995696	202000327	-	4632	ENST00000419190.2	ENSG00000234678.2	ELF3-AS1	overlapping
chr6	125300433	125300833	diff_peak2550	-1.30828	chr6	125300538	125300659	-	122	MSTRG.86072.1	MSTRG.86072	NA	overlapping
chr2	216212299	216212699	diff_peak1915	-1.30814	chr2	216211404	216213519	+	2116	ENST00000623250.1	ENSG00000279348.1	ENSG00000279348	same_strand
chr16	14303191	14303591	diff_peak1017	-1.30688	chr16	14301389	14326761	+	25373	ENST00000634265.2	ENSG00000262454.4	MIR193BHG	same_strand
chr9	128683729	128684129	diff_peak2938	-1.30493	chr9	128663129	128684493	-	21365	NA	ENSG00000234705.3	HMGA1P4	overlapping
chr17	50145031	50145431	diff_peak1324	-1.30471	chr17	50135586	50146176	+	10591	NA	ENSG00000236472.1	ENSG00000236472	nested
chr17	44216367	44216767	diff_peak1277	-1.30181	chr17	44216091	44216565	+	475	ENST00000586560.1	ENSG00000267394.2	ATXN7L3-AS1	overlapping
chr12	54369482	54369882	diff_peak559	-1.29966	chr12	54353661	54497688	+	144028	NA	ENSG00000258137.6	ENSG00000258137	containing
chr16	70399301	70399701	diff_peak1101	-1.29553	chr16	70399123	70399502	+	380	ENST00000566960.1	ENSG00000260111.1	ENSG00000260111	nested
chr6	17986947	17987347	diff_peak2484	-1.29221	chr6	17987054	17987144	-	91	MSTRG.82662.14	MSTRG.82662	NA	overlapping
chr19	4792412	4792812	diff_peak1472	-1.28775	chr19	4791745	4795555	-	3811	ENST00000601192.1	ENSG00000269604.1	ENSG00000269604	nested
chr4	7800317	7800717	diff_peak2248	-1.28602	chr4	7798527	7808051	+	9525	NA	ENSG00000287164.1	ENSG00000287164	overlapping
chr20	18315198	18315598	diff_peak1955	-1.28577	chr20	18289343	18347539	-	58197	ENST00000666293.1	ENSG00000230010.2	ENSG00000230010	overlapping
chr10	112951337	112951737	diff_peak334	-1.28393	chr10	112950646	112951875	-	1230	NA	ENSG00000233547.1	ENSG00000233547	nested
chr15	51893647	51894047	diff_peak847	-1.28358	chr15	51887560	51901123	-	13564	NA	ENSG00000259201.1	ENSG00000259201	nested
chr11	719942	720342	diff_peak357	-1.2803	chr11	708564	727047	-	18484	NA	ENSG00000269915.1	ENSG00000269915	overlapping
chr12	53018671	53019071	diff_peak549	-1.27974	chr12	53018779	53018959	-	181	ENST00000549388.1	ENSG00000257337.8	ENSG00000257337	nested
chr8	61714147	61714547	diff_peak2759	-1.27973	chr8	61714269	61714640	-	372	MSTRG.95002.29	MSTRG.95002	NA	overlapping
chr17	80379462	80379862	diff_peak1399	-1.27956	chr17	80351828	80415118	-	63291	ENST00000575034.5	ENSG00000263069.6	RNF213-AS1	overlapping
chr12	7129881	7130281	diff_peak512	-1.27952	chr12	7129079	7130252	-	1174	ENST00000544657.1	ENSG00000256967.1	ENSG00000256967	overlapping
chr11	70355500	70355900	diff_peak458	-1.27937	chr11	70282367	70363368	-	81002	NA	ENSG00000254604.1	ENSG00000254604	containing
chr20	35269585	35269985	diff_peak1992	-1.27936	chr20	35268623	35278152	-	9530	MSTRG.61470.10	MSTRG.61470	MMP24OS	overlapping
chr11	66271668	66272361	diff_peak446	-1.27822	chr11	66269832	66272592	-	2761	ENST00000501708.1	ENSG00000245156.1	ENSG00000245156	overlapping
chr17	48646791	48647191	diff_peak1300	-1.27761	chr17	48646605	48647023	-	419	ENST00000433510.2	ENSG00000272763.1	ENSG00000272763	same_strand
chr3	64099528	64099928	diff_peak2159	-1.27712	chr3	64096923	64103131	+	6209	ENST00000482609.1	ENSG00000241111.1	PRICKLE2-AS1	overlapping
chr17	30835066	30835466	diff_peak1233	-1.27499	chr17	30834325	30863028	-	28704	NA	ENSG00000265334.1	ENSG00000265334	nested
chr17	68524735	68525135	diff_peak1361	-1.27226	chr17	68524912	68524949	+	38	ENST00000590353.1	ENSG00000267009.6	ENSG00000267009	overlapping
chr4	39086437	39086837	diff_peak2258	-1.27208	chr4	39066974	39182258	-	115285	NA	ENSG00000249207.2	ENSG00000249207	overlapping
chr17	30834072	30834472	diff_peak1232	-1.26959	chr17	30834325	30834629	-	305	ENST00000580873.1	ENSG00000265334.1	ENSG00000265334	nested
chr17	2375323	2375723	diff_peak1155	-1.26778	chr17	2375061	2375371	-	311	ENST00000574290.1	ENSG00000263345.1	ENSG00000263345	overlapping
chr5	154380301	154380701	diff_peak2435	-1.26736	chr5	154325568	154445819	-	120252	ENST00000658072.1	ENSG00000245275.8	SAP30L-AS1	overlapping
chr3	17167598	17167998	diff_peak2130	-1.2673	chr3	17141015	17205165	+	64151	NA	ENSG00000285731.1	ENSG00000285731	overlapping
chr5	176355422	176355822	diff_peak2454	-1.26385	chr5	176354206	176356168	+	1963	NA	ENSG00000251414.1	ENSG00000251414	nested
chr6	30670916	30671316	diff_peak2509	-1.26115	chr6	30668025	30670952	-	2928	MSTRG.83491.6	MSTRG.83491	DHX16	overlapping
chr21	34096913	34097313	diff_peak2048	-1.25955	chr21	34073592	34360033	+	286442	NA	ENSG00000272657.1	ENSG00000272657	containing
chr17	15651199	15651599	diff_peak1186	-1.25849	chr17	15651590	15652114	+	525	ENST00000584540.1	ENSG00000266261.1	ENSG00000266261	nested
chr2	38861500	38861900	diff_peak1703	-1.25833	chr2	38861720	38861753	+	34	ENST00000442829.1	ENSG00000225284.1	ENSG00000225284	nested
chr11	65503542	65503942	diff_peak444	-1.25498	chr11	65503679	65503799	+	121	ENST00000620465.4	ENSG00000251562.9	MALAT1	same_strand
chr15	69413922	69414618	diff_peak900	-1.25381	chr15	69403284	69414211	-	10928	ENST00000659608.1	ENSG00000259426.6	KIF23-AS1	overlapping
chr11	70326498	70326898	diff_peak455	-1.25328	chr11	70324871	70327209	-	2339	NA	ENSG00000255539.1	ENSG00000255539	nested
chr17	77089185	77089585	diff_peak1377	-1.25104	chr17	77087710	77089271	+	1562	ENST00000647734.1	ENSG00000234912.12	SNHG20	overlapping
chr7	143263928	143264328	diff_peak2680	-1.25081	chr7	143262404	143287997	-	25594	ENST00000446192.2	ENSG00000231840.2	TMEM139-AS1	overlapping
chr12	53033808	53034208	diff_peak551	-1.2496	chr12	53012884	53047071	-	34188	ENST00000552905.6	ENSG00000257337.8	ENSG00000257337	overlapping
chr1	28508437	28508837	diff_peak38	-1.24652	chr1	28508830	28509633	+	804	ENST00000437681.1	ENSG00000242125.3	SNHG3	nested
chr10	3148045	3148445	diff_peak252	-1.24481	chr10	3141632	3164249	+	22618	ENST00000601046.5	ENSG00000237399.7	PITRM1-AS1	overlapping
chr2	186646629	186647029	diff_peak1886	-1.24417	chr2	186641339	186695287	-	53949	NA	ENSG00000227227.1	ENSG00000227227	overlapping
chr11	65428330	65428730	diff_peak440	-1.24265	chr11	65422774	65445540	+	22767	NA	ENSG00000245532.10	NEAT1	same_strand
chr1	116387161	116387561	diff_peak94	-1.24265	chr1	116378437	116418607	-	40171	ENST00000675607.1	ENSG00000203865.12	ATP1A1-AS1	containing
chr15	59689006	59689406	diff_peak859	-1.2408	chr15	59688517	59689418	+	902	NA	ENSG00000259238.1	ENSG00000259238	nested
chr17	7884662	7885062	diff_peak1169	-1.23847	chr17	7856681	7885293	-	28613	MSTRG.39973.1	MSTRG.39973	NAA38	overlapping
chr17	79411972	79412372	diff_peak1385	-1.23655	chr17	79231647	79424120	-	192474	MSTRG.45062.13	MSTRG.45062	RBFOX3	overlapping
chr19	6389328	6389728	diff_peak1475	-1.23638	chr19	6386762	6390400	-	3639	NA	ENSG00000269444.1	ENSG00000269444	nested
chr17	17173854	17174254	diff_peak1192	-1.23564	chr17	17167946	17185554	-	17609	NA	ENSG00000263624.1	ENSG00000263624	nested
chr6	30707738	30708138	diff_peak2511	-1.23373	chr6	30703067	30713184	+	10118	NA	ENSG00000224328.1	MDC1-AS1	nested
chr19	47716675	47717075	diff_peak1599	-1.23213	chr19	47607524	47733098	+	125575	NA	ENSG00000268746.1	ENSG00000268746	overlapping
chr10	124997907	124998307	diff_peak345	-1.23021	chr10	124996064	125001491	+	5428	ENST00000617058.1	ENSG00000273599.1	ENSG00000273599	nested
chr19	47725894	47726294	diff_peak1601	-1.23006	chr19	47607524	47733098	+	125575	NA	ENSG00000268746.1	ENSG00000268746	overlapping
chr11	3028862	3029262	diff_peak373	-1.22902	chr11	3029009	3029027	+	19	ENST00000630527.1	ENSG00000247473.2	CARS1-AS1	nested
chr17	40348121	40348521	diff_peak1261	-1.22862	chr17	40348049	40350539	-	2491	ENST00000623156.1	ENSG00000278918.1	ENSG00000278918	nested
chr15	25106058	25106458	diff_peak815	-1.22475	chr15	25101575	25112020	+	10446	ENST00000657095.1	ENSG00000224078.15	SNHG14	overlapping
chr8	127990202	127990602	diff_peak2810	-1.22351	chr8	127989162	127990365	+	1204	ENST00000656693.1	ENSG00000249859.13	PVT1	same_strand
chr12	53516959	53517359	diff_peak554	-1.22329	chr12	53513891	53517608	+	3718	NA	ENSG00000257550.2	ENSG00000257550	nested
chr16	3479313	3479713	diff_peak999	-1.21993	chr16	3458071	3515564	+	57494	NA	ENSG00000263212.2	ENSG00000263212	overlapping
chr5	93585007	93585407	diff_peak2379	-1.21872	chr5	93585329	93585381	-	53	ENST00000661573.1	ENSG00000237187.9	NR2F1-AS1	overlapping
chr1	17004537	17004937	diff_peak21	-1.21869	chr1	17004643	17005091	+	449	ENST00000446261.1	ENSG00000226526.1	ENSG00000226526	overlapping
chr12	52191517	52191917	diff_peak545	-1.21586	chr12	52164115	52223800	+	59686	ENST00000640420.1	ENSG00000258279.4	LINC00592	containing
chr6	56851289	56851689	diff_peak2529	-1.21288	chr6	56843928	56863719	+	19792	ENST00000662493.1	ENSG00000231441.2	DST-AS1	containing
chr17	5364948	5365348	diff_peak1159	-1.21018	chr17	5364315	5371626	-	7312	NA	ENSG00000263220.1	ENSG00000263220	nested
chr17	28598753	28599153	diff_peak1207	-1.20961	chr17	28598790	28599839	+	1050	ENST00000414744.2	ENSG00000227543.5	SPAG5-AS1	overlapping
chr17	35822569	35822969	diff_peak1249	-1.20959	chr17	35816717	35830293	-	13577	NA	ENSG00000270871.1	ENSG00000270871	nested
chr12	54370802	54371202	diff_peak561	-1.20913	chr12	54353661	54497688	+	144028	NA	ENSG00000258137.6	ENSG00000258137	containing
chr12	56169688	56170088	diff_peak578	-1.20652	chr12	56162359	56190284	-	27926	NA	ENSG00000258199.1	ENSG00000258199	containing
chr17	21535320	21535720	diff_peak1205	-1.20526	chr17	21529258	21535538	-	6281	ENST00000652925.1	ENSG00000212719.14	LINC02693	overlapping
chr19	46730664	46731064	diff_peak1588	-1.2029	chr19	46728603	46732700	+	4098	NA	ENSG00000269487.1	ENSG00000269487	overlapping
chr3	119236780	119237180	diff_peak2183	-1.20171	chr3	119226486	119290666	+	64181	NA	ENSG00000240254.2	B4GALT4-AS1	nested
chrX	48700452	48700852	diff_peak2971	-1.20054	chrX	48700106	48700705	-	600	ENST00000416061.1	ENSG00000232828.1	ENSG00000232828	overlapping
chr12	53027832	53028232	diff_peak550	-1.19948	chr12	53012884	53047071	-	34188	ENST00000552905.6	ENSG00000257337.8	ENSG00000257337	overlapping
chr20	4174867	4175267	diff_peak1940	-1.19314	chr20	4175030	4175263	+	234	MSTRG.60389.4	MSTRG.60389	NA	overlapping
chr8	9556268	9556668	diff_peak2698	-1.19111	chr8	9555144	9556520	-	1377	ENST00000607598.2	ENSG00000272267.2	ENSG00000272267	overlapping
chr17	50139251	50139651	diff_peak1322	-1.19007	chr17	50135586	50146176	+	10591	NA	ENSG00000236472.1	ENSG00000236472	nested
chr12	56167965	56168365	diff_peak577	-1.18987	chr12	56162359	56190284	-	27926	NA	ENSG00000258199.1	ENSG00000258199	containing
chr15	71341396	71341796	diff_peak906	-1.18643	chr15	71332120	71352460	+	20341	NA	ENSG00000260586.2	ENSG00000260586	nested
chr19	4429501	4429901	diff_peak1466	-1.18478	chr19	4429689	4430139	-	451	ENST00000590159.1	ENSG00000267255.1	ENSG00000267255	nested
chr16	547996	548396	diff_peak975	-1.18209	chr16	547185	553847	-	6663	NA	ENSG00000261691.1	ENSG00000261691	nested
chr3	69034884	69035284	diff_peak2164	-1.18104	chr3	69034975	69035150	+	176	ENST00000596732.5	ENSG00000244513.7	EOGT-DT	overlapping
chr11	65422912	65423312	diff_peak436	-1.18027	chr11	65422774	65423383	+	610	ENST00000499732.3	ENSG00000245532.10	NEAT1	same_strand
chr8	30384646	30385046	diff_peak2724	-1.17933	chr8	30382119	30385401	-	3283	NA	ENSG00000254109.6	RBPMS-AS1	overlapping
chr6	10724375	10724775	diff_peak2477	-1.1788	chr6	10723105	10731129	+	8025	MSTRG.82397.3	MSTRG.82397	TMEM14C	overlapping
chr5	96803468	96803868	diff_peak2384	-1.17829	chr5	96803688	96804482	+	795	ENST00000667085.1	ENSG00000272109.2	ENSG00000272109	nested
chr2	67397210	67397610	diff_peak1767	-1.17808	chr2	67123357	67397980	-	274624	NA	ENSG00000236780.7	LINC01829	overlapping
chr7	193382	193782	diff_peak2575	-1.17684	chr7	182935	194180	-	11246	NA	ENSG00000240093.1	ENSG00000240093	overlapping
chr5	87412605	87413005	diff_peak2375	-1.16431	chr5	87412342	87413061	+	720	ENST00000644559.1	ENSG00000285190.1	ENSG00000285190	overlapping
chr11	1242524	1242924	diff_peak363	-1.15513	chr11	1242261	1242638	-	378	ENST00000532061.2	ENSG00000255177.2	MUC5B-AS1	nested
chr7	6483864	6484264	diff_peak2582	-1.15006	chr7	6483967	6484190	-	224	MSTRG.87822.11	MSTRG.87822	NA	overlapping
chr16	57800404	57800804	diff_peak1069	-1.14895	chr16	57798186	57813811	+	15626	ENST00000620696.1	ENSG00000187185.4	ENSG00000187185	overlapping
chr12	124012640	124013040	diff_peak655	-1.14619	chr12	123973215	124088594	+	115380	NA	ENSG00000274874.2	ENSG00000274874	overlapping
chr20	33993752	33994152	diff_peak1988	-1.14526	chr20	33980679	33994357	-	13679	NA	ENSG00000285230.3	RALY-AS1	overlapping
chr1	143974838	143975238	diff_peak107	-1.14362	chr1	143972669	143975076	+	2408	NA	ENSG00000289318.1	ENSG00000289318	divergent
chr17	29582696	29583096	diff_peak1220	-1.14058	chr17	29560547	29707090	+	146544	NA	ENSG00000264031.1	ABHD15-AS1	containing
chr11	858437	858837	diff_peak362	-1.13979	chr11	856880	858691	-	1812	ENST00000506172.2	ENSG00000250397.2	ENSG00000250397	nested
chr11	70343659	70344059	diff_peak456	-1.13516	chr11	70282367	70363368	-	81002	NA	ENSG00000254604.1	ENSG00000254604	containing
chr5	176352457	176352857	diff_peak2453	-1.13413	chr5	176347941	176353584	+	5644	NA	ENSG00000250909.1	ENSG00000250909	overlapping
chr17	68522643	68523043	diff_peak1360	-1.13087	chr17	68522756	68522926	+	171	ENST00000590353.1	ENSG00000267009.6	ENSG00000267009	overlapping
chr1	39569611	39570011	diff_peak53	-1.1302	chr1	39565052	39573860	+	8809	NA	ENSG00000228060.3	PABPC4-AS1	nested
chr19	17167827	17168227	diff_peak1496	-1.1293	chr19	17167921	17168047	-	127	ENST00000597216.5	ENSG00000268056.5	ENSG00000268056	nested
chr8	38421686	38422086	diff_peak2730	-1.1253	chr8	38421889	38422275	+	387	ENST00000528407.1	ENSG00000255201.1	ENSG00000255201	overlapping
chr15	99130400	99130800	diff_peak967	-1.12241	chr15	99128832	99131806	-	2975	NA	ENSG00000261054.1	ENSG00000261054	nested
chr11	29053094	29053494	diff_peak392	-1.1212	chr11	29044690	29064308	+	19619	ENST00000666135.1	ENSG00000249867.6	LINC02742	overlapping
chr22	37374429	37374829	diff_peak2079	-1.11908	chr22	37339583	37385283	-	45701	ENST00000430883.5	ENSG00000243902.6	ENSG00000243902	overlapping
chr19	3550900	3551300	diff_peak1464	-1.11489	chr19	3544199	3557569	+	13371	NA	ENSG00000267436.1	ENSG00000267436	containing
chr12	3043406	3043806	diff_peak503	-1.11255	chr12	3041437	3044950	+	3514	ENST00000513358.3	ENSG00000250899.3	ENSG00000250899	same_strand
chr12	54370099	54370499	diff_peak560	-1.10416	chr12	54353661	54497688	+	144028	NA	ENSG00000258137.6	ENSG00000258137	containing
chr12	56106441	56107230	diff_peak572	-1.09911	chr12	56104614	56113905	-	9292	NA	ENSG00000257553.1	ENSG00000257553	nested
chr9	136808080	136808480	diff_peak2953	-1.097	chr9	136807740	136808326	+	587	ENST00000459985.1	ENSG00000273066.5	ENSG00000273066	overlapping
chr19	35017339	35017739	diff_peak1517	-1.09679	chr19	35014961	35025335	-	10375	NA	ENSG00000271032.1	ENSG00000271032	overlapping
chr2	62979104	62979504	diff_peak1751	-1.09039	chr2	62957326	63047656	-	90331	ENST00000650490.1	ENSG00000231609.7	EHBP1-AS1	overlapping
chr7	116637902	116638302	diff_peak2650	-1.08819	chr7	116563594	116663829	-	100236	NA	ENSG00000231210.3	COMETT	convergent
chr17	5019858	5020258	diff_peak1158	-1.07658	chr17	5019214	5020093	-	880	NA	ENSG00000227495.1	KIF1C-AS1	nested
chr7	155644609	155645372	diff_peak2687	-1.07479	chr7	155643468	155645205	-	1738	ENST00000472015.2	ENSG00000216895.9	ENSG00000216895	overlapping
chr17	4682395	4683067	diff_peak1157	-1.07459	chr17	4673830	4696786	+	22957	ENST00000631268.1	ENSG00000235085.3	ENSG00000235085	nested
chr4	2949889	2950289	diff_peak2242	-1.07168	chr4	2950153	2950556	+	404	ENST00000503709.1	ENSG00000249673.8	NOP14-AS1	overlapping
chr15	63677947	63678347	diff_peak878	-1.06849	chr15	63677885	63678044	+	160	ENST00000559303.2	ENSG00000259589.2	ENSG00000259589	nested
chr8	74603958	74604358	diff_peak2775	-1.05614	chr8	74599775	74703679	+	103905	ENST00000518190.4	ENSG00000254349.6	MIR2052HG	same_strand
chr17	32350066	32350831	diff_peak1238	-1.05437	chr17	32350277	32350326	+	50	ENST00000581915.5	ENSG00000265794.5	ENSG00000265794	overlapping
chr15	85655334	85655734	diff_peak930	-1.0541	chr15	85619623	85670948	-	51326	NA	ENSG00000259367.1	ENSG00000259367	overlapping
chr2	86563124	86563524	diff_peak1792	-1.04308	chr2	86563268	86563399	+	132	ENST00000597638.1	ENSG00000228363.2	CHMP3-AS1	overlapping
chr1	231522349	231522749	diff_peak228	-1.03859	chr1	231522456	231522637	-	182	ENST00000416221.6	ENSG00000233461.6	ENSG00000233461	nested
chr5	10760839	10761239	diff_peak2315	-1.03403	chr5	10761065	10761144	+	80	ENST00000606513.5	ENSG00000272324.5	DAP-DT	overlapping
chr17	49317087	49317487	diff_peak1312	-1.03382	chr17	49230853	49318011	+	87159	NA	ENSG00000177369.10	FLJ40194	convergent
chr17	62065667	62066067	diff_peak1345	-1.03049	chr17	62065498	62065955	-	458	ENST00000688399.1	ENSG00000289293.1	ENSG00000289293	same_strand
chr1	28507273	28507673	diff_peak37	-1.02727	chr1	28506351	28508160	+	1810	ENST00000437681.1	ENSG00000242125.3	SNHG3	nested
chr10	3147055	3147835	diff_peak251	-1.01095	chr10	3141632	3164249	+	22618	ENST00000601046.5	ENSG00000237399.7	PITRM1-AS1	overlapping
chr17	34039051	34039451	diff_peak1245	-1.00771	chr17	33955024	34071562	-	116539	ENST00000636506.1	ENSG00000279668.3	ENSG00000279668	nested
chr16	28834416	28834816	diff_peak1038	-1.00771	chr16	28830612	28837200	-	6589	NA	ENSG00000260570.1	ENSG00000260570	nested
chr9	61856867	61857267	diff_peak2886	1.00687	chr9	61854148	61924750	+	70603	ENST00000651393.1	ENSG00000231527.7	FAM27C	overlapping
chr19	36267063	36267463	diff_peak1535	1.01687	chr19	36259540	36331770	-	72231	NA	ENSG00000232677.10	LINC00665	same_strand
chr15	25528077	25528477	diff_peak819	1.02328	chr15	25456271	25578806	-	122536	ENST00000665366.1	ENSG00000235731.3	LINC02250	same_strand
chr7	128462715	128463115	diff_peak2652	1.03567	chr7	128455840	128493859	+	38020	NA	ENSG00000273184.1	ENSG00000273184	overlapping
chr19	36015690	36016090	diff_peak1530	1.03732	chr19	36014493	36019528	+	5036	ENST00000685157.1	ENSG00000267698.2	ENSG00000267698	overlapping
chr17	8221371	8221771	diff_peak1172	1.03792	chr17	8216414	8224043	-	7630	MSTRG.40033.1	MSTRG.40033	LINC00324	overlapping
chr12	46371946	46372346	diff_peak532	1.05766	chr12	46371463	46373778	+	2316	NA	ENSG00000258096.1	SLC38A2-AS1	overlapping
chr8	64320968	64321368	diff_peak2761	1.05784	chr8	64133448	64369176	-	235729	ENST00000665620.1	ENSG00000253554.7	LINC01414	overlapping
chr19	52297656	52298056	diff_peak1628	1.0603	chr19	52297771	52297920	-	150	ENST00000594865.1	ENSG00000269102.1	ENSG00000269102	overlapping
chr2	59322052	59322452	diff_peak1739	1.06372	chr2	59322258	59322318	-	61	ENST00000434611.1	ENSG00000233891.8	ENSG00000233891	overlapping
chr2	69743330	69743730	diff_peak1776	1.06394	chr2	69644241	69783123	+	138883	MSTRG.55065.1	MSTRG.55065	ANXA4	overlapping
chr1	152215628	152216028	diff_peak142	1.07191	chr1	152168125	152332686	+	164562	ENST00000593011.5	ENSG00000237975.7	FLG-AS1	containing
chr17	16453151	16453551	diff_peak1189	1.08489	chr17	16438767	16478678	+	39912	NA	ENSG00000175061.19	SNHG29	overlapping
chr10	3152670	3153070	diff_peak253	1.08886	chr10	3141632	3164249	+	22618	ENST00000601046.5	ENSG00000237399.7	PITRM1-AS1	overlapping
chr5	43075381	43075781	diff_peak2339	1.10866	chr5	43067579	43080724	+	13146	MSTRG.77537.2	MSTRG.77537	ZNF131	overlapping
chr5	134924971	134925371	diff_peak2411	1.11765	chr5	134908830	134962644	+	53815	MSTRG.80106.4	MSTRG.80106	PCBD2	overlapping
chr19	40781242	40781642	diff_peak1564	1.11786	chr19	40779780	40796943	-	17164	NA	ENSG00000282951.1	ENSG00000282951	overlapping
chr15	77919821	77920221	diff_peak914	1.12651	chr15	77916522	77922019	+	5498	NA	ENSG00000261244.1	ENSG00000261244	convergent
chr2	47038760	47039160	diff_peak1714	1.12758	chr2	47035279	47040524	-	5246	NA	ENSG00000233845.1	ENSG00000233845	nested
chr15	92837642	92838042	diff_peak952	1.13431	chr15	92819540	92898743	+	79204	ENST00000653163.1	ENSG00000272888.8	CHASERR	overlapping
chr19	47349642	47350042	diff_peak1591	1.1361	chr19	47349355	47350224	+	870	ENST00000690888.1	ENSG00000288827.1	ENSG00000288827	nested
chr7	100116621	100117021	diff_peak2628	1.14472	chr7	100115214	100127139	-	11926	NA	ENSG00000242798.1	ENSG00000242798	overlapping
chr17	30736465	30736865	diff_peak1229	1.14686	chr17	30709658	30804077	+	94420	MSTRG.41254.4	MSTRG.41254	SUZ12P1	overlapping
chr2	1597501	1597901	diff_peak1656	1.15568	chr2	1546665	1620113	-	73449	NA	ENSG00000228613.1	ENSG00000228613	convergent
chr11	69922789	69923189	diff_peak452	1.15643	chr11	69921638	69926813	-	5176	NA	ENSG00000260679.1	ENSG00000260679	divergent
chr15	80441933	80442333	diff_peak916	1.15741	chr15	80433795	80445152	-	11358	NA	ENSG00000258010.4	ENSG00000258010	nested
chr9	42288621	42289021	diff_peak2883	1.15904	chr9	42231811	42354454	+	122644	NA	ENSG00000275649.1	ENSG00000275649	same_strand
chr17	72487058	72487458	diff_peak1365	1.16043	chr17	72358070	72592368	-	234299	ENST00000650482.1	ENSG00000227036.9	LINC00511	same_strand
chr12	78793896	78794296	diff_peak600	1.16134	chr12	78794132	78794324	+	193	ENST00000669513.1	ENSG00000257948.2	ENSG00000257948	same_strand
chr17	9326946	9327346	diff_peak1176	1.16301	chr17	9250471	9391224	-	140754	MSTRG.40111.4	MSTRG.40111	STX8	overlapping
chr8	1572494	1572894	diff_peak2691	1.16777	chr8	1565509	1620535	-	55027	ENST00000518063.5	ENSG00000253267.5	DLGAP2-AS1	nested
chr17	43387190	43387590	diff_peak1269	1.16816	chr17	43385863	43388057	-	2195	ENST00000586231.1	ENSG00000188825.15	LINC00910	divergent
chr10	100374154	100374554	diff_peak329	1.17957	chr10	100373099	100383372	+	10274	ENST00000668904.1	ENSG00000235823.4	OLMALINC	same_strand
chr17	29660134	29660534	diff_peak1224	1.18037	chr17	29560547	29707090	+	146544	NA	ENSG00000264031.1	ABHD15-AS1	containing
chr21	9008036	9008755	diff_peak2040	1.18218	chr21	8996496	9018670	-	22175	NA	ENSG00000279501.1	ENSG00000279501	overlapping
chr2	51253842	51254242	diff_peak1717	1.18587	chr2	51032601	52407917	+	1375317	NA	ENSG00000231918.1	ENSG00000231918	containing
chr20	22449465	22449865	diff_peak1962	1.18829	chr20	22449435	22449593	-	159	ENST00000634280.1	ENSG00000204684.4	ENSG00000204684	overlapping
chr11	2698426	2698826	diff_peak372	1.18924	chr11	2608328	2699994	-	91667	ENST00000597346.1	ENSG00000269821.1	KCNQ1OT1	nested
chr12	47092468	47092868	diff_peak536	1.19022	chr12	47079475	47109155	+	29681	MSTRG.21435.1	MSTRG.21435	PCED1B	overlapping
chr2	8576276	8576676	diff_peak1666	1.19137	chr2	8570202	8583798	-	13597	ENST00000436187.2	ENSG00000236008.4	LINC01814	divergent
chr19	35957631	35958031	diff_peak1529	1.19615	chr19	35947115	35959192	+	12078	NA	ENSG00000267786.1	ENSG00000267786	same_strand
chr7	100996010	100996410	diff_peak2641	1.19772	chr7	100979357	101017665	-	38309	MSTRG.91023.1	MSTRG.91023	MUC12-AS1	overlapping
chr17	2020186	2020586	diff_peak1153	1.1998	chr17	2017716	2020706	+	2991	NA	ENSG00000228133.3	ENSG00000228133	nested
chr15	98197362	98197762	diff_peak961	1.19998	chr15	98038571	98293199	-	254629	NA	ENSG00000259199.2	ENSG00000259199	convergent
chr1	247342576	247342976	diff_peak244	1.20575	chr1	247337886	247348076	-	10191	NA	ENSG00000286216.1	ENSG00000286216	same_strand
chr11	46580564	46580964	diff_peak411	1.21874	chr11	46572948	46587808	+	14861	NA	ENSG00000285658.1	ENSG00000285658	nested
chr15	60546932	60547332	diff_peak863	1.21891	chr15	60479154	60547966	+	68813	ENST00000660694.1	ENSG00000245534.7	RORA-AS1	overlapping
chr12	57430148	57430548	diff_peak585	1.22315	chr12	57321902	57431043	-	109142	MSTRG.22429.24	MSTRG.22429	R3HDM2	overlapping
chr20	31709145	31709545	diff_peak1981	1.2345	chr20	31686216	31716825	+	30610	NA	ENSG00000236559.1	BCL2L1-AS1	nested
chr6	170172289	170172689	diff_peak2573	1.23526	chr6	170166243	170262733	-	96491	NA	ENSG00000230960.2	ENSG00000230960	same_strand
chr19	46731382	46731782	diff_peak1589	1.2386	chr19	46728603	46732700	+	4098	NA	ENSG00000269487.1	ENSG00000269487	overlapping
chr19	33905379	33905779	diff_peak1513	1.23963	chr19	33905094	33906065	-	972	ENST00000690029.1	ENSG00000289539.1	ENSG00000289539	convergent
chr20	22402628	22403028	diff_peak1961	1.24958	chr20	22371216	22420647	-	49432	ENST00000635130.1	ENSG00000204684.4	ENSG00000204684	overlapping
chr4	131975401	131975801	diff_peak2288	1.25049	chr4	131930031	131975952	-	45922	NA	ENSG00000251555.1	ENSG00000251555	overlapping
chr7	100336051	100336834	diff_peak2630	1.25074	chr7	100336104	100336337	+	234	ENST00000470714.5	ENSG00000272752.6	STAG3L5P-PVRIG2P-PILRB	overlapping
chr19	47730823	47731223	diff_peak1605	1.25234	chr19	47607524	47733098	+	125575	NA	ENSG00000268746.1	ENSG00000268746	overlapping
chr15	77570177	77570577	diff_peak912	1.25242	chr15	77568970	77573037	+	4068	ENST00000560590.5	ENSG00000259420.5	ENSG00000259420	convergent
chr5	154406969	154407369	diff_peak2437	1.25354	chr5	154325568	154445819	-	120252	ENST00000658072.1	ENSG00000245275.8	SAP30L-AS1	overlapping
chr7	30556944	30557344	diff_peak2596	1.25406	chr7	30548357	30562128	-	13772	ENST00000355837.4	ENSG00000196295.13	GARS1-DT	overlapping
chr2	64840533	64840933	diff_peak1756	1.25508	chr2	64836985	64848264	+	11280	NA	ENSG00000287123.1	ENSG00000287123	divergent
chr17	43126299	43126699	diff_peak1266	1.25734	chr17	43125551	43153649	+	28099	ENST00000657841.1	ENSG00000198496.12	NBR2	nested
chr15	83041176	83041576	diff_peak922	1.25873	chr15	83012661	83061845	+	49185	NA	ENSG00000260608.1	ENSG00000260608	containing
chr19	11215499	11215899	diff_peak1482	1.26423	chr19	11203628	11216168	+	12541	NA	ENSG00000267082.1	ENSG00000267082	overlapping
chr17	50788356	50788756	diff_peak1330	1.26467	chr17	50781306	50792493	+	11188	NA	ENSG00000285829.1	ENSG00000285829	divergent
chr22	44617386	44617786	diff_peak2089	1.26529	chr22	44606939	44625419	-	18481	NA	ENSG00000234300.1	LINC00229	divergent
chr7	37012827	37013227	diff_peak2600	1.26597	chr7	36997796	37013630	+	15835	NA	ENSG00000224101.1	ELMO1-AS1	nested
chr2	241054047	241054447	diff_peak1929	1.26641	chr2	241015599	241064116	-	48518	NA	ENSG00000225521.1	SNED1-AS1	overlapping
chr20	58850522	58850922	diff_peak2019	1.27101	chr20	58850530	58850864	-	335	ENST00000691748.1	ENSG00000235590.8	GNAS-AS1	overlapping
chr19	58007926	58008326	diff_peak1650	1.27205	chr19	58002061	58011232	+	9172	NA	ENSG00000176593.8	ENSG00000176593	overlapping
chr17	9332201	9332601	diff_peak1177	1.27325	chr17	9250471	9391224	-	140754	MSTRG.40111.4	MSTRG.40111	STX8	overlapping
chr21	8391773	8392173	diff_peak2034	1.27395	chr21	8380643	8410645	+	30003	ENST00000623860.3	ENSG00000280441.3	ENSG00000280441	overlapping
chr20	32364850	32365250	diff_peak1986	1.27599	chr20	32358738	32372553	+	13816	MSTRG.61225.9	MSTRG.61225	ASXL1	overlapping
chr2	8591574	8591974	diff_peak1667	1.2797	chr2	8461703	8592903	-	131201	NA	ENSG00000236008.4	LINC01814	divergent
chr3	46783681	46784081	diff_peak2151	1.27998	chr3	46742092	46812558	-	70467	NA	ENSG00000284672.1	ENSG00000284672	nested
chr15	28850383	28850783	diff_peak821	1.28009	chr15	28832284	28856498	+	24215	MSTRG.31297.8	MSTRG.31297	PDCD6IPP2	overlapping
chr17	72506499	72506899	diff_peak1366	1.28533	chr17	72358070	72592368	-	234299	ENST00000650482.1	ENSG00000227036.9	LINC00511	same_strand
chr15	92871615	92872015	diff_peak953	1.28812	chr15	92819540	92898743	+	79204	ENST00000653163.1	ENSG00000272888.8	CHASERR	overlapping
chr8	724047	724447	diff_peak2690	1.2937	chr8	707784	731242	-	23459	MSTRG.93116.16	MSTRG.93116	ERICH1	overlapping
chr15	67021865	67022265	diff_peak889	1.29871	chr15	66984103	67065268	-	81166	NA	ENSG00000259347.8	ENSG00000259347	divergent
chr5	133052542	133052942	diff_peak2404	1.30078	chr5	133052769	133052971	+	203	ENST00000623366.1	ENSG00000279691.1	ENSG00000279691	nested
chr15	83312377	83312777	diff_peak926	1.30184	chr15	83179182	83439445	+	260264	NA	ENSG00000259986.1	ENSG00000259986	overlapping
chr12	106527193	106527593	diff_peak621	1.30323	chr12	106495958	106774918	-	278961	ENST00000551505.4	ENSG00000257545.5	ENSG00000257545	overlapping
chr7	116380931	116381331	diff_peak2649	1.30807	chr7	116238260	116499465	-	261206	NA	ENSG00000237813.4	ENSG00000237813	overlapping
chr20	25992104	25992504	diff_peak1978	1.31208	chr20	25985210	26082964	+	97755	ENST00000669090.1	ENSG00000125804.14	FAM182A	overlapping
chr17	82462381	82462781	diff_peak1412	1.31283	chr17	82462601	82464255	+	1655	ENST00000623828.1	ENSG00000279744.1	ENSG00000279744	nested
chr14	53216403	53216803	diff_peak740	1.31365	chr14	53169010	53239729	+	70720	ENST00000654605.1	ENSG00000237356.7	ENSG00000237356	divergent
chr17	81307875	81308275	diff_peak1405	1.31432	chr17	81303771	81309252	-	5482	NA	ENSG00000185168.6	LINC00482	same_strand
chr12	132689294	132689694	diff_peak665	1.31729	chr12	132688049	132714912	+	26864	NA	ENSG00000256632.3	ENSG00000256632	containing
chr20	25985472	25985872	diff_peak1976	1.318	chr20	25985230	25986303	+	1074	ENST00000667959.1	ENSG00000125804.14	FAM182A	overlapping
chr13	111621724	111622124	diff_peak704	1.31848	chr13	111588201	111672608	+	84408	NA	ENSG00000204398.5	ENSG00000204398	overlapping
chr8	102865330	102865730	diff_peak2790	1.31896	chr8	102864300	102880214	+	15915	ENST00000522939.1	ENSG00000253320.7	MAILR	nested
chr2	69742832	69743232	diff_peak1775	1.32004	chr2	69644241	69783123	+	138883	MSTRG.55065.1	MSTRG.55065	ANXA4	overlapping
chr7	69394536	69394936	diff_peak2610	1.3218	chr7	69359082	69430871	-	71790	ENST00000421513.1	ENSG00000225718.2	ENSG00000225718	overlapping
chr19	58023920	58024320	diff_peak1651	1.32619	chr19	58016695	58025589	-	8895	NA	ENSG00000286949.1	ENSG00000286949	divergent
chr1	161530951	161531351	diff_peak173	1.32762	chr1	161513176	161605099	+	91924	NA	ENSG00000273112.1	ENSG00000273112	containing
chr16	20901777	20902177	diff_peak1030	1.32968	chr16	20900666	20925006	+	24341	MSTRG.36251.8	MSTRG.36251	LYRM1	overlapping
chr2	46846004	46846404	diff_peak1712	1.33269	chr2	46845876	46847037	+	1162	ENST00000468141.2	ENSG00000239332.7	LINC01119	convergent
chr2	23124682	23125082	diff_peak1679	1.33463	chr2	23018125	23199056	-	180932	NA	ENSG00000232451.2	ENSG00000232451	overlapping
chr19	36269277	36269677	diff_peak1536	1.33684	chr19	36259540	36331770	-	72231	NA	ENSG00000232677.10	LINC00665	same_strand
chr8	75478669	75479069	diff_peak2777	1.33711	chr8	75407675	75513585	+	105911	MSTRG.95451.1	MSTRG.95451	HNF4G	overlapping
chr15	95306847	95307247	diff_peak958	1.34074	chr15	95186634	95327040	-	140407	ENST00000659002.1	ENSG00000248441.8	LETR1	overlapping
chr19	38601305	38601705	diff_peak1556	1.34098	chr19	38601413	38601694	+	282	ENST00000589557.1	ENSG00000267291.1	MAP4K1-AS1	nested
chr20	21170456	21170856	diff_peak1958	1.34326	chr20	21154023	21218265	-	64243	ENST00000616177.4	ENSG00000232712.6	KIZ-AS1	nested
chr2	38107908	38108308	diff_peak1702	1.34436	chr2	38108073	38108080	+	8	ENST00000413828.3	ENSG00000232973.14	CYP1B1-AS1	overlapping
chr19	37305978	37306378	diff_peak1550	1.34488	chr19	37304451	37309641	+	5191	NA	ENSG00000286449.1	ENSG00000286449	same_strand
chr17	1824812	1825212	diff_peak1151	1.34538	chr17	1821057	1830002	-	8946	MSTRG.39356.8	MSTRG.39356	SMYD4	overlapping
chr15	100900397	100900797	diff_peak971	1.34579	chr15	100892343	100919391	-	27049	NA	ENSG00000259583.4	ALDH1A3-AS1	overlapping
chr2	187956609	187957009	diff_peak1895	1.34746	chr2	187712816	188287691	-	574876	ENST00000434418.2	ENSG00000231689.3	LINC01090	divergent
chr8	8746743	8747143	diff_peak2696	1.34771	chr8	8723693	8782479	-	58787	NA	ENSG00000254367.5	ENSG00000254367	same_strand
chr15	63098143	63098543	diff_peak875	1.3478	chr15	63091085	63110589	+	19505	NA	ENSG00000259672.3	ENSG00000259672	same_strand
chr2	59006444	59006844	diff_peak1737	1.34858	chr2	58427799	59063766	+	635968	NA	ENSG00000233723.10	LINC01122	overlapping
chr17	60550097	60550497	diff_peak1344	1.35021	chr17	60526272	60550798	+	24527	NA	ENSG00000259349.3	APPBP2-DT	divergent
chr18	49447220	49447620	diff_peak1435	1.35027	chr18	49447273	49447420	-	148	ENST00000583579.1	ENSG00000263895.1	ENSG00000263895	nested
chr2	14946892	14947292	diff_peak1677	1.35096	chr2	14705668	14992066	-	286399	NA	ENSG00000287291.1	ENSG00000287291	convergent
chrX	48713910	48714310	diff_peak2972	1.35486	chrX	48698963	48737163	-	38201	NA	ENSG00000232828.1	ENSG00000232828	overlapping
chr15	45461687	45462087	diff_peak838	1.35791	chr15	45450250	45479744	+	29495	ENST00000560077.1	ENSG00000259354.5	ENSG00000259354	overlapping
chr19	37346232	37346632	diff_peak1551	1.35871	chr19	37317917	37360006	+	42090	MSTRG.50025.7	MSTRG.50025	ZNF875	overlapping
chr2	163914381	163914781	diff_peak1852	1.36266	chr2	163743913	164352223	-	608311	NA	ENSG00000237844.2	ENSG00000237844	same_strand
chr19	51948915	51949315	diff_peak1626	1.36458	chr19	51949122	51949235	+	114	ENST00000595010.3	ENSG00000269235.3	ZNF350-AS1	overlapping
chr2	74796678	74797078	diff_peak1786	1.36557	chr2	74715269	74805979	+	90711	NA	ENSG00000286739.2	ENSG00000286739	same_strand
chr1	244087095	244087495	diff_peak241	1.36877	chr1	244087306	244087498	+	193	ENST00000655079.1	ENSG00000286486.1	ENSG00000286486	same_strand
chr19	39012128	39012528	diff_peak1560	1.36884	chr19	38975161	39014527	+	39367	NA	ENSG00000287271.1	ENSG00000287271	overlapping
chr1	148159594	148159994	diff_peak123	1.37259	chr1	148156139	148186980	+	30842	NA	ENSG00000232265.8	LINC02805	divergent
chr8	9300584	9300984	diff_peak2697	1.37265	chr8	9249444	9304644	+	55201	ENST00000649561.1	ENSG00000248538.9	ENSG00000248538	divergent
chr17	285968	286368	diff_peak1145	1.37794	chr17	219612	306681	-	87070	MSTRG.39160.9	MSTRG.39160	RPH3AL	overlapping
chr16	88249925	88250325	diff_peak1126	1.37906	chr16	88234785	88302511	+	67727	NA	ENSG00000261273.1	ENSG00000261273	same_strand
chr19	35755059	35755459	diff_peak1528	1.38044	chr19	35754566	35755490	+	925	NA	ENSG00000267328.1	ENSG00000267328	nested
chr5	168233629	168234029	diff_peak2445	1.38126	chr5	168229583	168269415	-	39833	NA	ENSG00000253978.2	CTB-178M22.2	nested
chr1	244969528	244969928	diff_peak242	1.38153	chr1	244969350	244971088	-	1739	ENST00000607453.1	ENSG00000272195.1	ENSG00000272195	containing
chr14	19363067	19363467	diff_peak708	1.38254	chr14	19344578	19375876	-	31299	ENST00000620186.4	ENSG00000274827.4	LINC01297	same_strand
chr10	45137099	45137499	diff_peak294	1.38342	chr10	45016080	45147221	-	131142	NA	ENSG00000277757.4	ENSG00000277757	convergent
chr19	31213834	31214234	diff_peak1509	1.38489	chr19	31167457	31225143	+	57687	NA	ENSG00000267777.2	LINC01791	nested
chr5	15153278	15153678	diff_peak2318	1.38541	chr5	15112120	15198071	-	85952	ENST00000651224.1	ENSG00000249332.2	LINC02149	overlapping
chr15	82093961	82094361	diff_peak920	1.38693	chr15	82088569	82097694	+	9126	NA	ENSG00000259518.2	LINC01583	convergent
chr2	58741249	58741649	diff_peak1736	1.38728	chr2	58427799	58925701	+	497903	ENST00000422723.5	ENSG00000233723.10	LINC01122	overlapping
chr19	17362091	17362491	diff_peak1497	1.38904	chr19	17360932	17362753	+	1822	NA	ENSG00000269350.1	ENSG00000269350	nested
chr17	1715115	1715515	diff_peak1150	1.39029	chr17	1711447	1716269	-	4823	ENST00000334146.8	ENSG00000186594.15	MIR22HG	divergent
chr17	57093124	57093524	diff_peak1338	1.39044	chr17	57092145	57096425	-	4281	ENST00000576014.1	ENSG00000263089.1	ENSG00000263089	overlapping
chr4	9271675	9272075	diff_peak2250	1.39237	chr4	9034519	9381269	-	346751	NA	ENSG00000288075.1	ENSG00000288075	divergent
chr1	44101841	44102241	diff_peak58	1.39428	chr1	44043928	44104975	+	61048	ENST00000434244.5	ENSG00000230615.8	ENSG00000230615	divergent
chr8	124203340	124203740	diff_peak2798	1.39437	chr8	124192671	124247398	-	54728	NA	ENSG00000214803.3	ENSG00000214803	same_strand
chr2	180585097	180585497	diff_peak1883	1.39938	chr2	180571712	180692454	-	120743	NA	ENSG00000225258.1	ENSG00000225258	overlapping
chr17	79417756	79418156	diff_peak1386	1.40764	chr17	79231647	79424120	-	192474	MSTRG.45062.13	MSTRG.45062	RBFOX3	overlapping
chr5	141216070	141216470	diff_peak2422	1.408	chr5	141136683	141241744	-	105062	ENST00000624192.1	ENSG00000280029.4	ENSG00000280029	overlapping
chr20	24208488	24208888	diff_peak1966	1.40911	chr20	24199769	24213879	+	14111	ENST00000667083.1	ENSG00000230133.2	LINC01721	overlapping
chr17	4470753	4471153	diff_peak1156	1.41403	chr17	4453042	4486353	-	33312	MSTRG.39580.1	MSTRG.39580	ENSG00000262823	overlapping
chr16	3512471	3512871	diff_peak1002	1.4141	chr16	3512383	3512478	+	96	ENST00000574423.2	ENSG00000263212.2	ENSG00000263212	overlapping
chr7	1458200	1458600	diff_peak2580	1.41449	chr7	1449649	1459470	-	9822	MSTRG.87483.18	MSTRG.87483	MICALL2	overlapping
chr16	2745606	2746006	diff_peak983	1.41476	chr16	2737076	2750810	-	13735	ENST00000577055.5	ENSG00000205913.7	SRRM2-AS1	divergent
chr17	50938175	50938575	diff_peak1332	1.418	chr17	50934989	50944713	-	9725	NA	ENSG00000247011.2	ENSG00000247011	same_strand
chr20	63166571	63166971	diff_peak2026	1.42479	chr20	63166013	63167150	-	1138	ENST00000691615.1	ENSG00000231977.2	ENSG00000231977	same_strand
chr12	120757676	120758076	diff_peak646	1.4268	chr12	120740470	120761592	-	21123	ENST00000542620.1	ENSG00000255946.2	ENSG00000255946	convergent
chr7	100999996	101000396	diff_peak2643	1.4309	chr7	100979357	101017665	-	38309	MSTRG.91023.1	MSTRG.91023	MUC12-AS1	overlapping
chr12	131356661	131357061	diff_peak662	1.43142	chr12	131347470	131367555	+	20086	NA	ENSG00000230294.4	LINC02370	overlapping
chr14	66542698	66543098	diff_peak773	1.43197	chr14	66509059	66828960	+	319902	MSTRG.29349.9	MSTRG.29349	GPHN	overlapping
chr15	70586120	70586520	diff_peak903	1.43327	chr15	70585875	70586606	-	732	ENST00000630447.1	ENSG00000280639.1	LINC02204	same_strand
chr1	161444750	161445150	diff_peak167	1.43508	chr1	161403409	161470523	-	67115	NA	ENSG00000283360.1	ENSG00000283360	divergent
chr7	144354068	144354468	diff_peak2683	1.43564	chr7	144343171	144355219	-	12049	ENST00000470435.5	ENSG00000244479.7	OR2A1-AS1	divergent
chr5	72716767	72717167	diff_peak2363	1.43713	chr5	72687112	72761665	-	74554	ENST00000513767.3	ENSG00000251613.4	ENSG00000251613	divergent
chr19	57867123	57867523	diff_peak1649	1.43751	chr19	57867038	57867394	-	357	ENST00000597780.1	ENSG00000269867.1	ENSG00000269867	nested
chr17	78405729	78406129	diff_peak1382	1.43844	chr17	78403834	78425114	+	21281	MSTRG.44986.18	MSTRG.44986	PGS1	overlapping
chr15	66949610	66950010	diff_peak888	1.43862	chr15	66931537	66956518	-	24982	NA	ENSG00000259289.2	LINC02206	overlapping
chr11	19231627	19232027	diff_peak386	1.4393	chr11	19196775	19281426	+	84652	NA	ENSG00000255308.1	CSRP3-AS1	containing
chr17	30751079	30751479	diff_peak1230	1.44192	chr17	30709658	30804077	+	94420	MSTRG.41254.4	MSTRG.41254	SUZ12P1	overlapping
chr12	13039880	13040280	diff_peak514	1.44268	chr12	13039450	13040679	+	1230	ENST00000543321.1	ENSG00000255621.1	ENSG00000255621	divergent
chr17	236526	236926	diff_peak1140	1.44418	chr17	219612	306681	-	87070	MSTRG.39160.9	MSTRG.39160	RPH3AL	overlapping
chr2	8547396	8547796	diff_peak1665	1.44474	chr2	8543592	8575501	-	31910	ENST00000418358.1	ENSG00000236008.4	LINC01814	overlapping
chr21	8222307	8222707	diff_peak2029	1.44547	chr21	8197620	8227646	+	30027	NA	ENSG00000278996.1	ENSG00000278996	overlapping
chr16	72973119	72973519	diff_peak1107	1.44554	chr16	72973374	72973832	-	459	ENST00000623805.1	ENSG00000279757.1	ENSG00000279757	nested
chr7	134685734	134686134	diff_peak2670	1.44677	chr7	134684144	134687990	+	3847	NA	ENSG00000224375.1	ENSG00000224375	same_strand
chr19	54770127	54770527	diff_peak1636	1.44684	chr19	54724496	54798285	+	73790	NA	ENSG00000215765.3	ENSG00000215765	overlapping
chr17	73820834	73821234	diff_peak1370	1.447	chr17	73749270	73828520	-	79251	NA	ENSG00000177338.14	LINC00469	overlapping
chr2	69708058	69708458	diff_peak1773	1.44713	chr2	69700192	69713847	-	13656	NA	ENSG00000231024.1	ENSG00000231024	nested
chr2	46743041	46743441	diff_peak1710	1.44776	chr2	46698940	46822804	+	123865	NA	ENSG00000222005.9	LINC01118	containing
chr12	118809538	118809938	diff_peak644	1.44833	chr12	118782926	118833511	-	50586	ENST00000664005.1	ENSG00000255814.2	LINC02439	overlapping
chr10	78475366	78475766	diff_peak315	1.44841	chr10	78179174	78527338	+	348165	ENST00000634930.1	ENSG00000282863.1	ENSG00000282863	overlapping
chr2	61148922	61149322	diff_peak1741	1.4517	chr2	61115787	61164825	+	49039	NA	ENSG00000274769.1	ENSG00000274769	containing
chr5	94029704	94030104	diff_peak2380	1.45204	chr5	94021653	94034130	+	12478	MSTRG.78997.1	MSTRG.78997	FAM172A	overlapping
chr17	8370048	8370448	diff_peak1173	1.45479	chr17	8365563	8373816	+	8254	ENST00000583963.1	ENSG00000265749.6	ENSG00000265749	nested
chr19	35098799	35099199	diff_peak1521	1.45515	chr19	35042902	35106275	-	63374	ENST00000666194.1	ENSG00000227392.2	HPN-AS1	containing
chr17	82639689	82640089	diff_peak1415	1.45542	chr17	82600165	82644662	+	44498	MSTRG.45409.14	MSTRG.45409	FOXK2	overlapping
chr11	122422579	122422979	diff_peak491	1.45733	chr11	122421543	122422857	-	1315	ENST00000669993.1	ENSG00000255248.10	MIR100HG	overlapping
chr10	47416291	47416691	diff_peak299	1.4588	chr10	47413910	47420165	+	6256	MSTRG.11496.1	MSTRG.11496	NA	overlapping
chr15	69086422	69086822	diff_peak895	1.46013	chr15	69080850	69091394	+	10545	ENST00000558147.1	ENSG00000212766.9	EWSAT1	same_strand
chr17	72159083	72159483	diff_peak1363	1.46529	chr17	72033772	72220948	-	187177	NA	ENSG00000288605.1	ENSG00000288605	containing
chr17	68116561	68116961	diff_peak1356	1.46588	chr17	68101903	68126665	+	24763	MSTRG.44287.5	MSTRG.44287	LINC00674	overlapping
chr17	28824461	28824861	diff_peak1212	1.4692	chr17	28780652	28834326	-	53675	MSTRG.41026.15	MSTRG.41026	FAM222B	overlapping
chr17	404163	404563	diff_peak1147	1.46987	chr17	404468	404625	-	158	ENST00000629249.1	ENSG00000241525.4	ENSG00000241525	overlapping
chr12	6448162	6448562	diff_peak505	1.47023	chr12	6439001	6451517	-	12517	ENST00000535639.5	ENSG00000215039.8	CD27-AS1	overlapping
chr11	2695112	2695512	diff_peak371	1.47096	chr11	2608328	2699994	-	91667	ENST00000597346.1	ENSG00000269821.1	KCNQ1OT1	nested
chr17	74133531	74133931	diff_peak1371	1.47296	chr17	74064357	74154212	-	89856	ENST00000584003.1	ENSG00000266357.6	LINC02074	divergent
chr7	97007323	97007723	diff_peak2625	1.47368	chr7	96955141	97014065	-	58925	ENST00000430027.3	ENSG00000231764.11	DLX6-AS1	containing
chr16	2904713	2905113	diff_peak984	1.47457	chr16	2904776	2905399	-	624	ENST00000692441.1	ENSG00000289222.1	ENSG00000289222	convergent
chr19	36032159	36032559	diff_peak1532	1.47592	chr19	36014493	36045972	+	31480	NA	ENSG00000267698.2	ENSG00000267698	overlapping
chr16	88260542	88260942	diff_peak1127	1.47862	chr16	88234785	88302511	+	67727	NA	ENSG00000261273.1	ENSG00000261273	same_strand
chr2	104824308	104824708	diff_peak1801	1.47944	chr2	104764932	104851459	-	86528	ENST00000686273.1	ENSG00000233639.8	PANTR1	divergent
chr19	41479968	41480368	diff_peak1567	1.48001	chr19	41449520	41500644	-	51125	ENST00000652333.1	ENSG00000267107.9	PCAT19	convergent
chr19	46129240	46129640	diff_peak1585	1.48081	chr19	46101122	46196218	+	95097	NA	ENSG00000267922.1	ENSG00000267922	containing
chr17	28814753	28815153	diff_peak1211	1.48188	chr17	28780652	28834326	-	53675	MSTRG.41026.15	MSTRG.41026	FAM222B	overlapping
chr17	66447648	66448048	diff_peak1354	1.48733	chr17	66432081	66463224	-	31144	NA	ENSG00000289587.1	ENSG00000289587	nested
chr5	121172276	121172676	diff_peak2389	1.48792	chr5	121164687	121351001	+	186315	ENST00000661647.1	ENSG00000229855.9	ENSG00000229855	overlapping
chr2	47225240	47225640	diff_peak1715	1.48813	chr2	47213978	47310408	-	96431	ENST00000658129.1	ENSG00000234690.7	EPCAM-DT	divergent
chr17	16453663	16454063	diff_peak1190	1.49026	chr17	16438767	16478678	+	39912	NA	ENSG00000175061.19	SNHG29	overlapping
chr8	126881648	126882048	diff_peak2803	1.49614	chr8	126878472	127020424	+	141953	ENST00000643079.1	ENSG00000253438.5	PCAT1	overlapping
chr17	19440836	19441236	diff_peak1198	1.49643	chr17	19417769	19460966	-	43198	ENST00000658570.1	ENSG00000235979.9	ENSG00000235979	convergent
chr4	131742875	131743275	diff_peak2287	1.49652	chr4	131727587	131791487	+	63901	ENST00000657220.1	ENSG00000251676.2	SNHG27	overlapping
chr3	39151982	39152382	diff_peak2146	1.49659	chr3	39148281	39152520	+	4240	ENST00000641308.1	ENSG00000284669.1	ENSG00000284669	overlapping
chr19	36026345	36026745	diff_peak1531	1.49681	chr19	36014493	36045972	+	31480	NA	ENSG00000267698.2	ENSG00000267698	overlapping
chr19	37285807	37286207	diff_peak1547	1.49732	chr19	37235507	37304340	-	68834	ENST00000652687.1	ENSG00000267605.8	ENSG00000267605	overlapping
chr5	74238912	74239312	diff_peak2364	1.49996	chr5	74111690	74536824	-	425135	ENST00000663633.1	ENSG00000248673.2	LINC01331	same_strand
chr11	32484021	32484421	diff_peak397	1.50063	chr11	32435518	32500632	+	65115	NA	ENSG00000183242.13	WT1-AS	divergent
chr17	44692486	44692886	diff_peak1279	1.50211	chr17	44689858	44693340	+	3483	ENST00000623480.1	ENSG00000279879.1	ENSG00000279879	overlapping
chr17	80052421	80052821	diff_peak1388	1.50287	chr17	80047448	80071536	-	24089	ENST00000695610.1	ENSG00000289689.1	ENSG00000289689	overlapping
chr11	69468398	69468798	diff_peak451	1.50599	chr11	69467598	69469705	+	2108	NA	ENSG00000261347.1	ENSG00000261347	overlapping
chr8	25666895	25667295	diff_peak2719	1.50642	chr8	25593197	25687066	+	93870	ENST00000670669.1	ENSG00000253100.2	ENSG00000253100	same_strand
chr4	139229070	139229470	diff_peak2290	1.50685	chr4	139177456	139245432	+	67977	NA	ENSG00000288785.1	ENSG00000288785	divergent
chr15	71336824	71337224	diff_peak905	1.50714	chr15	71332120	71352460	+	20341	NA	ENSG00000260586.2	ENSG00000260586	nested
chr7	27129330	27129730	diff_peak2593	1.50818	chr7	27128969	27129509	-	541	ENST00000467897.2	ENSG00000273433.1	ENSG00000273433	overlapping
chr20	38596174	38596574	diff_peak2003	1.50819	chr20	38581197	38623493	+	42297	NA	ENSG00000289012.1	ENSG00000289012	overlapping
chr1	200676182	200676582	diff_peak187	1.50957	chr1	200669507	200694250	+	24744	NA	ENSG00000260088.1	DDX59-AS1	overlapping
chr8	128647108	128647508	diff_peak2813	1.50971	chr8	128634199	128654063	-	19865	ENST00000643616.1	ENSG00000229140.11	CCDC26	overlapping
chr1	160565285	160565685	diff_peak156	1.51026	chr1	160537073	160571458	+	34386	NA	ENSG00000234425.1	ENSG00000234425	containing
chr19	37293456	37293856	diff_peak1549	1.51285	chr19	37235507	37304340	-	68834	ENST00000652687.1	ENSG00000267605.8	ENSG00000267605	overlapping
chr16	1888946	1889346	diff_peak979	1.513	chr16	1889114	1889295	+	182	ENST00000570087.1	ENSG00000259947.1	LINC02124	divergent
chr9	34023986	34024386	diff_peak2872	1.51301	chr9	34011530	34032909	-	21380	MSTRG.98349.29	MSTRG.98349	UBAP2	overlapping
chr15	90396101	90396501	diff_peak946	1.51491	chr15	90393490	90397881	-	4392	NA	ENSG00000259177.1	ENSG00000259177	nested
chr20	50298107	50298507	diff_peak2010	1.5185	chr20	50292749	50298472	+	5724	ENST00000661795.1	ENSG00000203999.9	LINC01270	overlapping
chr17	64777261	64777661	diff_peak1353	1.51855	chr17	64749663	64781626	-	31964	ENST00000578492.5	ENSG00000215769.8	ARHGAP27P1-BPTFP1-KPNA2P3	same_strand
chr10	11853640	11854040	diff_peak280	1.52237	chr10	11849608	11894700	-	45093	NA	ENSG00000225778.5	PROSER2-AS1	overlapping
chr19	35149172	35149572	diff_peak1523	1.52317	chr19	35138824	35151336	+	12513	NA	ENSG00000221857.7	ENSG00000221857	containing
chr17	72590867	72591267	diff_peak1368	1.52343	chr17	72583002	72592673	-	9672	ENST00000648428.1	ENSG00000227036.9	LINC00511	same_strand
chr17	6967350	6967750	diff_peak1162	1.52425	chr17	6954098	6978960	-	24863	NA	ENSG00000263316.1	ENSG00000263316	divergent
chr7	7655867	7656267	diff_peak2585	1.52654	chr7	7640752	8004053	+	363302	NA	ENSG00000283549.1	ENSG00000283549	overlapping
chr2	32038678	32039078	diff_peak1690	1.52869	chr2	32011651	32039805	-	28155	MSTRG.53608.13	MSTRG.53608	DPY30	overlapping
chr16	11201185	11201585	diff_peak1008	1.52884	chr16	11196177	11224969	+	28793	NA	ENSG00000263033.2	ENSG00000263033	same_strand
chr15	72622421	72622821	diff_peak908	1.52893	chr15	72608481	72636956	-	28476	ENST00000565305.6	ENSG00000259783.6	LINC02259	convergent
chr5	141039928	141040328	diff_peak2420	1.52996	chr5	141039993	141040905	-	913	ENST00000689319.1	ENSG00000288892.1	ENSG00000288892	divergent
chr3	142722343	142722743	diff_peak2205	1.5317	chr3	142656967	142723947	-	66981	NA	ENSG00000287045.2	ENSG00000287045	overlapping
chr19	42485708	42486108	diff_peak1574	1.532	chr19	42397114	42652355	+	255242	NA	ENSG00000213904.10	LIPE-AS1	containing
chr19	32136948	32137348	diff_peak1510	1.53417	chr19	32127334	32184504	-	57171	NA	ENSG00000286041.1	ENSG00000286041	overlapping
chr9	133657157	133657557	diff_peak2945	1.53715	chr9	133654586	133657313	-	2728	NA	ENSG00000225756.1	DBH-AS1	nested
chr15	53110416	53110816	diff_peak850	1.54041	chr15	53035170	53130344	+	95175	NA	ENSG00000259237.2	LINC02490	overlapping
chr12	121580847	121581247	diff_peak648	1.54078	chr12	121580792	121581263	+	472	ENST00000541574.1	ENSG00000256742.1	KDM2B-DT	overlapping
chr8	142176721	142177121	diff_peak2826	1.5441	chr8	142111414	142185527	-	74114	NA	ENSG00000287332.1	ENSG00000287332	same_strand
chr3	134783294	134783694	diff_peak2199	1.54417	chr3	134774543	134796493	-	21951	NA	ENSG00000286982.1	ENSG00000286982	overlapping
chr19	37275862	37276262	diff_peak1543	1.54603	chr19	37235507	37304340	-	68834	ENST00000652687.1	ENSG00000267605.8	ENSG00000267605	overlapping
chr4	150580065	150580465	diff_peak2296	1.54703	chr4	150579089	150581545	+	2457	NA	ENSG00000249690.1	ENSG00000249690	nested
chr17	68474555	68474955	diff_peak1358	1.54704	chr17	68413623	68524949	+	111327	NA	ENSG00000267009.6	ENSG00000267009	overlapping
chr17	16450013	16450413	diff_peak1188	1.54716	chr17	16438767	16478678	+	39912	NA	ENSG00000175061.19	SNHG29	overlapping
chr1	205817385	205817785	diff_peak196	1.54864	chr1	205813322	205896079	+	82758	ENST00000656763.1	ENSG00000286619.1	ENSG00000286619	containing
chrX	136846117	136846517	diff_peak3000	1.55214	chrX	136840931	136847797	-	6867	NA	ENSG00000232611.1	ENSG00000232611	same_strand
chr17	48679741	48680141	diff_peak1302	1.5532	chr17	48646923	48704212	+	57290	ENST00000628006.2	ENSG00000244649.5	LINC02086	divergent
chr5	16422649	16423049	diff_peak2320	1.55532	chr5	16373361	16440081	-	66721	NA	ENSG00000248150.1	LINC02150	same_strand
chr19	37273266	37273666	diff_peak1542	1.55724	chr19	37235507	37304340	-	68834	ENST00000652687.1	ENSG00000267605.8	ENSG00000267605	overlapping
chr21	8239032	8239432	diff_peak2031	1.55766	chr21	8238859	8239092	+	234	ENST00000652328.1	ENSG00000286057.1	ENSG00000286057	overlapping
chr15	55946475	55946875	diff_peak856	1.5595	chr15	55902750	55966546	-	63797	MSTRG.32536.12	MSTRG.32536	NEDD4	overlapping
chr16	3192872	3193272	diff_peak996	1.5597	chr16	3188204	3206554	+	18351	ENST00000652759.1	ENSG00000262668.2	ENSG00000262668	containing
chr2	34542879	34543279	diff_peak1695	1.56001	chr2	34383912	34602396	+	218485	ENST00000654103.1	ENSG00000228262.10	LINC01320	overlapping
chr15	60091129	60091529	diff_peak861	1.56044	chr15	60073554	60118320	-	44767	NA	ENSG00000259223.2	ENSG00000259223	convergent
chr4	186468001	186468401	diff_peak2306	1.56314	chr4	186423728	186500997	-	77270	ENST00000508110.5	ENSG00000251165.6	F11-AS1	overlapping
chr10	6278167	6278567	diff_peak276	1.56593	chr10	6271169	6353827	+	82659	NA	ENSG00000215244.4	LINC02649	same_strand
chr20	10032375	10032775	diff_peak1941	1.56708	chr20	10024859	10035206	-	10348	ENST00000671416.1	ENSG00000227906.9	SNAP25-AS1	overlapping
chr9	103187706	103188106	diff_peak2921	1.56969	chr9	103188046	103188116	-	71	ENST00000411575.5	ENSG00000225564.6	LINC01492	overlapping
chr16	28814435	28814835	diff_peak1035	1.57322	chr16	28802743	28817828	+	15086	NA	ENSG00000251417.2	ENSG00000251417	same_strand
chr17	28605020	28605420	diff_peak1208	1.57352	chr17	28598790	28617377	+	18588	NA	ENSG00000227543.5	SPAG5-AS1	overlapping
chr20	53573463	53573863	diff_peak2014	1.57404	chr20	53552770	53575863	+	23094	NA	ENSG00000197670.6	ENSG00000197670	overlapping
chr2	24211011	24211411	diff_peak1680	1.57773	chr2	24210650	24214425	+	3776	ENST00000662667.1	ENSG00000242628.6	ENSG00000242628	nested
chr5	42979024	42979424	diff_peak2335	1.57865	chr5	42974464	42988501	-	14038	MSTRG.77505.1	MSTRG.77505	ENSG00000287263	overlapping
chr15	100827341	100827741	diff_peak969	1.58085	chr15	100716249	100828497	+	112249	NA	ENSG00000259579.1	ENSG00000259579	same_strand
chr16	65340582	65340982	diff_peak1076	1.58183	chr16	65284501	65363812	-	79312	ENST00000662702.1	ENSG00000261742.6	LINC00922	overlapping
chr6	163972388	163972788	diff_peak2570	1.58318	chr6	163927060	164009980	+	82921	NA	ENSG00000288696.2	ENSG00000288696	overlapping
chr2	57765286	57765686	diff_peak1733	1.5841	chr2	57314485	58046700	-	732216	MSTRG.54582.5	MSTRG.54582	ENSG00000285755	overlapping
chr21	8456937	8457337	diff_peak2038	1.58439	chr21	8380666	8461218	+	80553	MSTRG.62981.3	MSTRG.62981	ENSG00000280441	overlapping
chr19	48567067	48567467	diff_peak1608	1.58584	chr19	48547637	48597238	-	49602	NA	ENSG00000287603.1	ENSG00000287603	overlapping
chr20	25859230	25859630	diff_peak1971	1.58655	chr20	25762384	25868225	-	105842	NA	ENSG00000175170.16	FAM182B	same_strand
chr2	65033927	65034327	diff_peak1758	1.58859	chr2	65030720	65038258	+	7539	ENST00000692834.1	ENSG00000232613.7	LINC02576	same_strand
chr16	80285849	80286249	diff_peak1116	1.58898	chr16	80154979	80563300	-	408322	ENST00000668341.1	ENSG00000259867.6	DYNLRB2-AS1	containing
chr12	64515078	64515478	diff_peak594	1.58937	chr12	64507166	64533638	-	26473	NA	ENSG00000256199.1	ENSG00000256199	nested
chr1	152214937	152215337	diff_peak141	1.59008	chr1	152168125	152332686	+	164562	ENST00000593011.5	ENSG00000237975.7	FLG-AS1	containing
chr14	50029726	50030126	diff_peak732	1.59116	chr14	50007308	50040570	-	33263	ENST00000603474.2	ENSG00000214900.12	LINC01588	same_strand
chr20	25774776	25775176	diff_peak1970	1.59149	chr20	25773858	25775336	-	1479	ENST00000659462.1	ENSG00000175170.16	FAM182B	same_strand
chr2	30679665	30680065	diff_peak1689	1.59263	chr2	30677762	30679895	+	2134	ENST00000623248.1	ENSG00000278908.1	ENSG00000278908	same_strand
chr12	26711593	26711993	diff_peak518	1.59323	chr12	26701412	26715445	-	14034	MSTRG.20860.10	MSTRG.20860	ITPR2	overlapping
chr11	62538755	62539155	diff_peak430	1.59342	chr11	62537312	62542018	+	4707	NA	ENSG00000250659.2	ENSG00000250659	nested
chr9	92835096	92835496	diff_peak2904	1.59412	chr9	92809388	92888693	+	79306	NA	ENSG00000288271.1	ENSG00000288271	containing
chr5	95852186	95852586	diff_peak2381	1.59431	chr5	95852232	95852714	+	483	ENST00000357880.8	ENSG00000236882.8	LINC01554	convergent
chr8	19236672	19237072	diff_peak2708	1.59503	chr8	19084992	19259469	-	174478	NA	ENSG00000253557.6	ENSG00000253557	same_strand
chr12	132593357	132593757	diff_peak664	1.59613	chr12	132593031	132593698	-	668	ENST00000613771.1	ENSG00000277186.1	ENSG00000277186	convergent
chr18	3476295	3476695	diff_peak1425	1.59677	chr18	3466250	3478927	+	12678	ENST00000581442.5	ENSG00000266835.6	GAPLINC	same_strand
chr15	24594244	24594644	diff_peak812	1.59939	chr15	24558060	24912924	+	354865	NA	ENSG00000286110.1	ENSG00000286110	overlapping
chr5	133207988	133208388	diff_peak2405	1.60319	chr5	133208265	133208342	+	78	ENST00000509051.1	ENSG00000248245.1	ENSG00000248245	overlapping
chr16	77302931	77303331	diff_peak1113	1.60339	chr16	77289339	77324286	+	34948	MSTRG.38574.2	MSTRG.38574	ENSG00000260922	overlapping
chr19	36326597	36326997	diff_peak1540	1.60577	chr19	36324907	36331745	-	6839	ENST00000651681.2	ENSG00000232677.10	LINC00665	same_strand
chr9	41943385	41943785	diff_peak2882	1.60593	chr9	41923883	41959098	-	35216	MSTRG.98805.19	MSTRG.98805	CNTNAP3B	overlapping
chr19	34427562	34427962	diff_peak1514	1.6106	chr19	34426112	34428273	-	2162	NA	ENSG00000267024.1	ENSG00000267024	overlapping
chr11	86432645	86433045	diff_peak475	1.61121	chr11	86431590	86622867	+	191278	NA	ENSG00000254733.1	ENSG00000254733	overlapping
chr17	77530432	77530832	diff_peak1380	1.61531	chr17	77530461	77530939	+	479	ENST00000591481.1	ENSG00000267665.2	ENSG00000267665	same_strand
chr5	158581677	158582077	diff_peak2441	1.6158	chr5	158485190	158588546	+	103357	NA	ENSG00000254135.3	ENSG00000254135	overlapping
chr20	41657649	41658049	diff_peak2008	1.62064	chr20	41623514	41715673	-	92160	ENST00000685138.1	ENSG00000288843.1	ENSG00000288843	same_strand
chr20	25867442	25867842	diff_peak1975	1.62155	chr20	25867072	25867460	-	389	ENST00000424021.2	ENSG00000175170.16	FAM182B	overlapping
chr9	92832173	92832573	diff_peak2903	1.62198	chr9	92809388	92888693	+	79306	NA	ENSG00000288271.1	ENSG00000288271	containing
chr5	150429195	150429595	diff_peak2433	1.62199	chr5	150427904	150429906	+	2003	NA	ENSG00000286331.1	ENSG00000286331	convergent
chr21	36392934	36393334	diff_peak2050	1.62311	chr21	36391600	36398678	+	7079	MSTRG.63610.18	MSTRG.63610	CHAF1B	overlapping
chr21	8391306	8391706	diff_peak2033	1.62338	chr21	8380643	8410645	+	30003	ENST00000623860.3	ENSG00000280441.3	ENSG00000280441	overlapping
chr2	87458614	87459014	diff_peak1794	1.62378	chr2	87458857	87458963	-	107	ENST00000628090.1	ENSG00000280721.1	LINC01943	overlapping
chr17	15276974	15277374	diff_peak1184	1.62451	chr17	15276562	15279477	-	2916	NA	ENSG00000237377.2	ENSG00000237377	same_strand
chr2	21607553	21607953	diff_peak1678	1.62925	chr2	21607465	21607910	-	446	ENST00000648747.1	ENSG00000235537.3	ENSG00000235537	overlapping
chr22	32229077	32229477	diff_peak2077	1.63018	chr22	32229090	32229372	+	283	ENST00000434942.2	ENSG00000242082.2	SLC5A4-AS1	containing
chr8	127707154	127707554	diff_peak2804	1.63036	chr8	127686343	127733967	-	47625	ENST00000502463.7	ENSG00000249375.8	CASC11	divergent
chr3	172723354	172723754	diff_peak2223	1.63043	chr3	172711151	172725038	+	13888	NA	ENSG00000287012.1	ENSG00000287012	overlapping
chr2	111458289	111458689	diff_peak1813	1.63185	chr2	111429309	111495048	-	65740	ENST00000674087.1	ENSG00000172965.17	MIR4435-2HG	overlapping
chr17	59523831	59524231	diff_peak1343	1.63407	chr17	59422088	59526750	-	104663	ENST00000665301.1	ENSG00000265313.7	LINC01476	convergent
chr17	9777511	9777911	diff_peak1178	1.63439	chr17	9764186	9805100	+	40915	NA	ENSG00000282882.2	ENSG00000282882	containing
chr2	1558036	1558436	diff_peak1655	1.63451	chr2	1366234	1580747	-	214514	NA	ENSG00000231482.3	ENSG00000231482	convergent
chr1	192501885	192502285	diff_peak184	1.63481	chr1	192387632	192629085	-	241454	ENST00000642855.1	ENSG00000285280.2	ENSG00000285280	containing
chr17	12779542	12779942	diff_peak1183	1.63591	chr17	12760140	12790242	-	30103	NA	ENSG00000265489.1	ARHGAP44-AS1	overlapping
chr15	93875837	93876237	diff_peak957	1.63616	chr15	93864928	93878356	+	13429	ENST00000657503.1	ENSG00000258476.7	LINC02207	overlapping
chr2	111288829	111289229	diff_peak1812	1.63772	chr2	111162792	111495067	-	332276	ENST00000645051.2	ENSG00000172965.17	MIR4435-2HG	overlapping
chr1	168995514	168995914	diff_peak177	1.63789	chr1	168903905	169087005	-	183101	NA	ENSG00000203601.3	LINC00970	divergent
chr15	67584695	67585095	diff_peak892	1.63853	chr15	67580788	67602181	+	21394	MSTRG.33293.7	MSTRG.33293	MAP2K5	overlapping
chr5	140158822	140159222	diff_peak2418	1.63908	chr5	140157319	140168785	+	11467	ENST00000523154.5	ENSG00000254363.6	ENSG00000254363	same_strand
chr20	23347804	23348204	diff_peak1964	1.64002	chr20	23346941	23351486	-	4546	NA	ENSG00000234832.1	NXT1-AS1	overlapping
chr7	141548514	141548914	diff_peak2678	1.6434	chr7	141500079	141551304	-	51226	NA	ENSG00000261570.2	AGK-DT	divergent
chr8	40310288	40310688	diff_peak2734	1.64505	chr8	40298697	40343348	-	44652	ENST00000669842.1	ENSG00000253802.2	SIRLNT	overlapping
chr8	8156725	8157125	diff_peak2695	1.6457	chr8	8059572	8180527	+	120956	ENST00000641813.1	ENSG00000284606.1	ENSG00000284606	divergent
chr10	118839805	118840205	diff_peak341	1.656	chr10	118784563	119029544	-	244982	NA	ENSG00000229272.2	ENSG00000229272	divergent
chr19	37281151	37281551	diff_peak1546	1.65718	chr19	37235507	37304340	-	68834	ENST00000652687.1	ENSG00000267605.8	ENSG00000267605	overlapping
chr14	36625691	36626091	diff_peak726	1.65744	chr14	36320753	36656163	+	335411	NA	ENSG00000283098.2	ENSG00000283098	divergent
chr8	101419409	101419809	diff_peak2788	1.6582	chr8	101411873	101452452	-	40580	NA	ENSG00000254084.1	ENSG00000254084	divergent
chr9	137388383	137388783	diff_peak2956	1.66067	chr9	137385532	137423211	-	37680	MSTRG.101972.12	MSTRG.101972	EXD3	overlapping
chr1	89508528	89508928	diff_peak79	1.66144	chr1	89427533	89525472	-	97940	NA	ENSG00000286548.1	ENSG00000286548	convergent
[truncated: 986 more rows]
