# Supplementary material for: Transcriptome-wide 5-methylcytosine modification profiling of long non-coding RNAs in A549 cells infected with H1N1 influenza A virus
Source: BMC Genomics. 2023 Jun 12;24:316. doi: 10.1186/s12864-023-09432-z (PMC10258786; doi:10.1186/s12864-023-09432-z)
Supplement: Supplementary file 3 — Supplementary Material 3 [file 12864_2023_9432_MOESM3_ESM.xls]

## Sheet: Additional file 4 Differentiall
Differentially methylated and Differentially expressed lncRNAs Column A ~ E: Differentially methylated peaks Column F ~ O: Differentially expressed lncRNAs
peak_chr	peak_start	peak_end	peak_name	peak_log2FoldChange	lnc_Transcriptid	lnc_gene_id	lnc_Chr	lnc_Start	lnc_End	Strand	Length	log2FoldChange	Classification.x	type
chr1	161443525	161443925	diff_peak166	4.13372	ENST00000637155.1	ENSG00000283360.1	chr1	161403409	161470523	-	67115	9.54007	divergent	hyper-up
chr6	27478700	27479100	diff_peak2491	7.5558	ENST00000663193.1	ENSG00000286652.1	chr6	27473194	27494436	+	21243	8.86813	divergent	hyper-up
chr16	3157191	3157591	diff_peak992	8.03511	ENST00000570843.1	ENSG00000261889.1	chr16	3156736	3157483	-	748	5.54238	convergent	hyper-up
chr6	31271514	31271914	diff_peak2515	-2.60183	MSTRG.83548.11	MSTRG.83548	chr6	31268926	31355806	-	86881	4.81399	overlapping	hypo-up
chr13	75696064	75696464	diff_peak688	6.63869	ENST00000563635.5	ENSG00000261553.5	chr13	75549773	75807120	+	257348	4.73501	overlapping	hyper-up
chr1	161523934	161524334	diff_peak172	6.73278	ENST00000537821.2	ENSG00000273112.1	chr1	161513176	161605099	+	91924	8.1695	containing	hyper-up
chr6	26331241	26331641	diff_peak2487	9.65412	ENST00000655687.1	ENSG00000287050.1	chr6	26324705	26331900	-	7196	15.195	divergent	hyper-up
chr12	112941490	112941890	diff_peak631	-4.40595	ENST00000552784.1	ENSG00000257452.1	chr12	112907628	113017751	-	110124	5.26363	overlapping	hypo-up
chr17	8220645	8221045	diff_peak1171	9.43494	MSTRG.40033.1	MSTRG.40033	chr17	8216414	8224043	-	7630	5.21298	overlapping	hyper-up
chr5	173764083	173764483	diff_peak2449	10.2856	ENST00000671054.1	ENSG00000287003.1	chr5	173757562	173773164	+	15603	6.27715	overlapping	hyper-up
chr1	152033497	152033897	diff_peak139	-2.37049	ENST00000432386.1	ENSG00000229021.2	chr1	151994531	152042774	+	48244	4.08792	overlapping	hypo-up
chr15	89575896	89576296	diff_peak944	-1.31883	ENST00000559041.1	ENSG00000259713.1	chr15	89518523	89591956	+	73434	10.8245	overlapping	hypo-up
chr6	27502922	27503322	diff_peak2493	7.44815	ENST00000648816.1	ENSG00000285703.1	chr6	27491422	27519435	-	28014	10.4053	same_strand	hyper-up
chr10	102192123	102192523	diff_peak332	3.36325	MSTRG.13656.1	MSTRG.13656	chr10	102186551	102219014	+	32464	10.5428	overlapping	hyper-up
chr21	8219802	8220202	diff_peak2028	6.24044	MSTRG.62966.1	MSTRG.62966	chr21	8219126	8221726	-	2601	10.4013	overlapping	hyper-up
chr4	131975401	131975801	diff_peak2288	1.25049	ENST00000510592.1	ENSG00000251555.1	chr4	131930031	131975952	-	45922	6.56238	overlapping	hyper-up
chr19	43164015	43164415	diff_peak1575	10.1294	ENST00000635495.1	ENSG00000282943.1	chr19	42977463	43171515	+	194053	10.102	containing	hyper-up
chr12	96457080	96457480	diff_peak611	2.51054	ENST00000548740.1	ENSG00000258272.1	chr12	96422326	96485442	-	63117	9.66093	divergent	hyper-up
chr16	74674704	74675104	diff_peak1109	-2.57137	MSTRG.38459.5	MSTRG.38459	chr16	74671869	74675100	-	3232	2.7556	overlapping	hypo-up
chr3	150181391	150181791	diff_peak2215	1.72957	ENST00000487840.5	ENSG00000243944.5	chr3	150039214	150213614	+	174401	10.0075	overlapping	hyper-up
chr6	26571615	26572015	diff_peak2488	6.79938	ENST00000641660.1	ENSG00000284607.1	chr6	26569324	26574698	+	5375	9.52272	same_strand	hyper-up
chr1	161415190	161415590	diff_peak160	4.83729	ENST00000636161.1	ENSG00000283696.1	chr1	161399409	161422424	+	23016	8.06497	divergent	hyper-up
chr2	108533382	108533782	diff_peak1808	4.96782	MSTRG.56162.1	MSTRG.56162	chr2	108505555	108534196	-	28642	3.35293	overlapping	hyper-up
chr7	100984682	100985082	diff_peak2640	6.1006	MSTRG.91023.1	MSTRG.91023	chr7	100979357	101017665	-	38309	9.2752	overlapping	hyper-up
chr4	139229070	139229470	diff_peak2290	1.50685	ENST00000693380.1	ENSG00000288785.1	chr4	139177456	139245432	+	67977	9.18608	divergent	hyper-up
chr16	77302931	77303331	diff_peak1113	1.60339	MSTRG.38574.2	MSTRG.38574	chr16	77289339	77324286	+	34948	9.1076	overlapping	hyper-up
chr3	9365094	9365494	diff_peak2116	-3.1699	ENST00000468186.5	ENSG00000206573.10	chr3	9349689	9396654	-	46966	9.26856	containing	hypo-up
chr10	3781857	3782257	diff_peak257	-2.94085	MSTRG.9928.1	MSTRG.9928	chr10	3775995	3782214	-	6220	1.5518	overlapping	hypo-up
chr20	4165131	4165531	diff_peak1939	-2.81254	MSTRG.60389.4	MSTRG.60389	chr20	4119847	4175263	+	55417	1.64926	overlapping	hypo-up
chr17	15289941	15290341	diff_peak1185	8.5372	ENST00000654786.1	ENSG00000286792.1	chr17	15266848	15311760	+	44913	3.15181	overlapping	hyper-up
chr19	39000906	39001306	diff_peak1558	1.93163	ENST00000660381.1	ENSG00000287271.1	chr19	38975161	39014527	+	39367	8.09592	overlapping	hyper-up
chr2	65629453	65629853	diff_peak1765	1.66233	ENST00000420724.1	ENSG00000235725.1	chr2	65589566	65640177	-	50612	7.4226	overlapping	hyper-up
chr14	76989706	76990106	diff_peak788	5.29077	ENST00000647580.1	ENSG00000285966.1	chr14	76958098	77000609	-	42512	8.44842	same_strand	hyper-up
chr3	111859364	111859764	diff_peak2178	-2.60706	ENST00000653101.1	ENSG00000286492.1	chr3	111835723	111860730	-	25008	8.47935	overlapping	hypo-up
chr9	34023986	34024386	diff_peak2872	1.51301	MSTRG.98349.29	MSTRG.98349	chr9	34011530	34032909	-	21380	8.41056	overlapping	hyper-up
chr10	124919790	124920190	diff_peak344	2.29967	ENST00000508096.1	ENSG00000249456.1	chr10	124917143	124942881	+	25739	6.95231	overlapping	hyper-up
chr15	45194254	45194654	diff_peak835	5.7608	ENST00000560034.1	ENSG00000259519.1	chr15	45170344	45199958	+	29615	8.27192	overlapping	hyper-up
chr20	34749979	34750379	diff_peak1990	-1.58464	ENST00000655046.1	ENSG00000286803.1	chr20	34741401	34807447	+	66047	8.32648	nested	hypo-up
chr8	33658924	33659324	diff_peak2726	1.74181	ENST00000523063.5	ENSG00000253642.6	chr8	33604856	34038485	+	433630	8.23876	divergent	hyper-up
chr12	111369726	111370126	diff_peak628	2.83716	ENST00000552663.2	ENSG00000257595.3	chr12	111369261	111403310	+	34050	8.11048	divergent	hyper-up
chr2	64840533	64840933	diff_peak1756	1.25508	ENST00000668450.1	ENSG00000287123.1	chr2	64836985	64848264	+	11280	8.3135	divergent	hyper-up
chr17	20205000	20205400	diff_peak1200	-1.31123	ENST00000580225.1	ENSG00000263494.1	chr17	20185082	20322973	+	137892	-1.08064	overlapping	hypo-down
chr20	56586547	56586947	diff_peak2015	5.39901	ENST00000434176.1	ENSG00000225657.2	chr20	56577563	56596126	+	18564	8.42232	same_strand	hyper-up
chr9	34988558	34988958	diff_peak2874	2.60686	ENST00000626300.1	ENSG00000281491.1	chr9	34985410	34989379	-	3970	8.33911	divergent	hyper-up
chr19	53863519	53863919	diff_peak1632	2.14306	ENST00000455835.2	ENSG00000228323.2	chr19	53854581	53869107	-	14527	8.1129	overlapping	hyper-up
chr10	88990846	88991246	diff_peak316	-1.64942	ENST00000651408.1	ENSG00000286116.1	chr10	88990045	88994249	-	4205	8.49348	overlapping	hypo-up
chr19	16076493	16077257	diff_peak1492	-1.4897	ENST00000624324.1	ENSG00000279198.1	chr19	16074293	16077395	-	3103	8.14046	overlapping	hypo-up
chr4	185112308	185112708	diff_peak2305	5.79214	ENST00000656493.1	ENSG00000250754.6	chr4	185086275	185115500	+	29226	8.20355	same_strand	hyper-up
chr6	125248146	125248546	diff_peak2549	-1.77306	MSTRG.86072.1	MSTRG.86072	chr6	125219962	125302078	-	82117	-1.01965	overlapping	hypo-down
chr12	89726922	89727322	diff_peak607	5.83033	ENST00000651272.1	ENSG00000258216.7	chr12	89712048	90100763	+	388716	8.25793	divergent	hyper-up
chr17	51079456	51079856	diff_peak1333	-1.83208	ENST00000509833.1	ENSG00000249870.1	chr17	51042524	51085471	+	42948	8.11381	overlapping	hypo-up
chr16	75140661	75141061	diff_peak1110	4.90366	ENST00000563098.1	ENSG00000261058.1	chr16	75119558	75144200	+	24643	7.11317	divergent	hyper-up
chr22	21666449	21666849	diff_peak2067	6.94603	ENST00000498589.1	ENSG00000207751.3	chr22	21652270	21670237	+	17968	7.75664	overlapping	hyper-up
chr16	16521287	16521687	diff_peak1021	5.11129	ENST00000567465.2	ENSG00000260126.2	chr16	16499533	16664135	+	164603	3.00546	overlapping	hyper-up
chr2	68252084	68252484	diff_peak1770	-2.47151	ENST00000687213.1	ENSG00000289156.1	chr2	68251603	68346035	+	94433	7.89356	overlapping	hypo-up
chr15	64702898	64703298	diff_peak880	-2.56528	ENST00000560387.1	ENSG00000259635.1	chr15	64701248	64719602	+	18355	8.25316	overlapping	hypo-up
chr1	8075296	8075696	diff_peak6	6.57283	ENST00000445300.1	ENSG00000238290.1	chr1	8026738	8122702	+	95965	5.97144	divergent	hyper-up
chr21	9008036	9008755	diff_peak2040	1.18218	ENST00000623236.1	ENSG00000279501.1	chr21	8996496	9018670	-	22175	7.83551	overlapping	hyper-up
chr19	2461427	2461827	diff_peak1461	6.57583	ENST00000587826.1	ENSG00000267201.1	chr19	2458935	2462185	-	3251	5.31905	same_strand	hyper-up
chr6	28944411	28944811	diff_peak2506	6.40871	ENST00000377186.3	ENSG00000204709.4	chr6	28943877	28944537	+	661	2.72728	divergent	hyper-up
chr17	68116561	68116961	diff_peak1356	1.46588	MSTRG.44287.5	MSTRG.44287	chr17	68101903	68126665	+	24763	-1.84595	overlapping	hyper-down
chr5	179807475	179807875	diff_peak2460	7.70141	MSTRG.81957.1	MSTRG.81957	chr5	179806398	179814945	+	8548	1.88733	overlapping	hyper-up
chr19	41530327	41530727	diff_peak1568	3.52953	ENST00000690696.1	ENSG00000289298.1	chr19	41530719	41531568	-	850	7.79926	divergent	hyper-up
chr7	116637902	116638302	diff_peak2650	-1.08819	ENST00000650435.1	ENSG00000231210.3	chr7	116563594	116663829	-	100236	7.72604	convergent	hypo-up
chr8	119833240	119833640	diff_peak2793	5.81684	ENST00000665858.1	ENSG00000286362.1	chr8	119832875	119855509	+	22635	4.2241	overlapping	hyper-up
chr6	8429950	8430350	diff_peak2473	-2.11294	ENST00000644718.1	ENSG00000285216.1	chr6	8158162	8760447	+	602286	7.56809	containing	hypo-up
chr5	72107447	72107847	diff_peak2362	-1.37187	ENST00000649991.1	ENSG00000285804.2	chr5	72095855	72108000	-	12146	7.61307	overlapping	hypo-up
chr12	31933788	31934188	diff_peak524	7.03755	ENST00000662662.1	ENSG00000255760.3	chr12	31876969	31959316	-	82348	7.86151	divergent	hyper-up
chr19	3546087	3546487	diff_peak1462	-2.24047	ENST00000589360.1	ENSG00000267436.1	chr19	3544199	3557569	+	13371	3.35858	containing	hypo-up
chr19	48555352	48555752	diff_peak1607	3.34978	ENST00000666424.1	ENSG00000287603.1	chr19	48547637	48597238	-	49602	4.21596	overlapping	hyper-up
chr12	120757676	120758076	diff_peak646	1.4268	ENST00000542620.1	ENSG00000255946.2	chr12	120740470	120761592	-	21123	7.65063	convergent	hyper-up
chr15	84733585	84733985	diff_peak927	3.3495	ENST00000648837.1	ENSG00000285667.1	chr15	84717474	84746837	-	29364	2.03109	same_strand	hyper-up
chr17	19112189	19112589	diff_peak1197	-2.72709	ENST00000573866.2	ENSG00000262202.4	chr17	19112000	19112636	-	637	5.1652	divergent	hypo-up
chr2	216211810	216212210	diff_peak1914	-1.76417	ENST00000623250.1	ENSG00000279348.1	chr2	216211404	216213519	+	2116	-2.92812	same_strand	hypo-down
chr8	32735524	32735924	diff_peak2725	-1.74525	MSTRG.94159.37	MSTRG.94159	chr8	32721764	32743253	+	21490	-1.16778	overlapping	hypo-down
chr10	97402577	97402977	diff_peak327	2.4084	ENST00000422848.1	ENSG00000231970.1	chr10	97401115	97419524	+	18410	7.40362	overlapping	hyper-up
chr3	172723354	172723754	diff_peak2223	1.63043	ENST00000663800.1	ENSG00000287012.1	chr3	172711151	172725038	+	13888	7.50126	overlapping	hyper-up
chr15	58490552	58490952	diff_peak857	2.46544	ENST00000561083.1	ENSG00000259293.1	chr15	58434890	58498735	-	63846	5.65311	nested	hyper-up
chr17	29783620	29784020	diff_peak1226	2.17497	ENST00000577846.1	ENSG00000263657.1	chr17	29761103	29787836	+	26734	7.618	overlapping	hyper-up
chr16	53956186	53956586	diff_peak1064	-2.87995	MSTRG.37428.20	MSTRG.37428	chr16	53923056	54118380	+	195325	-1.03829	overlapping	hypo-down
chr16	89487442	89487842	diff_peak1136	2.08939	MSTRG.39047.40	MSTRG.39047	chr16	89343046	89490561	-	147516	1.76541	overlapping	hyper-up
chr1	151541517	151541917	diff_peak135	3.35427	ENST00000434112.1	ENSG00000232536.1	chr1	151540516	151561855	+	21340	4.05265	nested	hyper-up
chr2	101205716	101206116	diff_peak1797	3.27394	MSTRG.55978.9	MSTRG.55978	chr2	101056576	101253096	-	196521	1.82419	overlapping	hyper-up
chr1	9164233	9164633	diff_peak7	4.83268	ENST00000635687.1	ENSG00000228526.7	chr1	9148011	9182392	-	34382	1.49829	same_strand	hyper-up
chr19	46065201	46065601	diff_peak1584	6.96976	MSTRG.51175.5	MSTRG.51175	chr19	46063853	46077728	-	13876	2.95735	overlapping	hyper-up
chr11	59550459	59550859	diff_peak417	2.69553	ENST00000659845.1	ENSG00000287264.1	chr11	59545602	59558882	+	13281	3.63932	convergent	hyper-up
chr2	187956609	187957009	diff_peak1895	1.34746	ENST00000434418.2	ENSG00000231689.3	chr2	187712816	188287691	-	574876	7.58984	divergent	hyper-up
chr7	128853801	128854201	diff_peak2655	-2.07255	ENST00000469965.1	ENSG00000242902.1	chr7	128850162	128862626	-	12465	7.51301	overlapping	hypo-up
chr16	67780038	67780438	diff_peak1084	5.60432	MSTRG.37934.9	MSTRG.37934	chr16	67770407	67805539	-	35133	3.6685	overlapping	hyper-up
chr5	56004553	56004953	diff_peak2353	1.97496	ENST00000645512.1	ENSG00000249236.2	chr5	55978248	56111329	+	133082	4.3992	overlapping	hyper-up
chr10	63902792	63903192	diff_peak309	-1.72885	ENST00000444770.1	ENSG00000228566.2	chr10	63664664	63990568	+	325905	7.84346	same_strand	hypo-up
chr5	907804	908204	diff_peak2308	-2.38095	ENST00000662823.1	ENSG00000287600.1	chr5	904319	912587	-	8269	7.08621	overlapping	hypo-up
chr17	56832942	56833342	diff_peak1335	-1.71649	MSTRG.43321.4	MSTRG.43321	chr17	56791936	56833920	-	41985	1.16579	overlapping	hypo-up
chr1	145281019	145281419	diff_peak112	-1.39581	ENST00000618589.1	ENSG00000276216.1	chr1	145281116	145281462	+	347	7.15135	convergent	hypo-up
chr12	64515078	64515478	diff_peak594	1.58937	ENST00000541885.1	ENSG00000256199.1	chr12	64507166	64533638	-	26473	7.01475	nested	hyper-up
chr2	201276702	201277102	diff_peak1903	-3.79569	ENST00000696101.1	ENSG00000289698.1	chr2	201273053	201277529	+	4477	8.42851	overlapping	hypo-up
chr10	118812416	118812816	diff_peak340	1.8056	ENST00000663084.1	ENSG00000229272.2	chr10	118784563	119029544	-	244982	1.6803	divergent	hyper-up
chr1	200389907	200390307	diff_peak186	3.08292	ENST00000637098.1	ENSG00000203721.8	chr1	200366591	200400705	-	34115	2.06537	same_strand	hyper-up
chr17	8179071	8179471	diff_peak1170	5.0012	ENST00000581248.1	ENSG00000266824.1	chr17	8176812	8182812	+	6001	7.28045	divergent	hyper-up
chr5	42992735	42993135	diff_peak2336	4.22904	ENST00000659142.2	ENSG00000287263.2	chr5	42983636	42993340	-	9705	5.32025	same_strand	hyper-up
chr14	75261376	75261776	diff_peak786	2.86429	ENST00000553510.1	ENSG00000258740.1	chr14	75238616	75269283	-	30668	6.13651	divergent	hyper-up
chr2	53974166	53974566	diff_peak1719	1.78655	MSTRG.54431.5	MSTRG.54431	chr2	53973947	54081042	+	107096	1.13701	overlapping	hyper-up
chr10	21544688	21545088	diff_peak288	4.35549	MSTRG.10631.20	MSTRG.10631	chr10	21535616	21557182	+	21567	-1.46433	overlapping	hyper-down
chr19	58007926	58008326	diff_peak1650	1.27205	ENST00000550135.5	ENSG00000176593.8	chr19	58002061	58011232	+	9172	6.85344	overlapping	hyper-up
chr12	56106441	56107230	diff_peak572	-1.09911	ENST00000548595.1	ENSG00000257553.1	chr12	56104614	56113905	-	9292	2.3818	nested	hypo-up
chr12	95220270	95220670	diff_peak609	2.68589	MSTRG.23528.36	MSTRG.23528	chr12	95218285	95242314	+	24030	1.98187	overlapping	hyper-up
chr20	41657649	41658049	diff_peak2008	1.62064	ENST00000685138.1	ENSG00000288843.1	chr20	41623514	41715673	-	92160	6.88869	same_strand	hyper-up
chr15	92837642	92838042	diff_peak952	1.13431	ENST00000653163.1	ENSG00000272888.8	chr15	92819540	92898743	+	79204	2.46268	overlapping	hyper-up
chr17	28814753	28815153	diff_peak1211	1.48188	MSTRG.41026.15	MSTRG.41026	chr17	28780652	28834326	-	53675	2.28731	overlapping	hyper-up
chr10	5007936	5008336	diff_peak261	-4.47466	MSTRG.9988.8	MSTRG.9988	chr10	5005440	5018031	-	12592	1.06374	overlapping	hypo-up
chr14	76535966	76536366	diff_peak787	3.64329	ENST00000554926.1	ENSG00000259124.1	chr14	76495363	76726712	-	231350	3.944	overlapping	hyper-up
chr20	31695074	31695474	diff_peak1980	1.74039	ENST00000412972.1	ENSG00000236559.1	chr20	31686216	31716825	+	30610	7.30222	nested	hyper-up
chr9	105215748	105216148	diff_peak2923	1.76803	ENST00000666856.1	ENSG00000286536.1	chr9	105025932	105239221	-	213290	3.56788	divergent	hyper-up
chr19	4470989	4471389	diff_peak1468	5.10688	ENST00000590989.1	ENSG00000267011.5	chr19	4457962	4471279	-	13318	7.2671	same_strand	hyper-up
chr17	79026070	79026470	diff_peak1383	3.69688	ENST00000581579.2	ENSG00000265096.3	chr17	79018131	79027673	-	9543	7.83126	overlapping	hyper-up
chr20	50388987	50389387	diff_peak2011	5.56596	MSTRG.62315.1	MSTRG.62315	chr20	50374189	50396747	+	22559	7.83126	overlapping	hyper-up
chr5	40679062	40679462	diff_peak2333	4.28208	ENST00000686725.1	ENSG00000289540.1	chr5	40678774	40679305	-	532	6.79111	nested	hyper-up
chr15	51893647	51894047	diff_peak847	-1.28358	ENST00000558142.1	ENSG00000259201.1	chr15	51887560	51901123	-	13564	6.75861	nested	hypo-up
chr21	8222307	8222707	diff_peak2029	1.44547	ENST00000623664.1	ENSG00000278996.1	chr21	8197620	8227646	+	30027	1.89059	overlapping	hyper-up
chr5	42979024	42979424	diff_peak2335	1.57865	MSTRG.77505.1	MSTRG.77505	chr5	42974464	42988501	-	14038	2.27473	overlapping	hyper-up
chr10	55263650	55264050	diff_peak306	2.46484	ENST00000457975.2	ENSG00000236744.2	chr10	55247755	55597233	-	349479	7.0533	nested	hyper-up
chr17	49409231	49409631	diff_peak1313	-7.28216	ENST00000576461.1	ENSG00000262039.1	chr17	49370740	49476988	+	106249	2.80434	containing	hypo-up
chr17	64777261	64777661	diff_peak1353	1.51855	ENST00000578492.5	ENSG00000215769.8	chr17	64749663	64781626	-	31964	-1.00297	same_strand	hyper-down
chr15	85655334	85655734	diff_peak930	-1.0541	ENST00000558980.1	ENSG00000259367.1	chr15	85619623	85670948	-	51326	7.06064	overlapping	hypo-up
chr12	122709069	122709603	diff_peak650	2.24365	ENST00000543611.1	ENSG00000256249.1	chr12	122687125	122715979	+	28855	3.77839	overlapping	hyper-up
chr10	3802536	3802936	diff_peak258	3.52068	ENST00000686778.1	ENSG00000288755.1	chr10	3785551	3806592	+	21042	4.50174	divergent	hyper-up
chr15	63045769	63046169	diff_peak871	-2.2027	ENST00000561241.1	ENSG00000259498.1	chr15	63046034	63049387	-	3354	6.57207	overlapping	hypo-up
chr1	201515002	201515402	diff_peak188	-4.2626	MSTRG.7859.1	MSTRG.7859	chr1	201507233	201534784	+	27552	-1.24179	overlapping	hypo-down
chr7	75477854	75478645	diff_peak2616	2.66271	MSTRG.89991.10	MSTRG.89991	chr7	75473460	75486299	-	12840	7.58262	overlapping	hyper-up
chr4	15007200	15007600	diff_peak2251	-2.636	ENST00000502344.5	ENSG00000249252.5	chr4	15004942	15427914	-	422973	4.83286	overlapping	hypo-up
chr13	44988972	44989372	diff_peak676	-3.00438	ENST00000437748.2	ENSG00000223732.2	chr13	44982077	45083125	-	101049	3.91064	overlapping	hypo-up
chr3	10065692	10066092	diff_peak2119	-5.06314	MSTRG.66450.17	MSTRG.66450	chr3	10064859	10066463	+	1605	6.54662	overlapping	hypo-up
chr14	85420903	85421303	diff_peak790	2.57824	ENST00000557547.1	ENSG00000258902.1	chr14	85362457	85516934	-	154478	7.56152	divergent	hyper-up
chr5	92177416	92177816	diff_peak2377	2.14916	ENST00000507217.5	ENSG00000250049.7	chr5	92082597	92479426	+	396830	6.79022	overlapping	hyper-up
chr19	35015745	35016145	diff_peak1516	-2.58595	ENST00000605640.1	ENSG00000271032.1	chr19	35014961	35025335	-	10375	3.06359	overlapping	hypo-up
chr17	75876292	75876692	diff_peak1373	-4.37365	ENST00000586076.1	ENSG00000267801.1	chr17	75876372	75879546	+	3175	4.45835	overlapping	hypo-up
chr12	116502647	116503047	diff_peak642	1.69664	ENST00000659057.1	ENSG00000258018.2	chr12	116482073	116521047	+	38975	7.38308	same_strand	hyper-up
chr14	93220111	93220511	diff_peak795	-5.96681	MSTRG.30420.13	MSTRG.30420	chr14	93219259	93227539	+	8281	2.35742	overlapping	hypo-up
chr12	75829647	75830047	diff_peak598	1.68578	ENST00000552856.1	ENSG00000258077.2	chr12	75563202	75984015	-	420814	4.11524	same_strand	hyper-up
chr6	17706392	17706792	diff_peak2483	-6.17945	ENST00000606771.1	ENSG00000272269.1	chr6	17706257	17707344	+	1088	1.40547	overlapping	hypo-up
chr19	54124414	54124814	diff_peak1634	-4.30214	ENST00000452097.1	ENSG00000237017.1	chr19	54119511	54125343	-	5833	7.37003	nested	hypo-up
chr22	45671758	45672158	diff_peak2091	-6.13409	ENST00000623075.1	ENSG00000280383.1	chr22	45657019	45680130	+	23112	2.52639	overlapping	hypo-up
chr2	57765286	57765686	diff_peak1733	1.5841	MSTRG.54582.5	MSTRG.54582	chr2	57314485	58046700	-	732216	1.58503	overlapping	hyper-up
chr3	42637575	42637975	diff_peak2147	-1.43122	ENST00000438017.5	ENSG00000230084.7	chr3	42601963	42654388	-	52426	7.3506	overlapping	hypo-up
chr12	54369482	54369882	diff_peak559	-1.29966	ENST00000550474.5	ENSG00000258137.6	chr12	54353661	54497688	+	144028	6.56385	containing	hypo-up
chr6	144318404	144318804	diff_peak2557	2.65954	ENST00000431309.1	ENSG00000225311.1	chr6	144311699	144333301	-	21603	6.68192	overlapping	hyper-up
chr5	179509896	179510296	diff_peak2458	2.94112	ENST00000520758.1	ENSG00000253652.1	chr5	179503322	179515579	-	12258	6.38337	divergent	hyper-up
chr5	181210590	181210990	diff_peak2466	6.05478	ENST00000668115.1	ENSG00000286644.1	chr5	181207480	181217864	-	10385	4.16457	same_strand	hyper-up
chr3	185975585	185975985	diff_peak2229	-2.23396	MSTRG.71634.9	MSTRG.71634	chr3	185975242	185978531	+	3290	1.49987	overlapping	hypo-up
chr12	92322341	92322741	diff_peak608	2.44015	ENST00000615716.2	ENSG00000277851.2	chr12	92247697	92363832	-	116136	7.26869	overlapping	hyper-up
chr11	66275613	66276013	diff_peak447	-1.72656	ENST00000501708.1	ENSG00000245156.1	chr11	66269832	66278525	-	8694	7.23698	overlapping	hypo-up
chr22	41172406	41172806	diff_peak2084	-1.45076	ENST00000415054.1	ENSG00000232754.1	chr22	41169190	41183144	-	13955	6.5176	overlapping	hypo-up
chr17	5364948	5365348	diff_peak1159	-1.21018	ENST00000572792.1	ENSG00000263220.1	chr17	5364315	5371626	-	7312	6.35943	nested	hypo-up
chr3	129315651	129316051	diff_peak2192	-3.69094	ENST00000511998.1	ENSG00000206417.8	chr3	129315392	129318311	+	2920	2.77571	overlapping	hypo-up
chr2	215297891	215298291	diff_peak1913	10.0507	ENST00000657931.1	ENSG00000286836.1	chr2	215178791	215310947	-	132157	3.36234	divergent	hyper-up
chr11	60847798	60848198	diff_peak428	-3.10687	ENST00000538705.1	ENSG00000256813.1	chr11	60841806	60851081	-	9276	7.2098	containing	hypo-up
chr10	124997907	124998307	diff_peak345	-1.23021	ENST00000617058.1	ENSG00000273599.1	chr10	124996064	125001491	+	5428	7.17959	nested	hypo-up
chr17	5801092	5801492	diff_peak1161	1.7574	ENST00000563763.5	ENSG00000284837.1	chr17	5772234	5930696	+	158463	7.47121	overlapping	hyper-up
chr1	23731533	23731933	diff_peak31	2.58229	ENST00000655402.1	ENSG00000236810.7	chr1	23706901	23778283	-	71383	4.52513	containing	hyper-up
chr2	62579030	62579430	diff_peak1749	5.45083	ENST00000664749.1	ENSG00000226622.6	chr2	62533681	62662654	-	128974	7.17057	divergent	hyper-up
chr14	103528682	103529082	diff_peak806	6.8074	ENST00000568177.1	ENSG00000260285.1	chr14	103525010	103529072	-	4063	3.16555	divergent	hyper-up
chr9	106989635	106990035	diff_peak2924	4.80588	ENST00000439901.1	ENSG00000230782.1	chr9	106974833	107102988	-	128156	4.08244	overlapping	hyper-up
chr2	241054047	241054447	diff_peak1929	1.26641	ENST00000458377.1	ENSG00000225521.1	chr2	241015599	241064116	-	48518	4.29264	overlapping	hyper-up
chr8	142145875	142146275	diff_peak2825	3.96188	ENST00000662748.1	ENSG00000287332.1	chr8	142111414	142185527	-	74114	7.11108	same_strand	hyper-up
chr11	112352439	112352839	diff_peak486	3.64328	ENST00000504610.2	ENSG00000250303.5	chr11	112270749	112362534	+	91786	7.09965	same_strand	hyper-up
chr1	121373903	121374303	diff_peak105	-2.30547	ENST00000437515.1	ENSG00000230806.1	chr1	121360156	121397905	-	37750	4.93759	overlapping	hypo-up
chr19	40781242	40781642	diff_peak1564	1.11786	ENST00000595728.2	ENSG00000282951.1	chr19	40779780	40796943	-	17164	2.62007	overlapping	hyper-up
chr3	120001906	120002306	diff_peak2186	-1.52721	ENST00000678483.1	ENSG00000288662.1	chr3	119969044	120068204	-	99161	1.83733	nested	hypo-up
chr5	126772757	126773157	diff_peak2393	5.0001	ENST00000509185.2	ENSG00000251072.2	chr5	126751963	126776486	-	24524	4.14147	divergent	hyper-up
chr10	62584960	62585360	diff_peak308	2.20186	ENST00000395251.5	ENSG00000285551.2	chr10	62520448	62672011	+	151564	7.0603	nested	hyper-up
chr8	38383052	38383452	diff_peak2729	2.11817	ENST00000607047.1	ENSG00000272092.1	chr8	38382364	38383461	+	1098	7.11311	divergent	hyper-up
chr16	70355307	70355707	diff_peak1096	-1.32745	ENST00000650629.1	ENSG00000285710.1	chr16	70349085	70372166	-	23082	3.75023	overlapping	hypo-up
chr16	66549795	66550195	diff_peak1077	-3.33999	ENST00000563151.1	ENSG00000261519.3	chr16	66549280	66551189	+	1910	6.99293	overlapping	hypo-up
chr17	79849855	79850255	diff_peak1387	2.74852	ENST00000570408.1	ENSG00000262343.1	chr17	79848058	79850110	-	2053	9.93885	same_strand	hyper-up
chr8	28324590	28324990	diff_peak2722	6.67439	ENST00000521731.1	ENSG00000253690.1	chr8	28250063	28339255	-	89193	7.06513	overlapping	hyper-up
chr5	51639896	51640296	diff_peak2341	-2.03822	ENST00000666280.1	ENSG00000288035.1	chr5	51438792	51665048	-	226257	7.33783	convergent	hypo-up
chr1	23601714	23602114	diff_peak30	2.71391	ENST00000477916.5	ENSG00000197880.10	chr1	23581495	23640568	+	59074	2.86985	divergent	hyper-up
chr7	17196818	17197218	diff_peak2591	2.09901	ENST00000643090.1	ENSG00000237773.8	chr7	16970320	17299288	-	328969	4.33323	overlapping	hyper-up
chr17	50788356	50788756	diff_peak1330	1.26467	ENST00000648357.1	ENSG00000285829.1	chr17	50781306	50792493	+	11188	6.36476	divergent	hyper-up
chr2	237525515	237525915	diff_peak1927	-5.33201	MSTRG.59853.20	MSTRG.59853	chr2	237519991	237526482	+	6492	3.19444	overlapping	hypo-up
chr7	128602369	128602769	diff_peak2654	2.6376	ENST00000605862.5	ENSG00000242588.6	chr7	128574751	128626473	+	51723	1.92086	same_strand	hyper-up
chr1	228486140	228486540	diff_peak221	8.95722	ENST00000623748.1	ENSG00000279306.1	chr1	228486188	228487120	-	933	7.02672	divergent	hyper-up
chr20	57710411	57710811	diff_peak2017	-1.51859	ENST00000614771.2	ENSG00000278709.2	chr20	57710156	57712780	+	2625	1.58151	overlapping	hypo-up
chr5	165498432	165498832	diff_peak2444	2.95995	ENST00000522189.1	ENSG00000253693.1	chr5	165349030	165778689	+	429660	2.47036	overlapping	hyper-up
chr22	38740128	38740528	diff_peak2082	-2.02983	ENST00000416406.1	ENSG00000225450.1	chr22	38739003	38749041	+	10039	2.04851	overlapping	hypo-up
chr14	61690872	61691272	diff_peak752	1.69074	ENST00000557544.2	ENSG00000258777.2	chr14	61680723	61695892	-	15170	-1.0142	overlapping	hyper-down
chr6	108261847	108262247	diff_peak2543	4.20545	ENST00000667578.1	ENSG00000286562.1	chr6	108261288	108269200	+	7913	6.88291	divergent	hyper-up
chr3	23805826	23806226	diff_peak2136	-2.18867	ENST00000426702.1	ENSG00000223791.1	chr3	23804024	23806905	-	2882	6.86424	overlapping	hypo-up
chr16	29367643	29368043	diff_peak1044	5.05057	ENST00000604430.1	ENSG00000198106.8	chr16	29291220	29372110	+	80891	6.07134	convergent	hyper-up
chr6	85651867	85652267	diff_peak2536	6.8326	ENST00000655847.1	ENSG00000203875.13	chr6	85650491	85678748	-	28258	4.19035	overlapping	hyper-up
chr8	143895533	143895933	diff_peak2828	2.09554	ENST00000665295.1	ENSG00000288096.1	chr8	143888500	143901588	+	13089	6.88066	divergent	hyper-up
chrX	136846117	136846517	diff_peak3000	1.55214	ENST00000435597.1	ENSG00000232611.1	chrX	136840931	136847797	-	6867	2.5681	same_strand	hyper-up
chr11	77842350	77842750	diff_peak471	-4.73441	ENST00000525594.1	ENSG00000254459.1	chr11	77829654	77872262	-	42609	3.90056	nested	hypo-up
chr16	5031592	5031992	diff_peak1004	-2.36442	ENST00000588778.1	ENSG00000267072.3	chr16	5010909	5042250	+	31342	6.84446	overlapping	hypo-up
chr11	43680755	43681155	diff_peak408	-1.40147	ENST00000532864.6	ENSG00000283341.3	chr11	43578889	43840030	+	261142	2.18966	overlapping	hypo-up
chr17	1251402	1251802	diff_peak1148	2.37401	ENST00000575911.1	ENSG00000262213.1	chr17	1241939	1254000	-	12062	3.31653	same_strand	hyper-up
chr2	74796678	74797078	diff_peak1786	1.36557	ENST00000690069.1	ENSG00000286739.2	chr2	74715269	74805979	+	90711	6.84355	same_strand	hyper-up
chr14	99530320	99530720	diff_peak799	2.26789	MSTRG.30581.8	MSTRG.30581	chr14	99528064	99572975	-	44912	6.70851	overlapping	hyper-up
chr17	16211943	16212343	diff_peak1187	5.99796	MSTRG.40400.28	MSTRG.40400	chr17	16173497	16215548	-	42052	1.59703	overlapping	hyper-up
chr10	91168111	91168511	diff_peak318	1.6656	MSTRG.13011.1	MSTRG.13011	chr10	91162905	91227960	+	65056	1.46035	overlapping	hyper-up
chr15	72028233	72028633	diff_peak907	1.77515	ENST00000568391.1	ENSG00000261632.1	chr15	71972206	72040265	+	68060	6.01778	nested	hyper-up
chr17	76802603	76803003	diff_peak1374	2.34519	ENST00000585863.2	ENSG00000267065.2	chr17	76799044	76807102	+	8059	6.67248	same_strand	hyper-up
chr20	62120963	62121363	diff_peak2023	2.63625	ENST00000688494.1	ENSG00000289236.1	chr20	62120046	62121762	-	1717	6.67417	divergent	hyper-up
chr7	135637793	135638193	diff_peak2676	-5.91992	MSTRG.92209.8	MSTRG.92209	chr7	135628093	135638059	+	9967	2.23853	overlapping	hypo-up
chr3	100160253	100160653	diff_peak2173	-2.71475	ENST00000654821.1	ENSG00000287378.1	chr3	100132903	100260264	-	127362	1.3804	containing	hypo-up
chr15	98197362	98197762	diff_peak961	1.19998	ENST00000560360.2	ENSG00000259199.2	chr15	98038571	98293199	-	254629	6.80402	convergent	hyper-up
chr1	200676182	200676582	diff_peak187	1.50957	ENST00000568695.1	ENSG00000260088.1	chr1	200669507	200694250	+	24744	3.45018	overlapping	hyper-up
chr10	12960822	12961222	diff_peak282	2.16264	ENST00000649832.1	ENSG00000285520.1	chr10	12877459	12965275	+	87817	6.55549	overlapping	hyper-up
chr11	102110263	102110663	diff_peak481	-1.85608	ENST00000614441.1	ENSG00000277459.1	chr11	102109827	102110457	-	631	3.45516	overlapping	hypo-up
chr17	50054760	50055160	diff_peak1320	3.26262	ENST00000499842.1	ENSG00000246640.2	chr17	50050349	50055739	-	5391	6.46	divergent	hyper-up
chr2	69708058	69708458	diff_peak1773	1.44713	ENST00000415342.1	ENSG00000231024.1	chr2	69700192	69713847	-	13656	5.93359	nested	hyper-up
chr12	123584594	123584994	diff_peak653	-2.33095	ENST00000498967.3	ENSG00000247373.3	chr12	123575891	123585115	-	9225	2.72584	overlapping	hypo-up
chr5	144169706	144170106	diff_peak2428	-3.05757	MSTRG.80652.7	MSTRG.80652	chr5	144165536	144170534	-	4999	3.55061	overlapping	hypo-up
chr2	222917908	222918308	diff_peak1919	-4.60089	ENST00000446709.1	ENSG00000234193.1	chr2	222917387	222919363	-	1977	6.40924	nested	hypo-up
chr1	144840398	144840798	diff_peak109	1.69943	ENST00000441760.2	ENSG00000224363.2	chr1	144641371	144919902	+	278532	2.69709	overlapping	hyper-up
chr2	54526218	54526618	diff_peak1720	-2.78698	ENST00000433475.1	ENSG00000228108.1	chr2	54516048	54540697	-	24650	6.42388	overlapping	hypo-up
chr3	169982600	169983364	diff_peak2222	-8.95893	ENST00000479626.1	ENSG00000240373.1	chr3	169978536	169985715	-	7180	4.31945	nested	hypo-up
chr2	180585097	180585497	diff_peak1883	1.39938	ENST00000429816.1	ENSG00000225258.1	chr2	180571712	180692454	-	120743	6.07915	overlapping	hyper-up
chr2	55295660	55296060	diff_peak1723	-3.30262	ENST00000625718.2	ENSG00000240401.9	chr2	55282350	55314446	+	32097	1.87754	containing	hypo-up
chr2	129255081	129255481	diff_peak1834	2.87537	ENST00000375987.3	ENSG00000204460.3	chr2	129242173	129273848	-	31676	6.39439	overlapping	hyper-up
chr12	52305210	52305899	diff_peak547	-1.71665	ENST00000664686.1	ENSG00000287051.1	chr12	52298856	52306287	-	7432	2.90547	overlapping	hypo-up
chr2	207169721	207170121	diff_peak1908	2.03803	ENST00000666421.1	ENSG00000229647.3	chr2	207166120	207248392	+	82273	6.38759	overlapping	hyper-up
chr19	55216065	55216465	diff_peak1641	7.37351	ENST00000651492.1	ENSG00000286230.1	chr19	55214287	55217281	-	2995	6.44555	same_strand	hyper-up
chr15	63693855	63694255	diff_peak879	-1.42783	ENST00000559303.2	ENSG00000259589.2	chr15	63675146	63713758	+	38613	6.38556	nested	hypo-up
chr6	120691398	120691798	diff_peak2546	-2.13883	ENST00000657887.1	ENSG00000286540.1	chr6	120462511	120706789	+	244279	2.12948	overlapping	hypo-up
chrX	47583299	47583699	diff_peak2969	-1.54439	ENST00000638776.2	ENSG00000283743.2	chrX	47575128	47628742	-	53615	1.77822	overlapping	hypo-up
chr6	30705446	30705846	diff_peak2510	-1.4593	ENST00000442150.1	ENSG00000224328.1	chr6	30703067	30713184	+	10118	5.11248	nested	hypo-up
chr3	119236780	119237180	diff_peak2183	-1.20171	ENST00000470790.1	ENSG00000240254.2	chr3	119226486	119290666	+	64181	6.29312	overlapping	hypo-up
chr8	125696113	125696513	diff_peak2802	1.91428	ENST00000651999.1	ENSG00000286122.1	chr8	125648327	125955592	+	307266	3.35672	overlapping	hyper-up
chr21	28413874	28414274	diff_peak2046	7.23139	ENST00000657148.1	ENSG00000232855.7	chr21	28328738	28432590	-	103853	6.23702	overlapping	hyper-up
chr17	40140519	40140919	diff_peak1260	-1.44801	MSTRG.41963.1	MSTRG.41963	chr17	40131218	40140649	-	9432	1.64197	overlapping	hypo-up
chr4	76309439	76309839	diff_peak2268	-4.33235	ENST00000670253.1	ENSG00000287401.1	chr4	76240740	76312098	-	71359	1.68672	containing	hypo-up
chr8	43146762	43147162	diff_peak2739	-6.27621	MSTRG.94625.4	MSTRG.94625	chr8	43140572	43147567	+	6996	1.86366	overlapping	hypo-up
chr4	110198182	110198582	diff_peak2281	-5.97368	ENST00000685351.1	ENSG00000288913.1	chr4	110197678	110198398	+	721	2.86688	containing	hypo-up
